# Supplementary material for: Spatial distribution of disease-associated variants in three-dimensional structures of protein complexes
Source: Oncogenesis. 2017 Sep 25;6(9):e380–. doi: 10.1038/oncsis.2017.79 (PMC5623905; doi:10.1038/oncsis.2017.79)
Supplement: Supplementary Table 1 [file oncsis201779x3.xlsx]

## Sheet: Sheet1
	IUPred				DSSP
	disordered total	%disordered total	disordered mapped	%disordered mapped	helix	sheet	disorder	% helix	% sheet	% disorder
Cancer germline	32	7.07965	32	7.11111	187	117	145	41.6481	26.0579	32.294
Cancer germline randomized	1086	24.5257	396	12.4528	1243	682	1213	39.6112	21.7336	38.6552
Cancer somatic	312	8.49442	307	8.39945	1362	802	1474	37.4382	22.0451	40.5168
Cancer somatic randomized	9194	25.7412	2199	9.94978	8880	5154	9351	37.9731	22.0398	39.9872
Non-cancer diseases	820	5.47835	789	5.48831	5540	3211	5174	39.7846	23.0592	37.1562
Non-cancer diseases randomized	21509	14.9048	7438	6.78507	42658	22590	43005	39.4058	20.8678	39.7264
Common	8670	31.8902	564	9.32694	2016	1246	2393	35.6499	22.0336	42.3165
Common randomized	69395	25.4997	4864	7.33049	23999	15227	27463	35.9864	22.8329	41.1807
Benign	1408	28.817	109	9.36426	445	224	416	41.0138	20.6452	38.341
Benign randomized	12341	24.0397	1122	8.09057	5143	2589	5271	39.5524	19.9108	40.5368
