# Supplementary material for: Spatial distribution of disease-associated variants in three-dimensional structures of protein complexes
Source: Oncogenesis. 2017 Sep 25;6(9):e380–. doi: 10.1038/oncsis.2017.79 (PMC5623905; doi:10.1038/oncsis.2017.79)
Supplement: Supplementary Table 2 [file oncsis201779x4.xlsx]

## Sheet: Number of nsSNVs in different contact classes
	Protein contacts			Ligand contacts			DNA contacts			Core			Surface
	Observed	Mean	SD	Observed	Mean	SD	Observed	Mean	SD	Observed	Mean	SD	Observed	Mean	SD
Cancer germline	142	142.3	9.51033	87	86.952	8.5113	20	19.782	4.3268	121	120.842	9.25639	79	79.124	7.75053	449
Cancer germline randomized	n/a	107.6	5.08156	n/a	36.8	4.70933	n/a	5.6	1.57762	n/a	87.8	7.25412	n/a	76	7.88811	313.8
Cancer somatic	1152	1151.26	28.162	486	485.834	20.5279	156	156.85	12.4462	943	943.14	26.6851	895	894.895	26.8199	3632
Cancer somatic randomized	n/a	711.8	33.1086	n/a	238.9	12.888	n/a	49.6	5.2957	n/a	747.8	21.3427	n/a	585.9	20.1519	2334
Non-cancer diseases	3414	3411.73	49.889	1763	1761.2	39.7502	372	372.202	19.065	5845	5846.78	57.7961	2507	2508.99	46.6109	13901
Non-cancer diseases randomized	n/a	2681.3	33.4599	n/a	918.6	28.9375	n/a	99.9	9.02404	n/a	4025.7	49.9156	n/a	3084.2	33.7369	10809.7
Common	1320	1319.11	31.3313	356	356.845	18.2325	134	133.382	11.6904	1486	1486.87	33.1128	2343	2342.88	39.0562	5639
Common randomized	n/a	1542.4	44.8657	n/a	537.9	23.197	n/a	211.1	17.2591	n/a	2144.1	30.3624	n/a	2210.2	22.4192	6645.7
Benign	217	216.745	13.1019	49	49.098	6.97905	14	14.048	3.61286	286	286.028	14.3606	517	517.021	16.3436	1083
Benign randomized	n/a	273.1	18.7525	n/a	90.5	11.068	n/a	18	5.53775	n/a	408.7	18.5894	n/a	506.8	12.4526	1297.1

## Sheet: p-value in Fisher's exact test comparing the number of nsSNVs in "Protein contact" class
	Cancer germline	Cancer germline randomized	Cancer somatic	Cancer somatic randomized	Non-cancer diseases	Non-cancer diseases randomized	Common	Common randomized	Benign	Benign randomized
Cancer germline	NA	0.434	1	0.655	0.0008476	0.001506	0.000145	9.233e-05	1.727e-06	8.685e-06
Cancer germline randomized	0.434	NA	0.344	0.1722	0.0001182	0.0002037	2.295e-05	1.241e-05	3.088e-07	1.328e-06
Cancer somatic	1	0.344	NA	0.3306	< 2.2e-16	7.212e-16	< 2.2e-16	< 2.2e-16	2.659e-14	1.309e-13
Cancer somatic randomized	0.655	0.1722	0.3306	NA	2.052e-09	1.988e-08	6.472e-11	5.505e-12	7.988e-11	5.53e-10
Non-cancer diseases	0.0008476	0.0001182	< 2.2e-16	2.052e-09	NA	0.6662	0.09008	0.03493	0.0007025	0.004443
Non-cancer diseases randomized	0.001506	0.0002037	7.212e-16	1.988e-08	0.6662	NA	0.04863	0.01711	0.0004177	0.002901
Common	0.000145	2.295e-05	< 2.2e-16	6.472e-11	0.09008	0.04863	NA	0.7972	0.01594	0.0728
Common randomized	9.233e-05	1.241e-05	< 2.2e-16	5.505e-12	0.03493	0.01711	0.7972	NA	0.02112	0.0963
Benign	1.727e-06	3.088e-07	2.659e-14	7.988e-11	0.0007025	0.0004177	0.01594	0.02112	NA	0.5756
Benign randomized	8.685e-06	1.328e-06	1.309e-13	5.53e-10	0.004443	0.002901	0.0728	0.0963	0.5756	NA

## Sheet: p-value in Fisher's exact test comparing the number of nsSNVs in "Ligand contact" class
	Cancer germline	Cancer germline randomized	Cancer somatic	Cancer somatic randomized	Non-cancer diseases	Non-cancer diseases randomized	Common	Common randomized	Benign	Benign randomized
Cancer germline	NA	0.005212	0.0008941	2.173e-07	7.707e-05	2.207e-12	< 2.2e-16	4.003e-13	< 2.2e-16	1.429e-12
Cancer germline randomized	0.005212	NA	0.4875	0.4308	0.7312	0.05133	0.0004188	0.02691	1.242e-05	0.00689
Cancer somatic	0.0008941	0.4875	NA	0.0002978	0.2651	< 2.2e-16	< 2.2e-16	< 2.2e-16	< 2.2e-16	1.239e-10
Cancer somatic randomized	2.173e-07	0.4308	0.0002978	NA	0.0007541	0.007873	4.027e-09	0.001775	6.186e-09	0.0008835
Non-cancer diseases	7.707e-05	0.7312	0.2651	0.0007541	NA	< 2.2e-16	< 2.2e-16	< 2.2e-16	< 2.2e-16	1.352e-10
Non-cancer diseases randomized	2.207e-12	0.05133	< 2.2e-16	0.007873	< 2.2e-16	NA	< 2.2e-16	< 2.2e-16	< 2.2e-16	< 2.2e-16
Common	< 2.2e-16	0.0004188	< 2.2e-16	4.027e-09	< 2.2e-16	< 2.2e-16	NA	0.0001647	0.02541	0.4144
Common randomized	4.003e-13	0.02691	< 2.2e-16	0.001775	< 2.2e-16	< 2.2e-16	0.0001647	NA	1.805e-05	< 2.2e-16
Benign	< 2.2e-16	1.242e-05	< 2.2e-16	6.186e-09	< 2.2e-16	< 2.2e-16	0.02541	1.805e-05	NA	< 2.2e-16
Benign randomized	1.429e-12	0.00689	1.239e-10	0.0008835	1.352e-10	< 2.2e-16	0.4144	< 2.2e-16	< 2.2e-16	NA

## Sheet: p-value in Fisher's exact test comparing the number of nsSNVs in "DNA contact" class
	Cancer germline	Cancer germline randomized	Cancer somatic	Cancer somatic randomized	Non-cancer diseases	Non-cancer diseases randomized	Common	Common randomized	Benign	Benign randomized
Cancer germline	NA	0.06789	0.9018	0.007625	0.03726	4.986e-08	0.01161	0.167	0.0003766	0.0004623
Cancer germline randomized	0.06789	NA	0.03768	1	0.5916	0.1266	0.8471	0.2461	0.4207	0.4444
Cancer somatic	0.9018	0.03768	NA	5.754e-06	1.089e-06	< 2.2e-16	3.349e-07	0.003815	3.845e-07	1.592e-07
Cancer somatic randomized	0.007625	1	5.754e-06	NA	0.1401	4.202e-06	0.5666	0.009861	0.1033	0.1252
Non-cancer diseases	0.03726	0.5916	1.089e-06	0.1401	NA	< 2.2e-16	0.2529	< 2.2e-16	0.003715	0.003224
Non-cancer diseases randomized	4.986e-08	0.1266	< 2.2e-16	4.202e-06	< 2.2e-16	NA	5.506e-13	< 2.2e-16	0.2493	0.132
Common	0.01161	0.8471	3.349e-07	0.5666	0.2529	5.506e-13	NA	0.008448	0.0236	0.02701
Common randomized	0.167	0.2461	0.003815	0.009861	< 2.2e-16	< 2.2e-16	0.008448	NA	0.0002777	0.0001836
Benign	0.0003766	0.4207	3.845e-07	0.1033	0.003715	0.2493	0.0236	0.0002777	NA	0.8605
Benign randomized	0.0004623	0.4444	1.592e-07	0.1252	0.003224	0.132	0.02701	0.0001836	0.8605	NA

## Sheet: p-value in Fisher's exact test comparing the number of nsSNVs in "Core" class
	Cancer germline	Cancer germline randomized	Cancer somatic	Cancer somatic randomized	Non-cancer diseases	Non-cancer diseases randomized	Common	Common randomized	Benign	Benign randomized
Cancer germline	NA	0.7423	0.6489	0.03456	7.212e-11	6.622e-06	0.7811	0.02127	0.8489	0.07402
Cancer germline randomized	0.7423	NA	0.4223	0.1553	4.13e-07	0.00087	0.5113	0.1221	0.5634	0.2472
Cancer somatic	0.6489	0.4223	NA	4.089e-07	< 2.2e-16	< 2.2e-16	0.681	2.245e-11	0.7825	0.0001395
Cancer somatic randomized	0.03456	0.1553	4.089e-07	NA	< 2.2e-16	2.048e-06	3.386e-07	0.857	0.0008892	0.7663
Non-cancer diseases	7.212e-11	4.13e-07	< 2.2e-16	< 2.2e-16	NA	2.059e-14	< 2.2e-16	< 2.2e-16	< 2.2e-16	9.09e-14
Non-cancer diseases randomized	6.622e-06	0.00087	< 2.2e-16	2.048e-06	2.059e-14	NA	< 2.2e-16	2.05e-11	5.377e-13	4.945e-05
Common	0.7811	0.5113	0.681	3.386e-07	< 2.2e-16	< 2.2e-16	NA	8.854e-13	0.97	0.0001887
Common randomized	0.02127	0.1221	2.245e-11	0.857	< 2.2e-16	2.05e-11	8.854e-13	NA	0.0001028	0.626
Benign	0.8489	0.5634	0.7825	0.0008892	< 2.2e-16	5.377e-13	0.97	0.0001028	NA	0.006598
Benign randomized	0.07402	0.2472	0.0001395	0.7663	9.09e-14	4.945e-05	0.0001887	0.626	0.006598	NA

## Sheet: p-value in Fisher's exact test comparing the number of nsSNVs in "Surface" class
	Cancer germline	Cancer germline randomized	Cancer somatic	Cancer somatic randomized	Non-cancer diseases	Non-cancer diseases randomized	Common	Common randomized	Benign	Benign randomized
Cancer germline	NA	0.02827	0.0008056	0.0005576	0.8517	1.74e-07	< 2.2e-16	8.022e-13	< 2.2e-16	< 2.2e-16
Cancer germline randomized	0.02827	NA	0.8916	0.7814	0.007532	0.09891	4.073e-10	0.0007065	3.334e-14	5.876e-07
Cancer somatic	0.0008056	0.8916	NA	0.6898	< 2.2e-16	5.311e-06	< 2.2e-16	< 2.2e-16	< 2.2e-16	< 2.2e-16
Cancer somatic randomized	0.0005576	0.7814	0.6898	NA	5.109e-15	0.000784	< 2.2e-16	1.478e-13	< 2.2e-16	< 2.2e-16
Non-cancer diseases	0.8517	0.007532	< 2.2e-16	5.109e-15	NA	< 2.2e-16	< 2.2e-16	< 2.2e-16	< 2.2e-16	< 2.2e-16
Non-cancer diseases randomized	1.74e-07	0.09891	5.311e-06	0.000784	< 2.2e-16	NA	< 2.2e-16	5.235e-11	< 2.2e-16	1.546e-14
Common	< 2.2e-16	4.073e-10	< 2.2e-16	< 2.2e-16	< 2.2e-16	< 2.2e-16	NA	< 2.2e-16	0.0001708	0.1104
Common randomized	8.022e-13	0.0007065	< 2.2e-16	1.478e-13	< 2.2e-16	5.235e-11	< 2.2e-16	NA	< 2.2e-16	6.271e-05
Benign	< 2.2e-16	3.334e-14	< 2.2e-16	< 2.2e-16	< 2.2e-16	< 2.2e-16	0.0001708	< 2.2e-16	NA	2.242e-05
Benign randomized	< 2.2e-16	5.876e-07	< 2.2e-16	< 2.2e-16	< 2.2e-16	1.546e-14	0.1104	6.271e-05	2.242e-05	NA

## Sheet: p-value in Wilcoxon two-sided test, distribution of distances to the nearest protein
	cancer germline	cancer germline randomized	cancer somatic	cancer somatic randomized	non-cancer diseases	non-cancer diseases randomized	common	common randomized	benign	benign randomized
cancer germline	NA	0.09091	0.01047	1.239e-06	5.365e-13	< 2.2e-016	< 2.2e-016	< 2.2e-016	< 2.2e-016	< 2.2e-016
cancer germline randomized	0.09091	NA	0.07428	4.78e-14	< 2.2e-016	< 2.2e-016	< 2.2e-016	< 2.2e-016	< 2.2e-016	< 2.2e-016
cancer somatic	0.01047	0.07428	NA	3.925e-08	< 2.2e-016	< 2.2e-016	< 2.2e-016	< 2.2e-016	< 2.2e-016	< 2.2e-016
cancer somatic randomized	1.239e-06	4.78e-14	3.925e-08	NA	< 2.2e-016	< 2.2e-016	< 2.2e-016	< 2.2e-016	< 2.2e-016	< 2.2e-016
non-cancer diseases	5.365e-13	< 2.2e-016	< 2.2e-016	< 2.2e-016	NA	2.692e-16	5.688e-07	4.265e-09	< 2.2e-016	< 2.2e-016
non-cancer diseases randomized	< 2.2e-016	< 2.2e-016	< 2.2e-016	< 2.2e-016	2.692e-16	NA	0.5436	0.0003476	5.156e-10	< 2.2e-016
common	< 2.2e-016	< 2.2e-016	< 2.2e-016	< 2.2e-016	5.688e-07	0.5436	NA	0.06956	9.622e-08	2.133e-15
common randomized	< 2.2e-016	< 2.2e-016	< 2.2e-016	< 2.2e-016	4.265e-09	0.0003476	0.06956	NA	1.808e-11	< 2.2e-016
benign	< 2.2e-016	< 2.2e-016	< 2.2e-016	< 2.2e-016	< 2.2e-016	5.156e-10	9.622e-08	1.808e-11	NA	0.09979
benign randomized	< 2.2e-016	< 2.2e-016	< 2.2e-016	< 2.2e-016	< 2.2e-016	< 2.2e-016	2.133e-15	< 2.2e-016	0.09979	NA

## Sheet: p-value in Wilcoxon two-sided test, distribution of distances to the nearest ligand
	cancer germline	cancer germline randomized	cancer somatic	cancer somatic randomized	non-cancer diseases	non-cancer diseases randomized	common	common randomized	benign	benign randomized
cancer germline	NA	3.083e-06	2.45e-06	< 2.2e-016	1.074e-11	< 2.2e-016	< 2.2e-016	< 2.2e-016	< 2.2e-016	< 2.2e-016
cancer germline randomized	3.083e-06	NA	0.5797	< 2.2e-016	3.975e-06	< 2.2e-016	< 2.2e-016	< 2.2e-016	< 2.2e-016	< 2.2e-016
cancer somatic	2.45e-06	0.5797	NA	< 2.2e-016	0.0003139	< 2.2e-016	< 2.2e-016	< 2.2e-016	< 2.2e-016	< 2.2e-016
cancer somatic randomized	< 2.2e-016	< 2.2e-016	< 2.2e-016	NA	< 2.2e-016	< 2.2e-016	< 2.2e-016	< 2.2e-016	< 2.2e-016	< 2.2e-016
non-cancer diseases	1.074e-11	3.975e-06	0.0003139	< 2.2e-016	NA	< 2.2e-016	< 2.2e-016	< 2.2e-016	< 2.2e-016	< 2.2e-016
non-cancer diseases randomized	< 2.2e-016	< 2.2e-016	< 2.2e-016	< 2.2e-016	< 2.2e-016	NA	< 2.2e-016	2.896e-08	< 2.2e-016	< 2.2e-016
common	< 2.2e-016	< 2.2e-016	< 2.2e-016	< 2.2e-016	< 2.2e-016	< 2.2e-016	NA	2.042e-15	2.508e-07	0.3604
common randomized	< 2.2e-016	< 2.2e-016	< 2.2e-016	< 2.2e-016	< 2.2e-016	2.896e-08	2.042e-15	NA	< 2.2e-016	< 2.2e-016
benign	< 2.2e-016	< 2.2e-016	< 2.2e-016	< 2.2e-016	< 2.2e-016	< 2.2e-016	2.508e-07	< 2.2e-016	NA	5.05e-07
benign randomized	< 2.2e-016	< 2.2e-016	< 2.2e-016	< 2.2e-016	< 2.2e-016	< 2.2e-016	0.3604	< 2.2e-016	5.05e-07	NA

## Sheet: p-value in Wilcoxon two-sided test, distribution of distances to the nearest DNA chain
	cancer germline	cancer germline randomized	cancer somatic	cancer somatic randomized	non-cancer diseases	non-cancer diseases randomized	common	common randomized	benign	benign randomized
cancer germline	NA	0.06089	0.05977	0.614	1.809e-06	0.9515	0.0001353	1.955e-08	0.001064	4.131e-05
cancer germline randomized	0.06089	NA	1.812e-12	0.001231	< 2.2e-16	7.223e-07	< 2.2e-16	< 2.2e-16	0.008861	4.341e-06
cancer somatic	0.05977	1.812e-12	NA	3.92e-09	3.927e-10	2.91e-06	0.001237	< 2.2e-16	6.249e-10	< 2.2e-16
cancer somatic randomized	0.614	0.001231	3.92e-09	NA	< 2.2e-16	0.005304	< 2.2e-16	< 2.2e-16	2.82e-05	< 2.2e-16
non-cancer diseases	1.809e-06	< 2.2e-16	3.927e-10	< 2.2e-16	NA	< 2.2e-16	0.00289	0.6617	< 2.2e-16	< 2.2e-16
non-cancer diseases randomized	0.9515	7.223e-07	2.91e-06	0.005304	< 2.2e-16	NA	< 2.2e-16	< 2.2e-16	3.647e-06	< 2.2e-16
common	0.0001353	< 2.2e-16	0.001237	< 2.2e-16	0.00289	< 2.2e-16	NA	0.000205	8.801e-15	< 2.2e-16
common randomized	1.955e-08	< 2.2e-16	< 2.2e-16	< 2.2e-16	0.6617	< 2.2e-16	0.000205	NA	< 2.2e-16	< 2.2e-16
benign	0.001064	0.008861	6.249e-10	2.82e-05	< 2.2e-16	3.647e-06	8.801e-15	< 2.2e-16	NA	0.768
benign randomized	4.131e-05	4.341e-06	< 2.2e-16	< 2.2e-16	< 2.2e-16	< 2.2e-16	< 2.2e-16	< 2.2e-16	0.768	NA
