# Supplementary material for: Spatial distribution of disease-associated variants in three-dimensional structures of protein complexes
Source: Oncogenesis. 2017 Sep 25;6(9):e380–. doi: 10.1038/oncsis.2017.79 (PMC5623905; doi:10.1038/oncsis.2017.79)
Supplement: Supplementary Table 3 [file oncsis201779x5.xlsx]

## Sheet: Sampling from common nsSNVs
	DNA contacts (%)	Ligand contacts (%)	Protein contacts (%)	Core (%)	Surface (%)
cancer germline	4.5	19.4	31.6	26.9	17.6
100 random samples from cancer germline (mean ± s.d.)	1.8 ± 0.6	7.8 ± 0.9	36.3 ± 1.7	24.0 ± 1.8	30.1 ± 1.8
cancer somatic	4.3	13.3	31.5	25.9	24.9
100 random samples from cancer somatic (mean ± s.d.)	2.3 ± 0.2	8.1 ± 0.3	31.7 ± 0.6	24.6 ± 0.7	33.2 ± 0.7
non-cancer diseases	2.8	12.7	24.5	42	18
100 random samples from non-cancer diseases (mean ± s.d.)	2.6 ± 0.1	6.6 ± 0.2	25.1 ± 0.3	26.7 ± 0.4	39.0 ± 0.4

## Sheet: Sampling from benign nsSNVs
	DNA contacts (%)	Ligand contacts (%)	Protein contacts (%)	Core (%)	Surface (%)
cancer germline	4.5	19.4	31.6	26.9	17.6
100 random samples from cancer germline (mean ± s.d.)	1.2 ± 0.4	5.8 ± 0.7	32.8 ± 1.5	30.6 ± 1.5	29.7 ± 1.9
cancer somatic	4.3	13.3	31.5	25.9	24.9
100 random samples from cancer somatic (mean ± s.d.)	1.4 ± 0.2	8.6 ± 0.3	29.5 ± 0.5	27.4 ± 0.6	33.2 ± 0.6
non-cancer diseases	2.8	12.7	24.5	42	18
100 random samples from non-cancer diseases (mean ± s.d.)	1.6 ± 0.1	6.0 ± 0.1	24.1 ± 0.3	27.5 ± 0.3	40.8 ± 0.3
