# Supplementary material for: Spatial distribution of disease-associated variants in three-dimensional structures of protein complexes
Source: Oncogenesis. 2017 Sep 25;6(9):e380–. doi: 10.1038/oncsis.2017.79 (PMC5623905; doi:10.1038/oncsis.2017.79)
Supplement: Supplementary Information [file oncsis201779x6.txt]

Uniprot Id	genomic position	alternative frequencies	RefSeq Ids	variant position	substitutions	datasets	used template structures	classification	minimal ligand substitution distance	minimal chain substitution distance	minimal DNA substitution distance	minimal RNA substitution distance	minimal relative surface access	secondary structure assignment	SIFT_score	SIFT_pred	Polyphen2_HDIV_score	Polyphen2_HDIV_pred	Polyphen2_HVAR_score	Polyphen2_HVAR_pred	LRT_score	LRT_pred	MutationTaster_score	MutationTaster_pred	MutationAssessor_score	MutationAssessor_pred	FATHMM_score	FATHMM_pred	PROVEAN_score	PROVEAN_pred	VEST3_score	CADD_raw	CADD_phred	DANN_score	fathmm-MKL_coding_score	fathmm-MKL_coding_pred	MetaSVM_score	MetaSVM_pred	MetaLR_score	MetaLR_pred	integrated_fitCons_score	integrated_confidence_value	GERP++_RS	phyloP7way_vertebrate	phyloP20way_mammalian	phastCons7way_vertebrate	phastCons20way_mammalian	SiPhy_29way_logOdds
Q96I99	chr3:67451197_G/A	W:0.017696	NP_001171070.1,NM_001177599.1,NP_003839.2,NM_003848.3	R381	W	{'ExAc': ['W']}	{'1EUC': ('Surface', '22.283', '24.9469', '59.9', 'H'), '2FPG': ('Surface', '49.0324', '24.5634', '51.4', 'H'), '2NU7': ('Surface', '27.9085', '24.1513', '57.3', 'H'), '2NU6': ('Surface', '26.1101', '24.1237', '55.1', 'H'), '4XX0': ('Surface', '28.7589', '25.1657', '57.8', 'H'), '1JKJ': ('Surface', '18.2842', '24.0816', '60.7', 'H'), '2NU9': ('Surface', '26.1158', '23.6154', '55.7', 'H'), '2NU8':…	Surface	18.2842	15.7613	None	None	(51.4, '133111')	helix	0.057	T	0.968	D	0.342	B	0.000	D	0.000	P	2.195	M	-0.25	T	-5.1	D	0.362	5.803	27.1	0.999	0.943	D	-1.082	T	0.000	T	0.707	0	5.14	0.008	0.137	0.943	0.903	14.420
Q96I99	chr3:67426281_T/C	A:0.096118	NP_001171070.1,NM_001177599.1,NP_003839.2,NM_003848.3	T396	A	{'ExAc': ['A']}	{'1EUC': ('Contact Protein', '22.0795', '4.37797', '66.4', 'T'), '2FPG': ('Contact Protein', '48.9442', '2.91578', '49.3', 'T'), '2NU7': ('Contact Protein', '16.2872', '3.68574', '57.2', 'T'), '1EUD': ('Contact Protein', '17.7069', '4.41759', '65.5', 'T'), '4XX0': ('Contact Protein', '17.318', '4.14782', '61.4', 'S'), '2NU9': ('Contact Protein', '17.6377', '3.60827', '64.1', 'T'), '2NU8': ('Conta…	Contact Ligand	2.85641	2.91578	None	None	(43.4, '133120')	disorder	0.001	D	0.641	P	0.656	P	0.000	D	0.000	P	2.53	M	-1.6	D	-3.98	D	0.313	1.292	12.23	0.982	0.958	D	-0.617	T	0.030	T	0.706	0	5.38	0.991	1.061	0.990	0.895	13.200
Q96I99	chr3:67578624_C/T	T:0.007852	NP_001171070.1,NM_001177599.1,NP_003839.2,NM_003848.3	A117	T	{'ExAc': ['T']}	{'1EUC': ('Core', '43.104', '31.1091', '0.0', 'H'), '2FPG': ('Core', '19.517', '25.4964', '0.0', 'H'), '2NU7': ('Core', '9.10988', '25.6822', '0.0', 'H'), '2NU6': ('Core', '9.76357', '25.3677', '0.0', 'H'), '4XX0': ('Core', '46.2045', '30.2764', '0.0', 'H'), '1JKJ': ('Core', '43.4399', '25.2136', '0.0', 'H'), '2NU9': ('Core', '36.7193', '26.8017', '0.2', 'H'), '2NU8': ('Core', '43.3388', '25.8739…	Core	9.10988	6.09305	None	None	(0.0, '133126')	helix	0.079	T	0.01	B	0.04	B	0.000	D	1	D	1.81	L	-0.39	T	-1.05	N	0.379	4.139	23.8	0.998	0.903	D	-1.116	T	0.012	T	0.651	0	5.95	0.871	0.932	0.999	1.000	13.573
Q96I99	chr3:67546244_T/C	R:0.004966	NP_001171070.1,NM_001177599.1,NP_003839.2,NM_003848.3	K347	R	{'ExAc': ['R']}	{'1EUC': ('Surface', '15.9939', '18.85', '40.6', 'H'), '2FPG': ('Surface', '37.1167', '19.1372', '31.7', 'H'), '2NU7': ('Surface', '22.2512', '17.2619', '45.8', 'H'), '2NU6': ('Surface', '20.2152', '17.4434', '48.6', 'H'), '4XX0': ('Surface', '21.9457', '18.7179', '42.4', 'H'), '1JKJ': ('Surface', '19.0587', '17.3678', '47.4', 'H'), '2NU9': ('Surface', '20.5094', '17.4275', '50.9', 'H'), '2NU8': …	Surface	15.9939	6.9591	None	None	(25.6, '133126')	helix	0.177	T	0.001	B	0.005	B	0.000	D	1	D	1.07	L	-0.09	T	-0.94	N	0.338	2.902	21.9	0.997	0.985	D	-1.071	T	0.020	T	0.706	0	5.63	0.991	1.061	1.000	0.999	15.851
O00625	chrX:15415581_A/G	A:0.009966	NP_001018119.1,NM_001018109.2,NP_003653.1,NM_003662.3	V228	A	{'ExAc': ['A']}	{'4HLT': ('Core', '29.2658', 'NONE', '1.8', 'E'), '4ERO': ('Core', '28.8288', 'NONE', '1.7', 'E'), '4GUL': ('Core', '29.2472', 'NONE', '1.8', 'E'), '1J1L': ('Core', '29.0547', 'NONE', '1.7', 'E'), '3ACL': ('Core', '29.1064', 'NONE', '2.2', 'E'), '4EWA': ('Core', '29.0949', 'NONE', '2.3', 'E'), '4EWD': ('Core', '29.1922', 'NONE', '1.9', 'E'), '4EWE': ('Core', '28.9201', 'NONE', '0.8', 'E'), '2P17'…	Core	28.8288	None	None	None	(0.8, '201960')	sheet	0.34	T	0.291	B	0.255	B	0.010	N	0.162	P	1.54	L	0.73	T	-2.62	D	0.169	2.995	22.2	0.990	0.938	D	-0.961	T	0.010	T	.	.	5.88	1.062	1.119	0.997	1.000	11.439
P00441	na	na	NP_000445.1,NM_000454.4	Q23	H,R,L	{'other diseases': ['H', 'R', 'L']}	{'4B3E': ('Core', '20.9022', '13.2997', '1.9', 'E'), '2VR6': ('Core', '20.4281', '13.6556', '3.3', ''), '2VR7': ('Core', '20.4221', '13.2609', '2.1', 'E'), '3KM2': ('Core', '19.5513', '13.9909', '4.4', 'E'), '2VR8': ('Core', '20.2459', '13.5099', '2.9', 'E'), '4BCZ': ('Core isolated chain', 'NONE', 'NONE', '3.5', ''), '4BCY': ('Core', '20.6059', 'NONE', '1.9', 'E'), '3PU7': ('Core', '19.5633', '1…	Contact Ligand	3.46298	6.27365	None	None	(0.0, '286278')	sheet	na	na	na	na	na	na	na	na	na	na	na	na	na	na	na	na	na	na	na	na	na	na	na	na	na	na	na	na	na	na	na	na	na	na
P00441	na	na	NP_000445.1,NM_000454.4	V119	L	{'other diseases': ['L']}	{'1SOS': ('Contact Ligand', '4.6382', '11.6021', '0.0', 'E'), '2VR6': ('Contact Ligand', '4.16029', '11.8087', '0.0', 'E'), '2VR7': ('Contact Ligand', '4.05316', '11.7968', '0.0', 'E'), '3KM2': ('Core', '10.3036', '11.566', '0.0', 'E'), '2VR8': ('Contact Ligand', '3.94647', '11.7777', '0.0', 'E'), '4BCZ': ('Core isolated chain', 'NONE', 'NONE', '7.8', 'E'), '4BCY': ('Contact Ligand', '4.62732', '…	Contact Ligand	3.10414	4.19859	None	None	(0.0, '286330')	sheet	na	na	na	na	na	na	na	na	na	na	na	na	na	na	na	na	na	na	na	na	na	na	na	na	na	na	na	na	na	na	na	na	na	na
P00441	na	C:?	NP_000445.1,NM_000454.4	F46	C,S	{'other diseases': ['C', 'S']}	{'1SOS': ('Core', '5.67694', '13.3022', '0.0', 'E'), '2VR6': ('Core', '5.13638', '13.3793', '0.1', 'E'), '2VR7': ('Core', '5.04421', '13.4141', '0.0', 'E'), '3KM2': ('Core', '7.9663', '13.8085', '0.0', 'E'), '2VR8': ('Core', '5.03354', '13.3364', '0.0', 'E'), '4BCZ': ('Core isolated chain', 'NONE', 'NONE', '0.0', 'E'), '4BCY': ('Core', '5.4439', 'NONE', '0.0', 'E'), '3KM1': ('Core', '6.14799', '1…	Contact Ligand	4.92054	9.67739	None	None	(0.0, '286330')	sheet	na	na	na	na	na	na	na	na	na	na	na	na	na	na	na	na	na	na	na	na	na	na	na	na	na	na	na	na	na	na	na	na	na	na
P00441	na	na	NP_000445.1,NM_000454.4	T55	R	{'other diseases': ['R']}	{'1SOS': ('Contact Protein', '15.9827', '3.70437', '91.6', 'T'), '2VR6': ('Contact Protein', '15.8829', '3.76697', '91.7', 'T'), '2VR7': ('Contact Protein', '15.5278', '3.73628', '91.1', 'T'), '3KM2': ('Contact Protein', '20.6607', '3.82787', '86.3', 'T'), '2VR8': ('Contact Protein', '15.391', '3.75813', '90.5', 'T'), '3PU7': ('Contact Protein', '20.5225', '3.67962', '90.9', 'T'), '3KBE': ('Surfa…	Contact Protein	10.7367	2.88718	None	None	(11.7, '286276')	disorder	na	na	na	na	na	na	na	na	na	na	na	na	na	na	na	na	na	na	na	na	na	na	na	na	na	na	na	na	na	na	na	na	na	na
P00441	na	na	NP_000445.1,NM_000454.4	F21	C,L	{'other diseases': ['C', 'L']}	{'1SOS': ('Core', '13.0008', '9.06197', '0.0', 'E'), '2VR6': ('Core', '12.477', '8.94326', '0.6', 'E'), '2VR7': ('Core', '12.3199', '8.97835', '0.9', 'E'), '3KM2': ('Core', '15.4581', '9.75202', '0.8', 'E'), '2VR8': ('Core', '12.1181', '9.0769', '0.4', 'E'), '4BCZ': ('Core isolated chain', 'NONE', 'NONE', '0.1', 'E'), '4BCY': ('Core', '12.7155', 'NONE', '0.1', 'E'), '3KM1': ('Core', '14.7227', '9…	Core	6.95507	7.19375	None	None	(0.0, '286392')	sheet	na	na	na	na	na	na	na	na	na	na	na	na	na	na	na	na	na	na	na	na	na	na	na	na	na	na	na	na	na	na	na	na	na	na
P00441	na	na	NP_000445.1,NM_000454.4	I150	T	{'other diseases': ['T']}	{'4B3E': ('Contact Protein', '11.5558', '4.072', '0.7', ''), '2VR6': ('Contact Protein', '11.0584', '4.14637', '0.5', ''), '2VR7': ('Contact Protein', '11.0057', '4.17335', '0.6', ''), '3KM2': ('Contact Protein', '15.3709', '4.09056', '0.6', ''), '2VR8': ('Contact Protein', '10.9512', '4.06213', '0.7', ''), '4BCZ': ('Core isolated chain', 'NONE', 'NONE', '0.5', 'E'), '4BCY': ('Core', '11.3204', '…	Contact Protein	7.38687	3.61767	None	None	(0.0, '286379')	sheet	na	na	na	na	na	na	na	na	na	na	na	na	na	na	na	na	na	na	na	na	na	na	na	na	na	na	na	na	na	na	na	na	na	na
P00441	na	T:?	NP_000445.1,NM_000454.4	I152	S,T	{'other diseases': ['S', 'T']}	{'1SOS': ('Contact Protein', '15.0748', '2.75454', '72.2', 'E'), '2VR6': ('Contact Protein', '14.9181', '2.78338', '72.4', 'E'), '2VR7': ('Contact Protein', '14.7616', '2.79793', '78.2', 'E'), '3KM2': ('Contact Protein', '17.1741', '2.75867', '76.8', 'E'), '2VR8': ('Contact Protein', '14.6651', '2.78269', '75.4', 'E'), '4BCZ': ('Surface isolated chain', 'NONE', 'NONE', '68.5', 'E'), '4BCY': ('Sur…	Contact Protein	5.09988	2.49668	None	None	(34.3, '286351')	sheet	na	na	na	na	na	na	na	na	na	na	na	na	na	na	na	na	na	na	na	na	na	na	na	na	na	na	na	na	na	na	na	na	na	na
P00441	na	na	NP_000445.1,NM_000454.4	V88	A,M	{'other diseases': ['A', 'M']}	{'4B3E': ('Core', '11.0871', '16.602', '5.0', 'E'), '2VR6': ('Core', '10.705', '16.174', '0.4', 'E'), '2VR7': ('Core', '10.7145', '16.5012', '4.0', 'E'), '3KM2': ('Core', '13.077', '17.0468', '0.4', 'E'), '2VR8': ('Core', '10.7149', '16.2542', '3.5', 'E'), '4BCZ': ('Core isolated chain', 'NONE', 'NONE', '4.7', 'E'), '4BCY': ('Core', '10.6869', 'NONE', '3.8', 'E'), '3KM1': ('Core', '11.711', '15.7…	Core	7.75215	5.80335	None	None	(0.0, '286348')	sheet	na	na	na	na	na	na	na	na	na	na	na	na	na	na	na	na	na	na	na	na	na	na	na	na	na	na	na	na	na	na	na	na	na	na
P00441	na	T:?	NP_000445.1,NM_000454.4	I113	M,T	{'other diseases': ['M', 'T']}	{'2VR6': ('Core', '12.2213', '6.16833', '0.0', ''), '2VR7': ('Core', '12.1484', '6.25182', '0.0', ''), '3KM2': ('Core', '12.7425', '6.09675', '0.0', ''), '2VR8': ('Core', '12.0521', '6.25629', '5.5', ''), '4BCZ': ('Core isolated chain', 'NONE', 'NONE', '0.6', ''), '4BCY': ('Core', '12.5448', 'NONE', '0.0', ''), '3PU7': ('Core', '12.5671', '6.24005', '0.0', ''), '3HFF': ('Core', '12.8662', 'NONE',…	Contact Protein	5.37274	3.94605	None	None	(0.0, '286330')	disorder	na	na	na	na	na	na	na	na	na	na	na	na	na	na	na	na	na	na	na	na	na	na	na	na	na	na	na	na	na	na	na	na	na	na
P00441	na	na	NP_000445.1,NM_000454.4	A96	G,V	{'other diseases': ['G', 'V']}	{'1SOS': ('Core', '15.1981', '14.0919', '0.1', 'E'), '2VR6': ('Core', '14.7547', '13.9501', '0.0', 'E'), '2VR7': ('Core', '14.6366', '14.1367', '0.3', 'E'), '3KM2': ('Core', '18.6423', '14.1739', '0.1', 'E'), '2VR8': ('Core', '14.6144', '14.021', '0.3', 'E'), '4BCZ': ('Core isolated chain', 'NONE', 'NONE', '0.0', 'E'), '4BCY': ('Core', '15.0453', 'NONE', '0.0', 'E'), '3KM1': ('Core', '15.6238', '…	Core	11.0555	6.94351	None	None	(0.0, '286330')	sheet	na	na	na	na	na	na	na	na	na	na	na	na	na	na	na	na	na	na	na	na	na	na	na	na	na	na	na	na	na	na	na	na	na	na
P00441	na	T:?	NP_000445.1,NM_000454.4	I114	T,F	{'other diseases': ['T', 'F']}	{'1SOS': ('Contact Protein', '15.5304', '3.82867', '23.4', 'T'), '2VR6': ('Contact Protein', '15.3499', '3.72777', '23.6', 'T'), '2VR7': ('Contact Protein', '15.1673', '3.71546', '24.6', 'T'), '3KM2': ('Contact Protein', '16.9285', '3.58153', '32.5', 'T'), '2VR8': ('Contact Protein', '15.0208', '3.66048', '36.2', 'T'), '4BCZ': ('Surface isolated chain', 'NONE', 'NONE', '25.3', 'T'), '4BCY': ('Sur…	Contact Protein	3.15302	2.88644	None	None	(0.0, '286307')	disorder	na	na	na	na	na	na	na	na	na	na	na	na	na	na	na	na	na	na	na	na	na	na	na	na	na	na	na	na	na	na	na	na	na	na
P00441	na	na	NP_000445.1,NM_000454.4	D77	Y,V	{'other diseases': ['Y', 'V']}	{'1SOS': ('Surface', '14.5538', '21.8911', '28.3', ''), '2VR6': ('Surface', '15.2015', '21.9108', '38.4', 'S'), '2VR7': ('Surface', '15.329', '21.609', '32.0', ''), '3KM2': ('Surface', '9.88071', '22.7105', '34.8', ''), '2VR8': ('Surface', '15.3553', '21.4727', '35.2', ''), '4B3E': ('Surface', '14.7111', '21.5844', '31.2', ''), '4BCY': ('Surface', '14.2905', 'NONE', '33.6', 'S'), '3PU7': ('Surfac…	Contact Protein	9.20956	3.49106	None	None	(5.8, '286366')	disorder	na	na	na	na	na	na	na	na	na	na	na	na	na	na	na	na	na	na	na	na	na	na	na	na	na	na	na	na	na	na	na	na	na	na
P00441	na	na	NP_000445.1,NM_000454.4	N66	S	{'other diseases': ['S']}	{'3KM1': ('Surface', '9.71272', '11.322', '49.2', ''), '2VR7': ('Surface', '11.0285', '10.5383', '28.0', ''), '3KM2': ('Surface', '7.03616', '10.7686', '28.9', ''), '2VR8': ('Surface', '10.8627', '10.606', '29.2', ''), '4BCY': ('Surface', '10.4716', 'NONE', '31.2', ''), '3PU7': ('Surface', '6.80616', '10.9207', '29.0', ''), '3KBE': ('Surface isolated chain', 'NONE', 'NONE', '28.8', ''), '3KBF': (…	Core	6.25994	7.24179	None	None	(4.5, '286351')	disorder	na	na	na	na	na	na	na	na	na	na	na	na	na	na	na	na	na	na	na	na	na	na	na	na	na	na	na	na	na	na	na	na	na	na
P00441	na	V:?	NP_000445.1,NM_000454.4	L85	F,V	{'other diseases': ['V', 'F']}	{'2VR6': ('Core', '8.04142', '15.1433', '1.2', ''), '2VR7': ('Core', '8.01038', '15.0994', '1.3', ''), '3KM2': ('Core', '6.77499', '15.5334', '3.9', 'E'), '2VR8': ('Core', '8.06034', '14.9719', '1.6', ''), '4BCZ': ('Core isolated chain', 'NONE', 'NONE', '6.7', 'E'), '4BCY': ('Core', '7.84285', 'NONE', '1.8', 'E'), '3PU7': ('Core', '6.70504', '15.5015', '2.9', 'E'), '3HFF': ('Core', '8.65592', 'NO…	Core	6.33519	7.40565	None	None	(0.0, '286351')	sheet	na	na	na	na	na	na	na	na	na	na	na	na	na	na	na	na	na	na	na	na	na	na	na	na	na	na	na	na	na	na	na	na	na	na
P00441	na	na	NP_000445.1,NM_000454.4	N140	H,K,D	{'other diseases': ['H', 'K', 'D']}	{'2VR6': ('Surface', '8.56267', '20.1838', '30.2', ''), '2VR7': ('Surface', '8.58155', '19.6804', '38.4', 'T'), '3KM2': ('Surface', '8.28313', '21.3011', '32.4', 'S'), '2VR8': ('Surface', '8.90059', '20.0553', '36.5', 'T'), '4BCY': ('Surface', '8.27387', 'NONE', '40.5', 'T'), '3PU7': ('Surface', '8.27834', '21.656', '29.4', 'T'), '3HFF': ('Surface', '7.08207', 'NONE', '142.8', ''), '3KBF': ('Surf…	Core	6.27929	5.7286	None	None	(0.0, '286307')	disorder	na	na	na	na	na	na	na	na	na	na	na	na	na	na	na	na	na	na	na	na	na	na	na	na	na	na	na	na	na	na	na	na	na	na
P00441	na	na	NP_000445.1,NM_000454.4	G109	V	{'other diseases': ['V']}	{'3KM1': ('Surface', '21.101', '8.56664', '63.0', 'S'), '2VR7': ('Surface', '19.4728', '10.4755', '78.5', 'G'), '3KM2': ('Surface', '19.5146', '8.33866', '63.1', 'S'), '2VR8': ('Surface', '19.3394', '10.4822', '92.3', 'S'), '4BCZ': ('Surface isolated chain', 'NONE', 'NONE', '79.0', 'S'), '4BCY': ('Surface', '20.791', 'NONE', '80.9', 'S'), '3PU7': ('Surface', '19.2236', '9.61317', '60.0', 'S'), '3…	Contact Protein	3.69089	2.79277	None	None	(20.1, '286366')	disorder	na	na	na	na	na	na	na	na	na	na	na	na	na	na	na	na	na	na	na	na	na	na	na	na	na	na	na	na	na	na	na	na	na	na
P00441	na	G:?	NP_000445.1,NM_000454.4	E101	K,G	{'other diseases': ['K', 'G']}	{'1SOS': ('Surface', '17.1592', '18.925', '61.8', 'E'), '3KM1': ('Surface', '17.4685', '18.8943', '66.9', 'E'), '2VR7': ('Surface', '16.9019', '18.9832', '64.2', 'E'), '3KM2': ('Surface', '14.4613', '19.4799', '63.6', 'E'), '2VR8': ('Surface', '16.7018', '18.917', '63.7', 'E'), '4BCZ': ('Surface isolated chain', 'NONE', 'NONE', '64.7', 'E'), '4BCY': ('Surface', '16.8533', 'NONE', '62.1', 'E'), '2…	Contact Ligand	2.41702	3.60456	None	None	(22.5, '286351')	sheet	na	na	na	na	na	na	na	na	na	na	na	na	na	na	na	na	na	na	na	na	na	na	na	na	na	na	na	na	na	na	na	na	na	na
P00441	na	A:0.001093	NP_000445.1,NM_000454.4	D91	A,V,N	{'other diseases': ['A', 'N', 'V']}	{'1SOS': ('Surface', '19.3611', '20.3371', '46.7', ''), '3KM1': ('Surface', '19.4903', '20.1556', '53.8', ''), '2VR7': ('Surface', '18.8258', '20.4358', '44.7', ''), '3KM2': ('Surface', '22.344', '19.9621', '54.5', ''), '2VR8': ('Surface', '18.8448', '20.2861', '47.6', ''), '4BCZ': ('Surface isolated chain', 'NONE', 'NONE', '48.1', ''), '4BCY': ('Surface', '19.1534', 'NONE', '47.0', ''), '2VR6': …	Core	10.9076	6.3788	None	None	(1.1, '286362')	disorder	na	na	na	na	na	na	na	na	na	na	na	na	na	na	na	na	na	na	na	na	na	na	na	na	na	na	na	na	na	na	na	na	na	na
P00441	na	na	NP_000445.1,NM_000454.4	E50	K	{'other diseases': ['K']}	{'1SOS': ('Contact Protein', '8.1113', '4.28355', '29.3', 'S'), '2VR6': ('Contact Protein', '8.31937', '4.67503', '31.6', 'S'), '2VR7': ('Contact Protein', '8.26712', '4.61195', '31.5', 'S'), '3KM2': ('Contact Protein', '9.52774', '4.95866', '30.5', 'S'), '2VR8': ('Contact Protein', '8.16479', '4.54124', '31.8', 'S'), '4BCZ': ('Surface isolated chain', 'NONE', 'NONE', '68.8', 'S'), '4BCY': ('Surf…	Contact Ligand	1.84699	2.9028	None	None	(0.0, '286366')	disorder	na	na	na	na	na	na	na	na	na	na	na	na	na	na	na	na	na	na	na	na	na	na	na	na	na	na	na	na	na	na	na	na	na	na
P00441	na	A:?,R:?	NP_000445.1,NM_000454.4	G94	A,C,D,S,R,V	{'other diseases': ['A', 'C', 'D', 'S', 'R', 'V']}	{'1SOS': ('Core', '18.1907', '17.492', '4.0', 'S'), '3KM1': ('Core', '18.1449', '17.2252', '6.0', 'S'), '2VR7': ('Core', '17.4177', '17.5491', '10.7', 'S'), '3KM2': ('Core', '22.6308', '17.4982', '6.2', 'S'), '2VR8': ('Core', '17.3649', '17.538', '10.7', 'S'), '4BCZ': ('Core isolated chain', 'NONE', 'NONE', '8.4', 'S'), '4BCY': ('Core', '17.9329', 'NONE', '0.3', 'S'), '2VR6': ('Core', '17.2237', …	Contact Protein	16.6759	4.38208	None	None	(0.0, '286291')	disorder	na	na	na	na	na	na	na	na	na	na	na	na	na	na	na	na	na	na	na	na	na	na	na	na	na	na	na	na	na	na	na	na	na	na
P00441	na	T:?,V:?	NP_000445.1,NM_000454.4	A5	S,T,V	{'other diseases': ['S', 'T', 'V']}	{'1SOS': ('Core', '18.1912', '6.32213', '0.0', 'E'), '2VR6': ('Core', '17.5855', '6.40879', '1.9', 'E'), '2VR7': ('Core', '17.5192', '6.50077', '2.3', 'E'), '3KM2': ('Core', '20.2493', '7.03061', '1.1', 'E'), '2VR8': ('Core', '17.3634', '6.44363', '2.0', 'E'), '4BCZ': ('Core isolated chain', 'NONE', 'NONE', '0.8', 'E'), '4BCY': ('Core', '17.9539', 'NONE', '0.0', 'E'), '3PU7': ('Core', '20.0484', …	Core	8.8437	6.26322	None	None	(0.0, '286392')	sheet	na	na	na	na	na	na	na	na	na	na	na	na	na	na	na	na	na	na	na	na	na	na	na	na	na	na	na	na	na	na	na	na	na	na
P00441	na	V:?	NP_000445.1,NM_000454.4	L107	F,V	{'other diseases': ['V', 'F']}	{'2VR6': ('Core', '16.8848', '8.88626', '1.2', 'S'), '2VR7': ('Core', '16.7568', '8.96903', '3.5', 'S'), '3KM2': ('Core', '17.7967', '8.26472', '5.2', 'S'), '2VR8': ('Core', '16.6854', '9.07179', '6.5', 'S'), '4BCZ': ('Core isolated chain', 'NONE', 'NONE', '1.0', 'S'), '4BCY': ('Core', '16.9582', 'NONE', '3.9', 'S'), '3PU7': ('Core', '17.8363', '8.42463', '0.1', 'S'), '3HFF': ('Core', '17.3885', …	Contact Ligand	3.14391	3.14391	None	None	(0.0, '286305')	disorder	na	na	na	na	na	na	na	na	na	na	na	na	na	na	na	na	na	na	na	na	na	na	na	na	na	na	na	na	na	na	na	na	na	na
P00441	na	na	NP_000445.1,NM_000454.4	V8	E	{'other diseases': ['E']}	{'1SOS': ('Contact Protein', '14.6134', '3.66524', '47.8', 'E'), '2VR6': ('Contact Protein', '14.0194', '3.58893', '50.0', 'E'), '2VR7': ('Contact Protein', '13.7966', '3.75288', '51.9', 'E'), '3KM2': ('Contact Protein', '19.9936', '3.45214', '54.3', 'E'), '2VR8': ('Contact Protein', '13.6919', '3.75672', '52.1', 'E'), '4BCZ': ('Surface isolated chain', 'NONE', 'NONE', '65.0', 'E'), '4BCY': ('Sur…	Contact Protein	13.5887	2.55959	None	None	(39.1, '286276')	sheet	na	na	na	na	na	na	na	na	na	na	na	na	na	na	na	na	na	na	na	na	na	na	na	na	na	na	na	na	na	na	na	na	na	na
P00441	na	na	NP_000445.1,NM_000454.4	G148	S,R,D	{'other diseases': ['S', 'R', 'D']}	{'4B3E': ('Core', '10.8033', '6.85304', '9.6', 'E'), '2VR6': ('Core', '10.4958', '6.7864', '12.8', 'E'), '2VR7': ('Core', '10.3866', '6.83517', '8.5', 'E'), '3KM2': ('Core', '15.7037', '6.74581', '6.4', 'E'), '2VR8': ('Core', '10.2667', '6.7891', '8.6', 'E'), '4BCZ': ('Core isolated chain', 'NONE', 'NONE', '14.6', 'E'), '4BCY': ('Core', '10.9759', 'NONE', '11.0', 'E'), '3KM1': ('Core', '11.1331',…	Core	9.05242	6.01238	None	None	(0.2, '286291')	sheet	na	na	na	na	na	na	na	na	na	na	na	na	na	na	na	na	na	na	na	na	na	na	na	na	na	na	na	na	na	na	na	na	na	na
P00441	na	I:0.000040	NP_000445.1,NM_000454.4	V149	I,G	{'other diseases': ['I', 'G']}	{'1SOS': ('Contact Protein', '13.2372', '3.62693', '42.4', 'E'), '2VR6': ('Contact Protein', '12.8587', '3.62443', '45.8', 'E'), '2VR7': ('Contact Protein', '12.6774', '3.57388', '43.6', 'E'), '3KM2': ('Contact Protein', '17.6665', '3.65045', '41.1', 'E'), '2VR8': ('Contact Protein', '12.5471', '3.58426', '44.0', 'E'), '4BCZ': ('Surface isolated chain', 'NONE', 'NONE', '61.7', 'E'), '4BCY': ('Sur…	Contact Protein	8.56486	3.2176	None	None	(0.0, '286366')	sheet	na	na	na	na	na	na	na	na	na	na	na	na	na	na	na	na	na	na	na	na	na	na	na	na	na	na	na	na	na	na	na	na	na	na
P00441	na	F:?	NP_000445.1,NM_000454.4	C7	Y,S,G,F	{'other diseases': ['Y', 'S', 'G', 'F']}	{'4B3E': ('Core', '12.5724', '5.6828', '0.7', 'E'), '2VR6': ('Core', '11.9848', '5.59617', '0.8', 'E'), '2VR7': ('Core', '11.8795', '5.64206', '1.0', 'E'), '3KM2': ('Core', '17.4805', '5.99669', '0.7', 'E'), '2VR8': ('Core', '11.7686', '5.60061', '1.1', 'E'), '4BCZ': ('Core isolated chain', 'NONE', 'NONE', '0.0', 'E'), '4BCY': ('Core', '13.3664', 'NONE', '0.1', 'E'), '3KM1': ('Core', '13.9306', '…	Contact Protein	10.8585	3.63671	None	None	(0.0, '286378')	sheet	na	na	na	na	na	na	na	na	na	na	na	na	na	na	na	na	na	na	na	na	na	na	na	na	na	na	na	na	na	na	na	na	na	na
P00441	na	na	NP_000445.1,NM_000454.4	S106	L	{'other diseases': ['L']}	{'4B3E': ('Core', '16.4522', '9.70738', '11.9', 'B'), '2VR6': ('Core', '15.8594', '9.8586', '5.2', 'B'), '2VR7': ('Core', '15.8488', '9.94426', '7.6', 'B'), '3KM2': ('Surface', '14.5778', '9.73006', '22.6', ''), '2VR8': ('Core', '15.6413', '9.88939', '5.6', ''), '4BCZ': ('Surface isolated chain', 'NONE', 'NONE', '20.2', 'B'), '4BCY': ('Surface', '16.0595', 'NONE', '20.6', ''), '3PU7': ('Surface',…	Contact Ligand	3.31757	5.54405	None	None	(0.2, '286373')	disorder	na	na	na	na	na	na	na	na	na	na	na	na	na	na	na	na	na	na	na	na	na	na	na	na	na	na	na	na	na	na	na	na	na	na
P00441	na	na	NP_000445.1,NM_000454.4	N87	I,S,K,D	{'other diseases': ['I', 'S', 'K', 'D']}	{'2VR6': ('Core', '8.91531', '19.9257', '9.9', ''), '2VR7': ('Core', '8.96677', '20.2606', '11.8', ''), '3KM2': ('Surface', '10.4449', '20.8751', '26.0', 'E'), '2VR8': ('Core', '9.35292', '19.9941', '13.0', ''), '4BCZ': ('Surface isolated chain', 'NONE', 'NONE', '60.2', 'E'), '4BCY': ('Surface', '9.10003', 'NONE', '26.9', 'E'), '3KM1': ('Surface', '10.2224', '20.298', '34.8', 'E'), '3HFF': ('Surf…	Contact Protein	6.42265	3.45524	None	None	(0.1, '286366')	sheet	na	na	na	na	na	na	na	na	na	na	na	na	na	na	na	na	na	na	na	na	na	na	na	na	na	na	na	na	na	na	na	na	na	na
P00441	na	K:?	NP_000445.1,NM_000454.4	E22	K,G	{'other diseases': ['K', 'G']}	{'1SOS': ('Surface', '19.8507', '11.5753', '18.7', 'E'), '3KM1': ('Surface', '19.9422', '11.9481', '18.7', 'E'), '2VR7': ('Surface', '19.1761', '11.8869', '26.5', 'E'), '3KM2': ('Surface', '20.1915', '12.3469', '24.5', 'E'), '2VR8': ('Surface', '19.0397', '11.8041', '36.7', 'E'), '4BCZ': ('Surface isolated chain', 'NONE', 'NONE', '31.5', 'E'), '4BCY': ('Surface', '19.5049', 'NONE', '17.5', 'E'), …	Contact Ligand	3.02577	9.06914	None	None	(12.1, '286302')	sheet	na	na	na	na	na	na	na	na	na	na	na	na	na	na	na	na	na	na	na	na	na	na	na	na	na	na	na	na	na	na	na	na	na	na
P00441	na	R:?	NP_000445.1,NM_000454.4	G38	R,V	{'other diseases': ['R', 'V']}	{'1SOS': ('Surface', '16.5372', '16.2621', '46.3', 'S'), '3KM1': ('Surface', '16.9133', '15.6527', '48.7', 'S'), '2VR7': ('Surface', '16.0075', '16.031', '38.8', 'S'), '3KM2': ('Surface', '22.2604', '15.8829', '55.5', 'S'), '2VR8': ('Surface', '15.981', '15.927', '38.8', 'S'), '4BCZ': ('Surface isolated chain', 'NONE', 'NONE', '32.8', 'S'), '4BCY': ('Surface', '17.176', 'NONE', '35.2', 'S'), '2VR…	Contact Protein	12.2272	3.38465	None	None	(0.0, '286366')	disorder	na	na	na	na	na	na	na	na	na	na	na	na	na	na	na	na	na	na	na	na	na	na	na	na	na	na	na	na	na	na	na	na	na	na
P00441	na	na	NP_000445.1,NM_000454.4	V98	M,L	{'other diseases': ['M', 'L']}	{'2VR6': ('Core', '13.8794', '13.483', '3.3', 'E'), '2VR7': ('Core', '13.6252', '13.6674', '5.8', 'E'), '3KM2': ('Surface', '17.0928', '14.7489', '36.8', 'E'), '2VR8': ('Core', '13.7731', '13.5288', '5.3', 'E'), '4BCZ': ('Core isolated chain', 'NONE', 'NONE', '4.9', 'E'), '4BCY': ('Core', '13.7835', 'NONE', '4.1', 'E'), '3KM1': ('Surface', '15.9811', '14.0672', '35.9', 'E'), '3HFF': ('Core', '14.…	Contact Protein	5.93046	4.81102	None	None	(0.6, '286307')	sheet	na	na	na	na	na	na	na	na	na	na	na	na	na	na	na	na	na	na	na	na	na	na	na	na	na	na	na	na	na	na	na	na	na	na
P00441	na	na	NP_000445.1,NM_000454.4	L68	P,R	{'other diseases': ['P', 'R']}	{'2VR6': ('Surface', '15.7437', '13.5337', '60.6', 'T'), '2VR7': ('Surface', '16.1678', '13.4184', '66.3', 'T'), '3KM2': ('Surface', '10.893', '13.7559', '55.6', 'T'), '2VR8': ('Surface', '16.0586', '13.5078', '70.6', 'T'), '4BCY': ('Surface', '15.3996', 'NONE', '44.4', 'T'), '3PU7': ('Surface', '10.8884', '13.7683', '59.5', 'T'), '3KBE': ('Surface isolated chain', 'NONE', 'NONE', '49.2', 'T'), '…	Contact Ligand	3.56173	7.35086	None	None	(5.2, '286366')	disorder	na	na	na	na	na	na	na	na	na	na	na	na	na	na	na	na	na	na	na	na	na	na	na	na	na	na	na	na	na	na	na	na	na	na
P00441	na	S:?	NP_000445.1,NM_000454.4	L145	S,F	{'other diseases': ['S', 'F']}	{'1SOS': ('Surface', '8.55448', '14.7176', '27.8', 'E'), '2VR6': ('Surface', '8.27148', '14.5258', '29.9', 'E'), '2VR7': ('Surface', '8.16299', '14.7973', '29.1', 'E'), '3KM2': ('Surface', '15.0714', '12.6503', '20.6', 'E'), '2VR8': ('Surface', '8.22546', '14.769', '29.0', 'E'), '4BCZ': ('Surface isolated chain', 'NONE', 'NONE', '38.8', 'E'), '4BCY': ('Surface', '9.02702', 'NONE', '32.4', 'E'), '…	Core	5.94716	6.86974	None	None	(0.7, '286362')	sheet	na	na	na	na	na	na	na	na	na	na	na	na	na	na	na	na	na	na	na	na	na	na	na	na	na	na	na	na	na	na	na	na	na	na
P00441	na	T:?	NP_000445.1,NM_000454.4	A146	T,G	{'other diseases': ['T', 'G']}	{'1SOS': ('Core', '8.58357', '10.3458', '0.0', 'E'), '2VR6': ('Core', '7.91853', '11.9986', '0.0', 'E'), '2VR7': ('Core', '7.80271', '12.441', '0.0', 'E'), '3KM2': ('Core', '14.5171', '12.2358', '0.0', 'E'), '2VR8': ('Core', '7.71334', '12.4646', '0.0', 'E'), '4BCZ': ('Core isolated chain', 'NONE', 'NONE', '0.0', 'E'), '4BCY': ('Core', '8.52936', 'NONE', '1.7', 'E'), '3KM1': ('Core', '8.47081', '…	Core	7.25	7.99721	None	None	(0.0, '286330')	sheet	na	na	na	na	na	na	na	na	na	na	na	na	na	na	na	na	na	na	na	na	na	na	na	na	na	na	na	na	na	na	na	na	na	na
P00441	na	S:0.000009	NP_000445.1,NM_000454.4	G73	S,C	{'other diseases': ['S', 'C']}	{'2VR6': ('Core', '10.1633', '20.7917', '4.8', ''), '2VR7': ('Core', '10.3226', '19.814', '4.2', ''), '3KM2': ('Contact Ligand', '4.75674', '20.9326', '1.7', ''), '2VR8': ('Core', '10.4288', '20.057', '2.3', ''), '4BCY': ('Core', '9.47528', 'NONE', '1.7', ''), '3PU7': ('Contact Ligand', '4.77632', '20.9344', '0.5', ''), '3KBE': ('Surface isolated chain', 'NONE', 'NONE', '48.7', 'S'), '3KBF': ('Co…	Contact Protein	4.49025	3.65068	None	None	(0.0, '286306')	disorder	na	na	na	na	na	na	na	na	na	na	na	na	na	na	na	na	na	na	na	na	na	na	na	na	na	na	na	na	na	na	na	na	na	na
P00441	na	S:?	NP_000445.1,NM_000454.4	G17	A,S	{'other diseases': ['A', 'S']}	{'1SOS': ('Core', '15.9899', '6.9851', '9.6', 'E'), '2VR6': ('Core', '14.9695', '6.97161', '11.5', 'E'), '2VR7': ('Core', '15.1451', '6.91975', '13.5', 'E'), '3KM2': ('Core', '20.8039', '7.08746', '12.8', 'E'), '2VR8': ('Core', '15.0944', '6.93194', '12.6', 'E'), '4BCZ': ('Core isolated chain', 'NONE', 'NONE', '4.3', 'E'), '4BCY': ('Core', '15.9166', 'NONE', '12.6', 'E'), '3KM1': ('Core', '16.256…	Contact Protein	12.8055	3.69301	None	None	(0.0, '286273')	sheet	na	na	na	na	na	na	na	na	na	na	na	na	na	na	na	na	na	na	na	na	na	na	na	na	na	na	na	na	na	na	na	na	na	na
P00441	na	F:?	NP_000445.1,NM_000454.4	I105	F	{'other diseases': ['F']}	{'4B3E': ('Core', '12.4331', '12.3851', '1.2', ''), '2VR6': ('Core', '11.8235', '12.7284', '1.4', ''), '2VR7': ('Core', '11.9033', '12.6817', '0.7', 'S'), '3KM2': ('Core', '10.5333', '11.796', '0.0', ''), '2VR8': ('Core', '11.6619', '12.5268', '1.1', 'S'), '4BCZ': ('Core isolated chain', 'NONE', 'NONE', '3.4', ''), '4BCY': ('Core', '12.016', 'NONE', '1.6', ''), '3PU7': ('Core', '10.5587', '11.959…	Contact Ligand	4.19053	9.07716	None	None	(0.0, '286330')	disorder	na	na	na	na	na	na	na	na	na	na	na	na	na	na	na	na	na	na	na	na	na	na	na	na	na	na	na	na	na	na	na	na	na	na
P00441	na	R:?	NP_000445.1,NM_000454.4	G13	R	{'other diseases': ['R']}	{'1SOS': ('Surface', '16.6455', '9.69516', '61.9', 'S'), '3KM1': ('Surface', '13.976', '10.6482', '41.7', 'S'), '2VR7': ('Surface', '15.9245', '12.8892', '61.0', 'S'), '3KM2': ('Surface', '20.5123', '11.6704', '46.1', 'S'), '2VR8': ('Surface', '15.893', '12.6656', '62.0', 'S'), '4BCZ': ('Surface isolated chain', 'NONE', 'NONE', '85.3', 'T'), '4BCY': ('Surface', '16.677', 'NONE', '60.9', 'S'), '3P…	Contact Protein	13.201	2.79227	None	None	(23.9, '286379')	disorder	na	na	na	na	na	na	na	na	na	na	na	na	na	na	na	na	na	na	na	na	na	na	na	na	na	na	na	na	na	na	na	na	na	na
P00441	na	na	NP_000445.1,NM_000454.4	R116	G	{'other diseases': ['G']}	{'4B3E': ('Contact Protein', '11.206', '3.49873', '26.0', 'S'), '2VR6': ('Contact Protein', '11.0482', '3.67562', '28.3', 'S'), '2VR7': ('Contact Protein', '10.8376', '3.61021', '27.3', 'S'), '3KM2': ('Contact Protein', '12.8681', '3.65803', '24.5', 'S'), '2VR8': ('Contact Protein', '10.6976', '3.60747', '29.4', 'S'), '4BCZ': ('Surface isolated chain', 'NONE', 'NONE', '21.7', 'S'), '4BCY': ('Surf…	Contact Protein	5.00209	2.73763	None	None	(0.0, '286366')	disorder	na	na	na	na	na	na	na	na	na	na	na	na	na	na	na	na	na	na	na	na	na	na	na	na	na	na	na	na	na	na	na	na	na	na
P00441	na	na	NP_000445.1,NM_000454.4	L9	Q,V	{'other diseases': ['Q', 'V']}	{'4B3E': ('Core', '10.2012', '7.66412', '0.0', 'E'), '2VR6': ('Core', '9.5949', '7.42041', '0.0', 'E'), '2VR7': ('Core', '9.8577', '7.76221', '0.1', 'E'), '3KM2': ('Core', '15.9656', '7.11468', '0.1', 'E'), '2VR8': ('Core', '9.53449', '7.90938', '0.1', 'E'), '4BCZ': ('Core isolated chain', 'NONE', 'NONE', '0.4', 'E'), '4BCY': ('Core', '10.6489', 'NONE', '0.5', 'E'), '3KM1': ('Core', '10.7001', '7…	Core	8.40815	5.37387	None	None	(0.0, '286296')	sheet	na	na	na	na	na	na	na	na	na	na	na	na	na	na	na	na	na	na	na	na	na	na	na	na	na	na	na	na	na	na	na	na	na	na
P00441	na	na	NP_000445.1,NM_000454.4	D102	Y,H,G,N	{'other diseases': ['Y', 'H', 'G', 'N']}	{'3KM1': ('Surface', '12.7784', '17.2668', '17.6', 'E'), '2VR7': ('Core', '13.0732', '16.4289', '6.2', 'E'), '3KM2': ('Core', '10.7887', '16.3907', '7.5', 'E'), '2VR8': ('Core', '13.0752', '16.3524', '5.0', 'E'), '4BCZ': ('Core isolated chain', 'NONE', 'NONE', '15.3', 'E'), '4BCY': ('Core', '13.6833', 'NONE', '1.0', 'E'), '3PU7': ('Core', '10.9521', '16.3759', '8.3', 'E'), '3HFF': ('Surface', '13…	Core	5.02557	5.3717	None	None	(0.1, '286297')	sheet	na	na	na	na	na	na	na	na	na	na	na	na	na	na	na	na	na	na	na	na	na	na	na	na	na	na	na	na	na	na	na	na	na	na
P00441	na	na	NP_000445.1,NM_000454.4	G115	A	{'other diseases': ['A']}	{'1SOS': ('Contact Protein', '14.3957', '2.74311', '48.3', 'T'), '2VR6': ('Contact Protein', '14.2036', '2.81848', '47.6', 'T'), '2VR7': ('Contact Protein', '14.0607', '2.80679', '49.0', 'T'), '3KM2': ('Contact Protein', '16.8184', '2.63459', '48.8', 'T'), '2VR8': ('Contact Protein', '13.9018', '2.89139', '48.7', 'T'), '4BCZ': ('Surface isolated chain', 'NONE', 'NONE', '64.8', 'T'), '4BCY': ('Sur…	Contact Protein	5.34409	2.60911	None	None	(20.8, '286366')	disorder	na	na	na	na	na	na	na	na	na	na	na	na	na	na	na	na	na	na	na	na	na	na	na	na	na	na	na	na	na	na	na	na	na	na
P00441	na	na	NP_000445.1,NM_000454.4	C147	R	{'other diseases': ['R']}	{'1SOS': ('Core', '9.08471', '9.77806', '5.4', 'E'), '2VR6': ('Core', '8.56342', '8.63368', '6.2', 'E'), '2VR7': ('Core', '8.44323', '8.89777', '7.5', 'E'), '3KM2': ('Core', '14.7874', '8.63104', '6.8', 'E'), '2VR8': ('Core', '8.33194', '9.09529', '7.8', 'E'), '4BCZ': ('Surface isolated chain', 'NONE', 'NONE', '33.2', 'E'), '4BCY': ('Surface', '9.2958', 'NONE', '42.0', 'E'), '3KM1': ('Core', '9.0…	Core	5.84652	5.85747	None	None	(0.0, '286307')	sheet	na	na	na	na	na	na	na	na	na	na	na	na	na	na	na	na	na	na	na	na	na	na	na	na	na	na	na	na	na	na	na	na	na	na
P00441	na	na	NP_000445.1,NM_000454.4	A90	T,V	{'other diseases': ['T', 'V']}	{'1SOS': ('Core', '16.1903', '20.27', '2.4', 'E'), '3KM1': ('Core', '16.264', '19.7526', '2.8', 'E'), '2VR7': ('Core', '15.5871', '19.8631', '2.2', 'E'), '3KM2': ('Core', '18.9496', '20.0974', '3.2', 'E'), '2VR8': ('Core', '15.6081', '19.756', '2.1', 'E'), '4BCZ': ('Core isolated chain', 'NONE', 'NONE', '1.3', 'E'), '4BCY': ('Core', '15.859', 'NONE', '1.8', 'E'), '2VR6': ('Core', '15.6908', '19.6…	Core	9.41409	6.34711	None	None	(0.0, '286379')	sheet	na	na	na	na	na	na	na	na	na	na	na	na	na	na	na	na	na	na	na	na	na	na	na	na	na	na	na	na	na	na	na	na	na	na
P00441	na	R:?	NP_000445.1,NM_000454.4	H81	A,R	{'other diseases': ['A', 'R']}	{'2VR6': ('Core', '8.48067', '14.9854', '6.4', ''), '2VR7': ('Core', '8.49312', '14.4196', '4.5', ''), '3KM2': ('Contact Ligand', '2.21422', '15.0576', '6.9', ''), '2VR8': ('Core', '8.41944', '14.5291', '5.6', ''), '4BCY': ('Core', '7.79099', 'NONE', '6.0', ''), '3PU7': ('Contact Ligand', '2.14995', '15.2018', '7.0', ''), '3HFF': ('Surface', '10.2488', 'NONE', '94.4', ''), '3KBF': ('Core', '8.493…	Contact Ligand	1.84768	5.85944	None	None	(0.0, '286306')	disorder	na	na	na	na	na	na	na	na	na	na	na	na	na	na	na	na	na	na	na	na	na	na	na	na	na	na	na	na	na	na	na	na	na	na
P00441	na	na	NP_000445.1,NM_000454.4	V15	M,G	{'other diseases': ['M', 'G']}	{'1SOS': ('Core', '13.0146', '12.7634', '6.2', ''), '2VR6': ('Core', '12.4082', '11.7726', '6.1', ''), '2VR7': ('Core', '12.3062', '11.9708', '5.0', ''), '3KM2': ('Core', '18.8973', '12.5823', '4.0', ''), '2VR8': ('Core', '12.325', '12.2033', '4.2', ''), '4BCZ': ('Core isolated chain', 'NONE', 'NONE', '5.8', ''), '4BCY': ('Core', '13.0488', 'NONE', '4.1', ''), '3KM1': ('Core', '13.1822', '12.484'…	Contact Protein	11.4983	4.95098	None	None	(0.1, '286291')	disorder	na	na	na	na	na	na	na	na	na	na	na	na	na	na	na	na	na	na	na	na	na	na	na	na	na	na	na	na	na	na	na	na	na	na
P00441	na	N:0.000008	NP_000445.1,NM_000454.4	S135	T,G,N	{'other diseases': ['T', 'G', 'N']}	{'2VR6': ('Core', '11.0311', '20.8122', '1.4', 'G'), '1SXZ': ('Core', '9.87434', '18.8342', '0.2', 'H'), '3KM2': ('Core', '6.84017', '21.7786', '0.9', 'G'), '2VR8': ('Core', '10.8841', '19.825', '0.0', 'H'), '4BCY': ('Core', '10.0908', 'NONE', '0.1', 'H'), '3PU7': ('Core', '6.70282', '22.1278', '2.5', 'T'), '3KBF': ('Core', '10.9576', 'NONE', '0.0', 'H'), '2VR7': ('Core', '10.8942', '19.607', '0.…	Core	6.50966	5.04113	None	None	(0.0, '286392')	helix	na	na	na	na	na	na	na	na	na	na	na	na	na	na	na	na	na	na	na	na	na	na	na	na	na	na	na	na	na	na	na	na	na	na
P00441	na	R:?	NP_000445.1,NM_000454.4	G86	S,R	{'other diseases': ['S', 'R']}	{'1SOS': ('Core', '7.78847', '19.4862', '2.5', 'E'), '3KM1': ('Surface', '8.64235', '20.2046', '29.3', 'E'), '2VR7': ('Surface', '9.67442', '19.357', '63.2', ''), '3KM2': ('Core', '7.78837', '19.8795', '2.0', 'E'), '2VR8': ('Surface', '9.68008', '19.1673', '63.5', ''), '4BCZ': ('Surface isolated chain', 'NONE', 'NONE', '48.3', 'E'), '4BCY': ('Core', '7.39918', 'NONE', '2.9', 'E'), '3PU7': ('Core'…	Contact Protein	6.677	3.06926	None	None	(0.0, '286300')	sheet	na	na	na	na	na	na	na	na	na	na	na	na	na	na	na	na	na	na	na	na	na	na	na	na	na	na	na	na	na	na	na	na	na	na
P00441	na	R:?	NP_000445.1,NM_000454.4	H44	R	{'other diseases': ['R']}	{'2VR6': ('Core', '8.41889', '19.732', '1.2', 'E'), '2VR7': ('Core', '8.36565', '19.8308', '1.3', 'E'), '3KM2': ('Core', '11.7938', '20.4836', '2.4', 'E'), '2VR8': ('Core', '8.43682', '19.7771', '1.5', 'E'), '4BCZ': ('Core isolated chain', 'NONE', 'NONE', '0.0', 'E'), '4BCY': ('Core', '8.39153', 'NONE', '6.2', 'E'), '3KM1': ('Core', '9.11662', '19.7683', '2.6', 'E'), '3HFF': ('Core', '8.94155', '…	Core	8.06461	7.43129	None	None	(0.0, '286270')	sheet	na	na	na	na	na	na	na	na	na	na	na	na	na	na	na	na	na	na	na	na	na	na	na	na	na	na	na	na	na	na	na	na	na	na
P00441	na	na	NP_000445.1,NM_000454.4	D125	G,V	{'other diseases': ['G', 'V']}	{'2VR6': ('Core', '6.47009', '20.4172', '3.8', ''), '2VR7': ('Core', '6.47452', '20.0534', '4.8', ''), '3KM2': ('Core', '6.19208', '21.4352', '0.6', ''), '2VR8': ('Core', '6.62023', '20.2098', '4.8', ''), '4BCY': ('Core', '6.52206', 'NONE', '3.5', ''), '3PU7': ('Core', '5.87315', '20.8947', '0.5', ''), '3HFF': ('Surface', '6.93409', 'NONE', '16.8', ''), '3KBF': ('Core', '6.81102', 'NONE', '0.6', …	Contact Protein	5.3852	3.84012	None	None	(0.5, '286300')	disorder	na	na	na	na	na	na	na	na	na	na	na	na	na	na	na	na	na	na	na	na	na	na	na	na	na	na	na	na	na	na	na	na	na	na
P00441	na	S:?,D:?	NP_000445.1,NM_000454.4	G42	S,D	{'other diseases': ['S', 'D']}	{'1SOS': ('Surface', '14.829', '22.1807', '30.2', 'E'), '2VR6': ('Surface', '14.4676', '21.9693', '29.4', 'E'), '2VR7': ('Surface', '14.5362', '22.1698', '33.6', 'E'), '3KM2': ('Surface', '17.8998', '22.7752', '34.5', 'E'), '2VR8': ('Surface', '14.5767', '22.1053', '32.7', 'E'), '4BCZ': ('Surface isolated chain', 'NONE', 'NONE', '27.7', 'E'), '4BCY': ('Surface', '14.9852', 'NONE', '27.4', 'E'), '…	Contact Protein	14.1485	3.73228	None	None	(14.0, '286327')	sheet	na	na	na	na	na	na	na	na	na	na	na	na	na	na	na	na	na	na	na	na	na	na	na	na	na	na	na	na	na	na	na	na	na	na
P00441	na	na	NP_000445.1,NM_000454.4	L127	S	{'other diseases': ['S']}	{'1SOS': ('Surface', '10.8099', '23.6239', '36.2', 'T'), '2VR6': ('Surface', '11.1039', '24.2623', '41.0', 'T'), '1F18': ('Surface', '10.8419', 'NONE', '25.4', 'T'), '3KM2': ('Surface', '7.89922', '24.5633', '27.0', 'T'), '2VR8': ('Surface', '11.1093', '23.309', '39.1', 'T'), '4BCY': ('Surface', '10.5268', 'NONE', '35.4', 'T'), '3PU7': ('Surface', '7.91654', '24.1348', '30.9', 'T'), '3HFF': ('Sur…	Contact Protein	7.70482	3.69365	None	None	(10.0, '286380')	disorder	na	na	na	na	na	na	na	na	na	na	na	na	na	na	na	na	na	na	na	na	na	na	na	na	na	na	na	na	na	na	na	na	na	na
P00441	na	na	NP_000445.1,NM_000454.4	D126	H	{'other diseases': ['H']}	{'1SOS': ('Surface', '10.1563', '23.2075', '30.5', ''), '3KM1': ('Surface', '6.95835', '20.1087', '103.8', ''), '2VR7': ('Surface', '10.2567', '22.7055', '30.8', ''), '3KM2': ('Surface', '9.06995', '24.8008', '28.0', ''), '2VR8': ('Surface', '10.3792', '22.9792', '28.8', ''), '4BCY': ('Surface', '9.82853', 'NONE', '32.6', ''), '3PU7': ('Surface', '8.9665', '24.8269', '22.4', ''), '3HFF': ('Surfac…	Contact Protein	6.0877	3.18804	None	None	(3.4, '286351')	disorder	na	na	na	na	na	na	na	na	na	na	na	na	na	na	na	na	na	na	na	na	na	na	na	na	na	na	na	na	na	na	na	na	na	na
P00441	na	na	NP_000445.1,NM_000454.4	H49	Q,R	{'other diseases': ['Q', 'R']}	{'4B3E': ('Contact Ligand', '2.10557', '7.27277', '1.3', 'E'), '2VR6': ('Contact Ligand', '2.20507', '7.44664', '1.0', 'E'), '2VR7': ('Contact Ligand', '2.21146', '7.31221', '1.1', 'E'), '3KM2': ('Core', '7.50176', '7.86133', '0.1', 'E'), '2VR8': ('Contact Ligand', '2.10917', '7.30323', '0.9', 'E'), '4BCZ': ('Surface isolated chain', 'NONE', 'NONE', '71.3', 'S'), '4BCY': ('Contact Ligand', '2.027…	Contact Ligand	1.89954	6.46229	None	None	(0.0, '286360')	sheet	na	na	na	na	na	na	na	na	na	na	na	na	na	na	na	na	na	na	na	na	na	na	na	na	na	na	na	na	na	na	na	na	na	na
P00441	na	V:?	NP_000445.1,NM_000454.4	L39	R,V	{'other diseases': ['R', 'V']}	{'1SOS': ('Core', '12.6461', '16.2743', '5.9', ''), '2VR6': ('Core', '12.0232', '16.6832', '4.9', ''), '2VR7': ('Core', '11.9743', '16.6306', '4.8', ''), '3KM2': ('Core', '17.6023', '17.0657', '3.9', ''), '2VR8': ('Core', '11.9859', '16.5439', '5.5', ''), '4B3E': ('Core', '12.2773', '16.9537', '5.3', ''), '4BCZ': ('Core isolated chain', 'NONE', 'NONE', '5.8', ''), '4BCY': ('Core', '12.9475', 'NON…	Contact Protein	11.1319	3.26545	None	None	(0.0, '286291')	disorder	na	na	na	na	na	na	na	na	na	na	na	na	na	na	na	na	na	na	na	na	na	na	na	na	na	na	na	na	na	na	na	na	na	na
P31749	chr14:105242063_G/A	W:0.000008	NP_001014431.1,NM_001014431.1,NP_001014432.1,NM_001014432.1,NP_005154.2,NM_005163.2,XP_005267458.1,XM_005267401.1	R121	W	{'cancer somatic': ['W']}	{'4IB3': ('Surface', '22.3676', '25.8157', '32.1', 'H'), '4IB1': ('Surface', '22.8853', '25.2747', '32.7', 'H'), '4IB0': ('Surface', '22.8799', '25.34', '31.0', 'H'), '3C51': ('Surface', '15.8967', '28.7528', '39.2', 'E'), '3C50': ('Surface', '15.8255', '31.4784', '40.2', 'E'), '3O7L': ('Surface', '44.7614', '25.9722', '30.7', 'H'), '2UVX': ('Surface', '21.2622', '23.3476', '33.0', 'H'), '3DNE': …	Contact Ligand	3.45781	5.70054	None	41.425	(0.0, '335225')	helix	0.014	D	0.995	D	0.586	P	0.028	N	0.997	D	0	N	0.88	T	-2.1	N	0.345	5.315	25.8	0.999	0.555	D	-0.993	T	0.076	T	0.646	0	3.9	0.917	0.939	0.993	0.999	12.247
P31749	chr14:105236728_G/A	C:?	NP_001014431.1,NM_001014431.1,NP_001014432.1,NM_001014432.1,NP_005154.2,NM_005163.2,XP_005267458.1,XM_005267401.1	R465	C	{'cancer somatic': ['C']}	{'4IB3': ('Surface', '16.7251', '15.9646', '22.4', 'S'), '4IB1': ('Surface', '18.15', '15.6199', '20.9', 'S'), '4IB0': ('Surface', '18.1452', '15.832', '21.4', 'S'), '3C51': ('Surface', '15.55', '6.61336', '16.4', 'H'), '3C50': ('Surface', '26.7635', '35.4618', '70.7', 'H'), '4CFF_na': ('Surface', '26.8522', '5.67116', '37.4', 'H'), '2UVX': ('Surface', '23.2592', '17.2353', '22.7', 'S'), '3DNE': …	Contact Protein	7.26001	3.57409	None	21.116	(0.0, '335502')	disorder	0.032	D	0.995	D	0.642	P	0.000	N	1	D	1.735	L	-0.31	T	-2.63	D	0.822	7.482	34	0.999	0.574	D	-0.473	T	0.286	T	0.644	0	3.42	-0.045	0.902	0.962	0.998	11.408
P31749	chr14:105246445_A/C	na	NP_001014431.1,NM_001014431.1,NP_001014432.1,NM_001014432.1,NP_005154.2,NM_005163.2,XP_005267458.1,XM_005267401.1	L52	R	{'cancer somatic': ['R']}	{'4TND': ('Core', '41.462', 'NONE', '11.4', 'H'), '3O96': ('Core', '9.64099', 'NONE', '6.6', ''), '3C51': ('Core', '11.2367', '10.1082', '7.5', 'H'), '3C50': ('Core', '11.0943', '9.6754', '5.5', 'H'), '4EJN': ('Core', '6.21602', 'NONE', '9.1', ''), '1YM7': ('Core isolated chain', 'NONE', 'NONE', '6.8', 'H'), '1UNR': ('Surface isolated chain', 'NONE', 'NONE', '54.3', 'S'), '5DYL': ('Surface isolat…	Contact Ligand	3.64913	8.70517	None	38.0084	(5.3, '335223')	helix	0.001	D	0.999	D	0.993	D	0.000	D	1	D	1.955	M	0.83	T	-5.27	D	0.908	5.036	25.2	0.997	0.978	D	-0.541	T	0.262	T	0.707	0	4.77	1.062	1.088	0.999	0.805	13.247
P31749	chr14:105243045_A/T	na	NP_001014431.1,NM_001014431.1,NP_001014432.1,NM_001014432.1,NP_005154.2,NM_005163.2,XP_005267458.1,XM_005267401.1	W80	R	{'cancer somatic': ['R']}	{'4TND': ('Core', '24.0523', 'NONE', '1.0', 'H'), '3O96': ('Contact Ligand', '3.41294', 'NONE', '19.2', 'T'), '3C51': ('Core', '14.6096', '8.04887', '0.0', 'H'), '3C50': ('Core', '14.4474', '8.62779', '0.8', 'H'), '4UAK': ('Surface', '19.0578', 'NONE', '50.9', 'H'), '4EJN': ('Contact Ligand', '2.79074', 'NONE', '7.9', 'T'), '1YM7': ('Surface isolated chain', 'NONE', 'NONE', '60.5', 'H'), '1UNR': …	Contact Ligand	2.79074	5.94428	None	38.7791	(0.0, '335420')	helix	0.001	D	0.986	D	0.93	D	0.000	D	1	D	2.14	M	0.89	T	-12.55	D	0.954	5.935	27.6	0.996	0.921	D	-0.589	T	0.232	T	0.672	0	4.55	1.062	1.083	1.000	1.000	14.047
P31749	chr14:105243048_G/T	na	NP_001014431.1,NM_001014431.1,NP_001014432.1,NM_001014432.1,NP_005154.2,NM_005163.2,XP_005267458.1,XM_005267401.1	Q79	K	{'cancer somatic': ['K']}	{'4TND': ('Core', '27.7382', 'NONE', '0.0', 'H'), '3O96': ('Contact Ligand', '4.67501', 'NONE', '19.7', 'E'), '3C51': ('Contact Protein', '12.0956', '3.24675', '14.6', 'H'), '3C50': ('Contact Protein', '11.7651', '3.54029', '12.4', 'H'), '4UAK': ('Surface', '23.4398', 'NONE', '30.6', 'H'), '4EJN': ('Contact Ligand', '3.52539', 'NONE', '3.5', 'E'), '1YM7': ('Surface isolated chain', 'NONE', 'NONE'…	Contact Protein	3.52539	3.24675	None	42.4636	(0.0, '335450')	helix	0.023	D	0.996	D	0.967	D	0.000	D	1	D	1.825	L	0.89	T	-3.56	D	0.815	4.997	25.1	0.995	0.972	D	0.177	D	0.573	D	0.672	0	4.55	0.917	0.949	1.000	1.000	17.484
P31749	chr14:105240290_C/T	na	NP_001014431.1,NM_001014431.1,NP_001014432.1,NM_001014432.1,NP_005154.2,NM_005163.2,XP_005267458.1,XM_005267401.1	D221	N	{'cancer somatic': ['N']}	{'3QCQ': ('Surface', '15.7077', 'NONE', '56.6', 'S'), '3QCS': ('Surface', '16.2751', 'NONE', '56.0', 'S'), '3QCY': ('Surface', '16.2446', 'NONE', '62.7', 'S'), '3QCX': ('Surface', '15.845', 'NONE', '63.0', 'S'), '3IEC': ('Surface', 'NONE', '19.6547', '63.4', 'S'), '4RZ7': ('Surface', '15.49', 'NONE', '48.9', 'S'), '3AGM': ('Core', '18.4482', 'NONE', '15.2', 'S'), '3AGL': ('Core', '12.2165', 'NONE…	Contact Protein	4.52587	2.7239	None	15.1474	(0.4, '335331')	disorder	0.024	D	0.976	D	0.592	P	0.000	D	1	D	0.4	N	1.82	T	-4.47	D	0.121	7.619	34	0.999	0.944	D	-1.062	T	0.058	T	0.722	0	4.07	0.871	0.739	1.000	1.000	16.437
P31749	chr14:105246551_C/T	K:0.000008	NP_001014431.1,NM_001014431.1,NP_001014432.1,NM_001014432.1,NP_005154.2,NM_005163.2,XP_005267458.1,XM_005267401.1	E17	K	{'cancer somatic': ['K']}	{'4TND': ('Surface', '41.919', 'NONE', '66.7', 'H'), '3O96': ('Surface', '5.70441', 'NONE', '26.9', 'S'), '4TNB': ('Surface', '41.4677', 'NONE', '65.8', 'H'), '4EJN': ('Surface', '5.76646', 'NONE', '30.4', 'T'), '1YM7': ('Surface isolated chain', 'NONE', 'NONE', '21.3', ''), '3PFQ': ('Surface', '18.4235', 'NONE', '18.6', 'E'), '5DYL': ('Surface isolated chain', 'NONE', 'NONE', '37.8', ''), '2UVM'…	Contact Ligand	2.93507	26.4232	None	27.4518	(7.8, '335225')	disorder	0.01	D	1.0	D	1.0	D	0.000	D	1	D	2.175	M	1.17	T	-3.59	D	0.884	6.534	31	0.999	0.995	D	-0.641	T	0.222	T	0.707	0	4.61	0.871	0.852	0.858	0.955	16.176
P31749	chr14:105239675_G/C	na	NP_001014431.1,NM_001014431.1,NP_001014432.1,NM_001014432.1,NP_005154.2,NM_005163.2,XP_005267458.1,XM_005267401.1	I290	M	{'cancer somatic': ['M']}	{'3QCQ': ('Core', '7.01947', 'NONE', '0.5', 'E'), '3QCS': ('Core', '6.98505', 'NONE', '0.4', 'E'), '3QCY': ('Core', '7.04077', 'NONE', '0.2', 'E'), '3QCX': ('Core', '7.05423', 'NONE', '0.5', 'E'), '3IEC': ('Core', 'NONE', '10.6872', '0.7', 'E'), '4RZ7': ('Core', '6.36206', 'NONE', '1.2', 'E'), '3AGM': ('Core', '6.31511', 'NONE', '2.4', 'E'), '3AGL': ('Core', '7.05603', 'NONE', '2.7', 'E'), '4IAY'…	Contact Ligand	2.91976	6.88153	None	6.65832	(0.0, '335184')	sheet	0.086	T	0.99	D	0.984	D	0.000	D	1.000	D	1.835	L	1.37	T	-2.85	D	0.847	3.578	23.2	0.994	0.812	D	-0.978	T	0.136	T	0.722	0	0.27	-0.442	0.017	0.991	0.999	3.995
P31749	chr14:105239878_C/G	na	NP_001014431.1,NM_001014431.1,NP_001014432.1,NM_001014432.1,NP_005154.2,NM_005163.2,XP_005267458.1,XM_005267401.1	D248	H	{'cancer somatic': ['H']}	{'3QCQ': ('Surface', '22.8117', 'NONE', '55.4', 'H'), '3QCS': ('Surface', '22.8638', 'NONE', '55.5', 'H'), '3QCY': ('Surface', '23.0059', 'NONE', '54.9', 'H'), '3QCX': ('Surface', '22.8116', 'NONE', '55.3', 'H'), '3D9V': ('Surface', '22.6967', '39.9483', '70.4', 'H'), '4RZ7': ('Surface', '23.6141', 'NONE', '51.3', 'H'), '3AGM': ('Surface', '23.4219', 'NONE', '66.8', 'H'), '3AGL': ('Surface', '18.…	Core	13.6493	8.60865	None	22.6872	(5.9, '335427')	helix	0.076	T	0.974	D	0.919	D	0.000	D	1	D	1.365	L	-0.21	T	-4.51	D	0.364	6.311	29.2	0.996	0.973	D	-0.195	T	0.387	T	0.722	0	4.65	0.871	0.785	0.998	0.998	17.548
P31749	chr14:105239800_C/G	na	NP_001014431.1,NM_001014431.1,NP_001014432.1,NM_001014432.1,NP_005154.2,NM_005163.2,XP_005267458.1,XM_005267401.1	D274	H	{'cancer somatic': ['H']}	{'3QCQ': ('Core', '8.46415', 'NONE', '12.6', ''), '3QCS': ('Core', '6.74903', 'NONE', '13.6', ''), '3QCY': ('Core', '5.80465', 'NONE', '12.7', ''), '3QCX': ('Core', '6.89065', 'NONE', '12.3', ''), '3IEC': ('Contact Protein', 'NONE', '3.20346', '7.0', ''), '4RZ7': ('Core', '11.4621', 'NONE', '12.4', ''), '4IAZ': ('Contact Ligand', '4.80997', '6.40243', '5.3', ''), '3AGL': ('Core', '6.00947', 'NONE…	Contact Protein	3.01096	2.48086	None	6.04267	(1.1, '335222')	disorder	0.0	D	1.0	D	0.998	D	0.000	D	1	D	4.2	H	-3.16	D	-6.52	D	0.982	6.303	29.1	0.996	0.955	D	1.019	D	0.926	D	0.722	0	3.14	0.871	0.785	0.994	0.998	11.004
P31749	chr14:105239420_C/G,chr14:105239419_T/C,chr14:105239420_C/A	na	NP_001014431.1,NM_001014431.1,NP_001014432.1,NM_001014432.1,NP_005154.2,NM_005163.2,XP_005267458.1,XM_005267401.1	D323	Y,H,G	{'cancer somatic': ['Y', 'H', 'G']}	{'3QCQ': ('Surface', '25.0081', 'NONE', '67.7', 'H'), '3QCS': ('Surface', '23.0434', 'NONE', '67.6', 'H'), '3QCY': ('Surface', '18.2632', 'NONE', '69.9', 'H'), '3QCX': ('Surface', '23.0879', 'NONE', '64.3', 'H'), '3IEC': ('Contact Protein', 'NONE', '4.50379', '76.6', 'T'), '4RZ7': ('Core', '27.8987', 'NONE', '6.3', 'T'), '4IAZ': ('Surface', '20.3432', '7.38051', '72.8', 'T'), '3AGL': ('Surface', …	Contact Protein	4.19113	2.43129	None	16.4358	(0.6, '335187')	disorder	0.141	T	0.69	P	0.72	P	0.000	D	1	D	-1.665	N	2.1	T	-6.74	D	0.643	4.764	24.7	0.998	0.815	D	-0.888	T	0.027	T	0.722	0	3.28	0.987	0.943	1.000	1.000	12.067
P31749	chr14:105239279_G/A	C:0.000040	NP_001014431.1,NM_001014431.1,NP_001014432.1,NM_001014432.1,NP_005154.2,NM_005163.2,XP_005267458.1,XM_005267401.1	R370	C	{'cancer somatic': ['C']}	{'3QCQ': ('Surface', '33.0715', 'NONE', '67.3', 'T'), '3QCS': ('Surface', '32.7182', 'NONE', '67.8', 'S'), '3QCY': ('Surface', '32.6902', 'NONE', '66.4', 'T'), '3QCX': ('Surface', '32.4292', 'NONE', '65.3', 'T'), '3IEC': ('Surface', 'NONE', '12.5497', '105.8', 'T'), '4RZ7': ('Surface', '33.2897', 'NONE', '88.7', 'T'), '4IAZ': ('Surface', '32.9854', '8.41333', '105.0', 'T'), '3AGL': ('Surface', '1…	Contact Protein	10.5321	2.60869	None	26.6853	(16.1, '335632')	disorder	0.095	T	0.182	B	0.065	B	0.000	D	1	D	1.985	M	0.29	T	-4.92	D	0.645	5.594	26.5	0.998	0.893	D	-0.710	T	0.189	T	0.722	0	3.28	0.913	0.932	0.900	0.993	15.067
P31749	chr14:105246462_G/T	E:0.000287	NP_001014431.1,NM_001014431.1,NP_001014432.1,NM_001014432.1,NP_005154.2,NM_005163.2,XP_005267458.1,XM_005267401.1	D46	E	{'cancer somatic': ['E']}	{'4TND': ('Surface', '46.4384', 'NONE', '61.9', 'H'), '4TNB': ('Surface', '46.1342', 'NONE', '58.4', 'H'), '5DYL': ('Surface isolated chain', 'NONE', 'NONE', '65.2', 'E'), '2UVM': ('Surface', '15.5452', 'NONE', '74.6', 'H'), '5DYK': ('Surface isolated chain', 'NONE', 'NONE', '20.2', ''), '3CIK': ('Core', '48.6692', '31.4174', '2.8', 'H'), '4RZ7': ('Surface', '25.7562', 'NONE', '56.8', ''), '4PNK'…	Core	15.5452	8.34762	None	None	(2.8, '335194')	helix	0.32	T	0.055	B	0.167	B	0.000	N	1.000	D	1.485	L	-0.83	T	-1.34	N	0.114	1.463	13.12	0.986	0.944	D	-0.889	T	0.264	T	0.707	0	-1.95	-1.874	-0.893	0.958	0.112	10.836
P30613	na	Q:0.000972	NP_000289.1,NM_000298.5,NP_870986.1,NM_181871.3	R569	Q,L	{'other diseases': ['Q', 'L']}	{'3BJT': ('Contact Protein', '41.5927', '3.08584', '39.9', 'E'), '3SRK': ('Surface', '44.4481', '24.9284', '36.4', 'E'), '3QV7_na': ('Contact Protein', '14.4577', '3.22047', '33.9', 'E'), '1E0T': ('Contact Protein', 'NONE', '3.04419', '21.0', 'E'), '1E0U': ('Contact Protein', 'NONE', '3.03505', '17.2', 'E'), '1A3W': ('Surface', '40.3505', '25.2155', '50.3', 'E'), '3MA8': ('Surface', '40.9242', '3…	Contact Protein	8.54382	2.45661	None	None	(17.2, '278042')	sheet	na	na	na	na	na	na	na	na	na	na	na	na	na	na	na	na	na	na	na	na	na	na	na	na	na	na	na	na	na	na	na	na	na	na
P30613	na	D:0.000008	NP_000289.1,NM_000298.5,NP_870986.1,NM_181871.3	N361	D	{'other diseases': ['D']}	{'3BJT': ('Contact Protein', '19.0319', '4.44109', '16.0', 'H'), '1A3X': ('Core', '17.5536', 'NONE', '13.9', 'H'), '3GG8': ('Core', 'NONE', '7.7488', '14.5', 'H'), '3QV7_na': ('Contact Protein', '23.1406', '4.37887', '13.1', 'H'), '1E0T': ('Core', 'NONE', '14.2763', '9.3', 'H'), '1E0U': ('Core', 'NONE', '14.398', '9.2', 'H'), '1A3W': ('Core', '17.8803', '5.03781', '10.6', 'H'), '3MA8': ('Core', '…	Contact Ligand	3.25402	3.4516	None	None	(2.8, '278065')	helix	na	na	na	na	na	na	na	na	na	na	na	na	na	na	na	na	na	na	na	na	na	na	na	na	na	na	na	na	na	na	na	na	na	na
P30613	na	na	NP_000289.1,NM_000298.5,NP_870986.1,NM_181871.3	T408	A,I	{'other diseases': ['A', 'I']}	{'3BJT': ('Core', '12.8024', '13.9076', '0.0', 'H'), '3GG8': ('Core', 'NONE', '16.4143', '0.0', 'H'), '3QV7_na': ('Core', '13.5399', '16.4339', '0.0', 'H'), '1E0U': ('Core', 'NONE', '15.9353', '0.0', 'H'), '3KTX': ('Core', '31.4536', '16.2038', '0.0', 'H'), '3MA8': ('Core', '10.2759', '13.6906', '0.0', 'H'), '4KCT': ('Core', '15.2605', '14.0239', '0.0', 'H'), '2VGI': ('Core', '30.5948', '14.0676'…	Core	6.36801	12.1727	None	None	(0.0, '278076')	helix	na	na	na	na	na	na	na	na	na	na	na	na	na	na	na	na	na	na	na	na	na	na	na	na	na	na	na	na	na	na	na	na	na	na
P30613	na	G:0.000008	NP_000289.1,NM_000298.5,NP_870986.1,NM_181871.3	A468	G,V	{'other diseases': ['G', 'V']}	{'3BJT': ('Core', '35.468', '7.04791', '8.1', ''), '3SRK': ('Core', '40.6549', '20.4787', '3.8', ''), '3QV7_na': ('Core', '20.6954', '6.8053', '5.2', ''), '1E0T': ('Core', 'NONE', '9.59228', '9.2', ''), '1E0U': ('Core', 'NONE', '9.14312', '7.4', ''), '1A3W': ('Core', '35.0624', '20.7936', '4.0', ''), '3MA8': ('Core', '36.3183', '21.6579', '3.8', ''), '1A5U': ('Core', '38.7136', '7.36962', '9.9', …	Core	8.12308	5.615	None	None	(0.5, '278078')	disorder	na	na	na	na	na	na	na	na	na	na	na	na	na	na	na	na	na	na	na	na	na	na	na	na	na	na	na	na	na	na	na	na	na	na
P30613	na	na	NP_000289.1,NM_000298.5,NP_870986.1,NM_181871.3	G511	R	{'other diseases': ['R']}	{'3BJT': ('Core', '22.849', '16.0677', '2.1', 'T'), '3GG8': ('Core', 'NONE', '16.3584', '8.4', 'T'), '3QV7_na': ('Core', '25.6294', '14.757', '11.9', 'T'), '1E0T': ('Core', 'NONE', '16.2897', '11.8', 'T'), '1E0U': ('Core', 'NONE', '15.9006', '10.0', 'T'), '1A3W': ('Core', '22.4516', '16.235', '2.3', 'T'), '3MA8': ('Core', '22.3708', '16.5764', '8.2', 'T'), '1A5U': ('Core', '25.2676', '16.175', '2…	Contact Ligand	3.29551	14.0913	None	None	(0.0, '278048')	disorder	na	na	na	na	na	na	na	na	na	na	na	na	na	na	na	na	na	na	na	na	na	na	na	na	na	na	na	na	na	na	na	na	na	na
P30613	na	W:?	NP_000289.1,NM_000298.5,NP_870986.1,NM_181871.3	R337	Q,P,W	{'other diseases': ['Q', 'P', 'W']}	{'3BJT': ('Contact Protein', '4.40171', '2.57738', '16.7', 'H'), '1A3X': ('Contact Ligand', '3.00178', 'NONE', '15.0', 'H'), '3GG8': ('Contact Protein', 'NONE', '3.09405', '7.0', 'H'), '3QV7_na': ('Contact Protein', '11.724', '3.13335', '9.7', 'H'), '1E0T': ('Contact Protein', 'NONE', '3.54745', '15.9', 'H'), '1E0U': ('Contact Protein', 'NONE', '3.29726', '6.7', 'H'), '3KTX': ('Contact Protein', …	Contact Protein	3.00178	2.31244	None	None	(3.6, '278087')	helix	na	na	na	na	na	na	na	na	na	na	na	na	na	na	na	na	na	na	na	na	na	na	na	na	na	na	na	na	na	na	na	na	na	na
P30613	na	A:0.000261,M:0.000025	NP_000289.1,NM_000298.5,NP_870986.1,NM_181871.3	V460	A,M	{'other diseases': ['A', 'M']}	{'3BJT': ('Core', '31.6864', '6.66025', '0.0', 'H'), '1A3X': ('Core', '29.8985', 'NONE', '0.0', 'H'), '3SRK': ('Core', '37.2079', '12.657', '0.0', 'H'), '3QV7_na': ('Core', '23.6842', '7.6897', '0.0', 'H'), '1E0T': ('Core', 'NONE', '9.40454', '0.2', 'H'), '1E0U': ('Core', 'NONE', '9.44676', '0.1', 'H'), '1A3W': ('Core', '30.1794', '12.7921', '0.0', 'H'), '3MA8': ('Core', '30.9347', '22.4424', '6.…	Core	6.55449	6.32027	None	None	(0.0, '278076')	helix	na	na	na	na	na	na	na	na	na	na	na	na	na	na	na	na	na	na	na	na	na	na	na	na	na	na	na	na	na	na	na	na	na	na
P30613	na	na	NP_000289.1,NM_000298.5,NP_870986.1,NM_181871.3	L73	P	{'other diseases': ['P']}	{'3BJT': ('Contact Protein', '19.981', '3.32063', '48.8', 'H'), '1A3X': ('Surface', '27.7629', 'NONE', '34.0', 'H'), '3QV7_na': ('Contact Protein', '34.8112', '3.10036', '53.6', 'H'), '1A3W': ('Contact Protein', '19.3122', '3.06879', '36.6', 'H'), '3MA8': ('Contact Protein', '14.426', '3.54328', '76.7', 'H'), '1A5U': ('Contact Protein', '25.1665', '3.18279', '63.1', 'H'), '4QG6': ('Contact Protei…	Contact Protein	3.64978	2.75301	None	None	(23.8, '278103')	helix	na	na	na	na	na	na	na	na	na	na	na	na	na	na	na	na	na	na	na	na	na	na	na	na	na	na	na	na	na	na	na	na	na	na
P30613	na	na	NP_000289.1,NM_000298.5,NP_870986.1,NM_181871.3	A394	S,D,V	{'other diseases': ['S', 'D', 'V']}	{'3BJT': ('Core', '13.8128', '6.12636', '0.1', 'H'), '1A3X': ('Core', '12.5251', 'NONE', '0.5', 'H'), '3GG8': ('Core', 'NONE', '6.55', '0.0', 'H'), '3QV7_na': ('Core', '19.5417', '6.32262', '0.0', 'H'), '1E0T': ('Core', 'NONE', '6.34207', '0.0', 'H'), '1E0U': ('Core', 'NONE', '6.63596', '0.1', 'H'), '1A3W': ('Core', '12.5338', '5.63792', '0.1', 'H'), '3MA8': ('Core', '13.1234', '5.95951', '0.1', …	Core	7.70906	5.63792	None	None	(0.0, '278072')	helix	na	na	na	na	na	na	na	na	na	na	na	na	na	na	na	na	na	na	na	na	na	na	na	na	na	na	na	na	na	na	na	na	na	na
P30613	na	na	NP_000289.1,NM_000298.5,NP_870986.1,NM_181871.3	G557	A	{'other diseases': ['A']}	{'4YNG': ('Surface', 'NONE', '6.24696', '46.5', ''), '1E0T': ('Surface', 'NONE', '6.05852', '44.6', ''), '1E0U': ('Surface', 'NONE', '5.86447', '47.8', ''), '1A3W': ('Core', '38.322', '27.0079', '8.0', ''), '2VGI': ('Contact Ligand', '2.89833', '7.66143', '11.3', 'E'), '4QG6': ('Surface', '22.1292', '6.76793', '20.0', ''), '4IMA': ('Core', '41.0634', '7.6652', '6.8', 'E'), '3T0T': ('Core', '14.89…	Contact Ligand	2.89833	5.80958	None	None	(0.0, '278102')	sheet	na	na	na	na	na	na	na	na	na	na	na	na	na	na	na	na	na	na	na	na	na	na	na	na	na	na	na	na	na	na	na	na	na	na
P30613	na	na	NP_000289.1,NM_000298.5,NP_870986.1,NM_181871.3	A392	T	{'other diseases': ['T']}	{'3BJT': ('Contact Protein', '17.4834', '3.58402', '24.0', 'H'), '1A3X': ('Core', '16.4636', 'NONE', '9.6', 'H'), '3GG8': ('Contact Protein', 'NONE', '3.43634', '18.8', 'H'), '3QV7_na': ('Contact Protein', '23.0868', '3.8036', '16.3', 'H'), '1E0T': ('Contact Protein', 'NONE', '4.11514', '17.6', 'H'), '1E0U': ('Contact Protein', 'NONE', '2.91637', '21.0', 'H'), '1A3W': ('Contact Protein', '16.6187…	Contact Protein	9.17473	2.91637	None	None	(9.1, '278043')	helix	na	na	na	na	na	na	na	na	na	na	na	na	na	na	na	na	na	na	na	na	na	na	na	na	na	na	na	na	na	na	na	na	na	na
P30613	na	D:0.000009	NP_000289.1,NM_000298.5,NP_870986.1,NM_181871.3	V134	D	{'other diseases': ['D']}	{'3BJT': ('Core', '18.4195', '25.0383', '0.8', 'H'), '3GG8': ('Core', 'NONE', '26.683', '0.6', 'H'), '3QV7_na': ('Core', '17.2486', '26.8398', '0.9', 'H'), '1E0T': ('Core', 'NONE', '25.3784', '0.3', 'H'), '1E0U': ('Core', 'NONE', '25.3542', '0.0', 'H'), '3MA8': ('Core', '15.7946', '24.6167', '1.4', 'H'), '1A5U': ('Core', '16.8793', '24.6627', '2.9', 'H'), '4QG6': ('Core', '14.6628', '26.0077', '3…	Core	12.147	21.7372	None	None	(0.0, '278043')	helix	na	na	na	na	na	na	na	na	na	na	na	na	na	na	na	na	na	na	na	na	na	na	na	na	na	na	na	na	na	na	na	na	na	na
P30613	na	V:0.000141	NP_000289.1,NM_000298.5,NP_870986.1,NM_181871.3	A295	V	{'other diseases': ['V']}	{'3BJT': ('Surface', '18.5077', '20.9373', '47.0', 'H'), '3SRK': ('Surface', '25.203', '22.1658', '38.2', 'H'), '3QV7_na': ('Surface', '18.5988', '22.0804', '38.2', 'H'), '1E0T': ('Surface', 'NONE', '26.1111', '28.4', 'H'), '1E0U': ('Surface', 'NONE', '26.804', '33.6', 'H'), '3MA8': ('Surface', '18.687', '17.4333', '56.3', 'H'), '1A5U': ('Surface', '17.5654', '20.7164', '62.0', 'H'), '4QG6': ('Su…	Contact Protein	5.74108	3.70194	None	None	(26.9, '278088')	helix	na	na	na	na	na	na	na	na	na	na	na	na	na	na	na	na	na	na	na	na	na	na	na	na	na	na	na	na	na	na	na	na	na	na
P30613	na	na	NP_000289.1,NM_000298.5,NP_870986.1,NM_181871.3	V335	M	{'other diseases': ['M']}	{'3BJT': ('Core', '5.82874', '7.76499', '0.0', 'E'), '3GG8': ('Core', 'NONE', '8.00256', '0.0', 'E'), '3QV7_na': ('Core', '11.7804', '7.78402', '0.0', 'E'), '1E0T': ('Core', 'NONE', '8.93892', '0.0', 'E'), '1E0U': ('Core', 'NONE', '8.58679', '0.1', 'E'), '3KTX': ('Core', '23.9669', '7.8245', '0.0', 'E'), '3MA8': ('Contact Ligand', '4.94125', '7.81197', '0.0', 'E'), '2VGI': ('Core', '25.9516', '7.…	Contact Ligand	4.32001	6.70484	None	None	(0.0, '278076')	sheet	na	na	na	na	na	na	na	na	na	na	na	na	na	na	na	na	na	na	na	na	na	na	na	na	na	na	na	na	na	na	na	na	na	na
P30613	na	na	NP_000289.1,NM_000298.5,NP_870986.1,NM_181871.3	G364	D	{'other diseases': ['D']}	{'3BJT': ('Surface', '21.4636', '8.64164', '24.0', 'T'), '1A3X': ('Core', '19.7048', 'NONE', '9.1', 'T'), '3GG8': ('Surface', 'NONE', '10.0164', '20.3', 'T'), '3QV7_na': ('Surface', '23.6437', '9.47249', '22.3', 'T'), '1E0T': ('Surface', 'NONE', '13.128', '34.8', 'T'), '1E0U': ('Core', 'NONE', '14.2893', '11.2', 'T'), '1A3W': ('Core', '20.3904', '9.21172', '14.8', 'T'), '3MA8': ('Surface', '21.07…	Core	10.3164	6.84235	None	None	(9.1, '278111')	disorder	na	na	na	na	na	na	na	na	na	na	na	na	na	na	na	na	na	na	na	na	na	na	na	na	na	na	na	na	na	na	na	na	na	na
P30613	na	C:0.000033	NP_000289.1,NM_000298.5,NP_870986.1,NM_181871.3	R359	H,C	{'other diseases': ['H', 'C']}	{'3BJT': ('Contact Protein', '18.7784', '2.75435', '29.5', 'H'), '1A3X': ('Surface', '16.7752', 'NONE', '28.7', 'H'), '3GG8': ('Contact Protein', 'NONE', '2.66068', '36.9', 'H'), '3QV7_na': ('Contact Protein', '22.7168', '3.11697', '37.7', 'H'), '1E0T': ('Surface', 'NONE', '13.1133', '22.8', 'H'), '1E0U': ('Surface', 'NONE', '13.0151', '22.0', 'H'), '1A3W': ('Contact Protein', '17.3361', '3.69125…	Contact Protein	6.99944	2.2969	None	None	(14.1, '278052')	helix	na	na	na	na	na	na	na	na	na	na	na	na	na	na	na	na	na	na	na	na	na	na	na	na	na	na	na	na	na	na	na	na	na	na
P30613	na	T:0.000033	NP_000289.1,NM_000298.5,NP_870986.1,NM_181871.3	I357	T	{'other diseases': ['T']}	{'3BJT': ('Core', '13.9074', '5.70141', '0.5', 'H'), '1A3X': ('Core', '12.3144', 'NONE', '0.0', 'H'), '3GG8': ('Core', 'NONE', '6.93136', '0.0', 'H'), '3QV7_na': ('Core', '19.0519', '6.57798', '0.0', 'H'), '1E0T': ('Core', 'NONE', '9.87526', '0.1', 'H'), '1E0U': ('Core', 'NONE', '10.219', '0.0', 'H'), '1A3W': ('Core', '12.3516', '6.58565', '0.0', 'H'), '3MA8': ('Core', '12.985', '8.79001', '0.0',…	Contact Protein	5.54657	4.24632	None	None	(0.0, '278086')	helix	na	na	na	na	na	na	na	na	na	na	na	na	na	na	na	na	na	na	na	na	na	na	na	na	na	na	na	na	na	na	na	na	na	na
P30613	na	na	NP_000289.1,NM_000298.5,NP_870986.1,NM_181871.3	I153	T	{'other diseases': ['T']}	{'3BJT': ('Core', '15.0038', '22.7108', '0.6', 'E'), '3GG8': ('Core', 'NONE', '23.6171', '5.9', 'E'), '3QV7_na': ('Core', '13.9117', '24.5983', '1.1', 'E'), '1E0T': ('Core', 'NONE', '25.2977', '0.6', 'E'), '1E0U': ('Core', 'NONE', '24.0074', '3.1', 'E'), '3MA8': ('Core', '13.812', '22.8144', '4.1', 'E'), '2VGI': ('Core', '19.1667', '22.947', '2.4', 'E'), '4QG6': ('Core', '12.2373', '23.8361', '3.…	Core	11.5352	18.8319	None	None	(0.0, '278048')	sheet	na	na	na	na	na	na	na	na	na	na	na	na	na	na	na	na	na	na	na	na	na	na	na	na	na	na	na	na	na	na	na	na	na	na
P30613	na	na	NP_000289.1,NM_000298.5,NP_870986.1,NM_181871.3	D339	H	{'other diseases': ['H']}	{'3BJT': ('Contact Ligand', '2.47134', '4.82418', '17.1', 'H'), '3GG8': ('Surface', 'NONE', '7.52387', '40.0', 'H'), '3QV7_na': ('Surface', '6.67849', '7.84835', '28.9', 'H'), '1E0T': ('Surface', 'NONE', '6.39483', '53.3', 'H'), '1E0U': ('Surface', 'NONE', '6.78431', '36.5', 'H'), '1A3W': ('Contact Ligand', '3.32974', '4.56479', '18.6', 'H'), '3MA8': ('Contact Ligand', '2.76656', '4.85886', '25.4…	Contact Ligand	1.70619	4.23717	None	None	(4.1, '278064')	helix	na	na	na	na	na	na	na	na	na	na	na	na	na	na	na	na	na	na	na	na	na	na	na	na	na	na	na	na	na	na	na	na	na	na
P30613	na	Q:0.000008,W:0.000016	NP_000289.1,NM_000298.5,NP_870986.1,NM_181871.3	R532	Q,W	{'other diseases': ['Q', 'W']}	{'3BJT': ('Surface', '37.0394', '14.8845', '16.8', 'H'), '3SRK': ('Core', '38.0769', '29.759', '8.5', 'H'), '3QV7_na': ('Core', '24.3216', '12.2754', '7.9', 'H'), '1A3W': ('Core', '36.6326', '31.1771', '2.1', 'H'), '1A5U': ('Core', '36.882', '11.5946', '4.1', 'H'), '4QG6': ('Core', '16.6874', '13.914', '14.9', 'H'), '3BJF': ('Contact Ligand', '3.33715', '15.1714', '3.2', 'H'), '3T0T': ('Core', '1…	Contact Ligand	2.46504	7.9451	None	None	(1.0, '278065')	helix	na	na	na	na	na	na	na	na	na	na	na	na	na	na	na	na	na	na	na	na	na	na	na	na	na	na	na	na	na	na	na	na	na	na
P30613	na	na	NP_000289.1,NM_000298.5,NP_870986.1,NM_181871.3	A352	D	{'other diseases': ['D']}	{'3BJT': ('Contact Protein', '12.2223', '3.82622', '7.7', 'H'), '1A3X': ('Core', '10.9893', 'NONE', '14.4', 'H'), '3GG8': ('Contact Protein', 'NONE', '3.69169', '10.6', 'H'), '3QV7_na': ('Contact Protein', '18.8111', '3.91769', '7.2', 'H'), '1E0T': ('Core', 'NONE', '9.54335', '6.5', 'H'), '1E0U': ('Core', 'NONE', '9.40792', '5.4', 'H'), '1A3W': ('Surface', '10.844', '5.45337', '17.4', 'H'), '3MA8…	Contact Protein	10.844	3.57967	None	None	(3.2, '278082')	helix	na	na	na	na	na	na	na	na	na	na	na	na	na	na	na	na	na	na	na	na	na	na	na	na	na	na	na	na	na	na	na	na	na	na
P30613	na	na	NP_000289.1,NM_000298.5,NP_870986.1,NM_181871.3	A336	S	{'other diseases': ['S']}	{'3BJT': ('Contact Ligand', '3.33708', '6.23026', '0.0', 'E'), '3GG8': ('Core', 'NONE', '7.20447', '0.9', 'E'), '3QV7_na': ('Core', '8.67998', '7.49296', '0.2', 'E'), '1E0T': ('Core', 'NONE', '6.6529', '5.9', 'E'), '1E0U': ('Core', 'NONE', '6.94632', '1.0', ''), '1A3W': ('Contact Ligand', '2.90975', '6.307', '0.0', ''), '3MA8': ('Contact Ligand', '3.0375', '6.51392', '0.0', 'E'), '2VGI': ('Core',…	Contact Ligand	2.07554	5.42853	None	None	(0.0, '278076')	sheet	na	na	na	na	na	na	na	na	na	na	na	na	na	na	na	na	na	na	na	na	na	na	na	na	na	na	na	na	na	na	na	na	na	na
P30613	na	Q:0.000396	NP_000289.1,NM_000298.5,NP_870986.1,NM_181871.3	R510	Q	{'other diseases': ['Q']}	{'3BJT': ('Core', '18.9522', '10.1458', '4.8', 'T'), '1A3X': ('Core', '18.2032', 'NONE', '3.2', 'T'), '3GG8': ('Core', 'NONE', '11.8902', '2.2', 'T'), '3QV7_na': ('Core', '22.6511', '10.5735', '7.8', 'T'), '1E0T': ('Core', 'NONE', '10.1968', '5.6', 'T'), '1E0U': ('Core', 'NONE', '10.0089', '6.5', 'T'), '3MA8': ('Core', '18.904', '10.2666', '3.0', 'T'), '4KCT': ('Core', '22.3958', '11.6726', '12.1…	Contact Ligand	4.91725	7.7638	None	None	(2.1, '278052')	disorder	na	na	na	na	na	na	na	na	na	na	na	na	na	na	na	na	na	na	na	na	na	na	na	na	na	na	na	na	na	na	na	na	na	na
P30613	na	C:?	NP_000289.1,NM_000298.5,NP_870986.1,NM_181871.3	R163	C,L	{'other diseases': ['C', 'L']}	{'3BJT': ('Surface', '7.59229', '12.6957', '18.5', 'E'), '3GG8': ('Surface', 'NONE', '20.8842', '35.8', 'B'), '3QV7_na': ('Surface', '9.93919', '19.5382', '34.0', 'B'), '1E0T': ('Surface', 'NONE', '18.1321', '31.4', 'E'), '1E0U': ('Surface', 'NONE', '17.6607', '33.4', 'B'), '3MA8': ('Surface', '9.2594', '14.7913', '36.0', 'B'), '4KCT': ('Surface', '13.3521', '15.1468', '33.9', 'E'), '2VGI': ('Cor…	Contact Ligand	4.24728	11.6472	None	None	(2.5, '278072')	disorder	na	na	na	na	na	na	na	na	na	na	na	na	na	na	na	na	na	na	na	na	na	na	na	na	na	na	na	na	na	na	na	na	na	na
P30613	na	N:0.000008	NP_000289.1,NM_000298.5,NP_870986.1,NM_181871.3	D331	E,G,N	{'other diseases': ['E', 'G', 'N']}	{'3BJT': ('Surface', '16.8854', '15.5777', '24.7', 'S'), '3GG8': ('Surface', 'NONE', '15.4785', '27.5', 'S'), '3QV7_na': ('Surface', '17.7206', '15.4316', '29.9', 'S'), '1E0T': ('Surface', 'NONE', '22.9028', '19.3', 'S'), '1E0U': ('Surface', 'NONE', '22.0908', '23.3', 'S'), '3KTX': ('Surface', '15.9202', '15.549', '31.9', 'S'), '3MA8': ('Surface', '16.902', '16.3709', '27.9', 'S'), '1A5U': ('Surf…	Surface	13.1729	8.46102	None	None	(16.6, '278043')	disorder	na	na	na	na	na	na	na	na	na	na	na	na	na	na	na	na	na	na	na	na	na	na	na	na	na	na	na	na	na	na	na	na	na	na
P30613	na	T:0.000032	NP_000289.1,NM_000298.5,NP_870986.1,NM_181871.3	A154	T	{'other diseases': ['T']}	{'3BJT': ('Core', '11.5948', '19.4504', '0.0', 'E'), '3GG8': ('Core', 'NONE', '18.6548', '0.0', 'E'), '3QV7_na': ('Core', '10.2068', '21.2821', '0.0', 'E'), '1E0T': ('Core', 'NONE', '19.7877', '0.0', 'E'), '1E0U': ('Core', 'NONE', '19.0201', '0.0', 'E'), '3MA8': ('Core', '8.71871', '17.0083', '0.1', 'E'), '4KCT': ('Core', '13.6622', '19.4419', '0.0', 'E'), '2VGI': ('Core', '21.1604', '19.6951', '…	Core	8.71871	17.0083	None	None	(0.0, '278076')	sheet	na	na	na	na	na	na	na	na	na	na	na	na	na	na	na	na	na	na	na	na	na	na	na	na	na	na	na	na	na	na	na	na	na	na
P30613	na	na	NP_000289.1,NM_000298.5,NP_870986.1,NM_181871.3	R531	C	{'other diseases': ['C']}	{'4FXF': ('Surface', '39.3891', '14.7969', '27.6', 'H'), '3SRK': ('Surface', '40.4545', '33.2279', '65.7', 'H'), '3QV7_na': ('Surface', '22.1346', '13.0002', '64.6', 'H'), '1E0T': ('Contact Protein', 'NONE', '3.99229', '51.6', 'H'), '1E0U': ('Contact Protein', 'NONE', '4.09811', '54.0', 'H'), '3HQN': ('Surface', '28.9561', '33.0405', '56.9', 'H'), '1A3W': ('Surface', '40.7073', '34.6516', '36.6',…	Contact Protein	9.97752	3.68007	None	None	(7.9, '278107')	helix	na	na	na	na	na	na	na	na	na	na	na	na	na	na	na	na	na	na	na	na	na	na	na	na	na	na	na	na	na	na	na	na	na	na
P30613	na	V:0.000041	NP_000289.1,NM_000298.5,NP_870986.1,NM_181871.3	A495	T,V	{'other diseases': ['T', 'V']}	{'3BJT': ('Core', '28.5459', '17.2702', '4.4', 'E'), '3GG8': ('Core', 'NONE', '17.2196', '0.0', 'E'), '3QV7_na': ('Core', '29.3363', '17.4225', '0.0', 'E'), '1E0T': ('Core', 'NONE', '17.0573', '0.0', 'E'), '1E0U': ('Core', 'NONE', '16.8006', '0.0', 'E'), '3KTX': ('Core', '32.1172', '21.627', '0.0', 'E'), '3MA8': ('Core', '28.6063', '25.9331', '0.0', 'E'), '1A5U': ('Core', '28.9623', '17.5183', '3…	Core	7.8782	15.5445	None	None	(0.0, '278087')	sheet	na	na	na	na	na	na	na	na	na	na	na	na	na	na	na	na	na	na	na	na	na	na	na	na	na	na	na	na	na	na	na	na	na	na
P30613	na	na	NP_000289.1,NM_000298.5,NP_870986.1,NM_181871.3	G358	R,E	{'other diseases': ['R', 'E']}	{'3BJT': ('Contact Protein', '17.59', '3.38978', '41.7', 'H'), '1A3X': ('Surface', '16.01', 'NONE', '50.4', 'H'), '3GG8': ('Contact Protein', 'NONE', '3.47091', '44.1', 'H'), '3QV7_na': ('Contact Protein', '22.6265', '2.94431', '47.0', 'H'), '1E0T': ('Surface', 'NONE', '9.6355', '53.5', 'H'), '1E0U': ('Surface', 'NONE', '9.66494', '50.8', 'H'), '1A3W': ('Contact Protein', '16.0758', '3.836', '46.…	Contact Protein	4.81524	2.89835	None	None	(32.3, '278071')	helix	na	na	na	na	na	na	na	na	na	na	na	na	na	na	na	na	na	na	na	na	na	na	na	na	na	na	na	na	na	na	na	na	na	na
P30613	na	na	NP_000289.1,NM_000298.5,NP_870986.1,NM_181871.3	I314	T	{'other diseases': ['T']}	{'3BJT': ('Core', '6.79838', '8.21614', '0.0', 'E'), '3SRK': ('Core', '18.8127', '8.55014', '0.0', 'E'), '3QV7_na': ('Core', '10.7052', '8.48699', '0.0', 'E'), '1E0T': ('Core', 'NONE', '10.161', '0.0', 'E'), '1E0U': ('Core', 'NONE', '10.8491', '0.0', 'E'), '3KTX': ('Core', '18.3307', '8.79606', '0.0', 'E'), '3MA8': ('Core', '6.42808', '8.47918', '0.0', 'E'), '2VGI': ('Core', '26.8848', '7.86489',…	Core	5.12205	7.09438	None	None	(0.0, '278076')	sheet	na	na	na	na	na	na	na	na	na	na	na	na	na	na	na	na	na	na	na	na	na	na	na	na	na	na	na	na	na	na	na	na	na	na
P30613	na	H:0.000025,C:0.000040	NP_000289.1,NM_000298.5,NP_870986.1,NM_181871.3	R479	H,C	{'other diseases': ['H', 'C']}	{'3BJT': ('Surface', '27.4206', '14.2539', '69.8', 'H'), '3SRK': ('Surface', '30.6236', '17.3272', '71.3', 'H'), '3QV7_na': ('Surface', '26.9499', '15.0297', '76.9', 'H'), '1E0T': ('Surface', 'NONE', '15.4596', '53.8', 'H'), '1E0U': ('Surface', 'NONE', '12.4916', '34.4', 'H'), '1A3W': ('Surface', '26.5408', '17.721', '27.6', 'H'), '3MA8': ('Surface', '25.7851', '24.3068', '58.8', 'H'), '1A5U': ('…	Contact Ligand	3.708	7.34838	None	None	(23.4, '278071')	helix	na	na	na	na	na	na	na	na	na	na	na	na	na	na	na	na	na	na	na	na	na	na	na	na	na	na	na	na	na	na	na	na	na	na
P30613	na	na	NP_000289.1,NM_000298.5,NP_870986.1,NM_181871.3	L155	P	{'other diseases': ['P']}	{'3BJT': ('Core', '10.145', '19.4937', '0.2', 'E'), '3GG8': ('Core', 'NONE', '21.591', '0.0', 'E'), '3QV7_na': ('Core', '8.04012', '21.7422', '0.0', 'E'), '1E0T': ('Core', 'NONE', '22.1285', '0.3', 'E'), '1E0U': ('Core', 'NONE', '21.6643', '0.0', 'E'), '3MA8': ('Core', '8.88433', '19.8806', '0.0', 'E'), '2VGI': ('Core', '22.5133', '19.592', '0.2', 'E'), '4QG6': ('Core', '16.8679', '21.8919', '3.1…	Core	7.06515	16.7377	None	None	(0.0, '278087')	sheet	na	na	na	na	na	na	na	na	na	na	na	na	na	na	na	na	na	na	na	na	na	na	na	na	na	na	na	na	na	na	na	na	na	na
P30613	na	W:0.000151	NP_000289.1,NM_000298.5,NP_870986.1,NM_181871.3	R490	W	{'other diseases': ['W']}	{'3BJT': ('Surface', '29.052', '9.92024', '17.8', 'S'), '3GG8': ('Surface', 'NONE', '14.3537', '46.1', 'S'), '3QV7_na': ('Surface', '27.0986', '9.3276', '52.3', 'S'), '1E0T': ('Surface', 'NONE', '14.414', '61.1', 'S'), '1E0U': ('Surface', 'NONE', '13.4801', '59.3', 'S'), '1A3W': ('Surface', '29.2732', '13.9051', '41.6', 'S'), '3MA8': ('Surface', '29.5405', '15.5285', '49.2', 'S'), '4KCT': ('Surfa…	Core	5.89339	6.07463	None	None	(9.7, '278093')	disorder	na	na	na	na	na	na	na	na	na	na	na	na	na	na	na	na	na	na	na	na	na	na	na	na	na	na	na	na	na	na	na	na	na	na
P30613	na	na	NP_000289.1,NM_000298.5,NP_870986.1,NM_181871.3	G95	R	{'other diseases': ['R']}	{'3BJT': ('Core', '14.23', '19.7357', '4.6', 'S'), '3GG8': ('Core', 'NONE', '21.513', '10.0', ''), '3QV7_na': ('Core', '13.2389', '22.2759', '4.1', ''), '1E0T': ('Surface', 'NONE', '23.3577', '17.2', ''), '1E0U': ('Core', 'NONE', '21.8072', '4.0', ''), '3MA8': ('Core', '11.8148', '19.7774', '9.3', ''), '2VGI': ('Core', '32.4363', '19.789', '5.1', ''), '4QG6': ('Core', '19.8725', '21.7845', '9.3',…	Contact Ligand	3.65141	18.3046	None	None	(0.0, '278072')	disorder	na	na	na	na	na	na	na	na	na	na	na	na	na	na	na	na	na	na	na	na	na	na	na	na	na	na	na	na	na	na	na	na	na	na
P30613	na	na	NP_000289.1,NM_000298.5,NP_870986.1,NM_181871.3	N566	K	{'other diseases': ['K']}	{'3BJT': ('Contact Protein', '38.7357', '3.0345', '59.2', ''), '3SRK': ('Surface', '41.8096', '23.9806', '45.2', ''), '3QV7_na': ('Contact Protein', '20.5052', '2.76445', '44.5', 'E'), '1E0T': ('Contact Protein', 'NONE', '2.92806', '33.5', ''), '1E0U': ('Contact Protein', 'NONE', '2.68065', '34.6', ''), '1A3W': ('Surface', '37.7234', '24.193', '43.2', ''), '3MA8': ('Surface', '38.8416', '33.4679'…	Contact Protein	6.07098	2.5606	None	None	(26.5, '278040')	sheet	na	na	na	na	na	na	na	na	na	na	na	na	na	na	na	na	na	na	na	na	na	na	na	na	na	na	na	na	na	na	na	na	na	na
P30613	na	S:0.000058	NP_000289.1,NM_000298.5,NP_870986.1,NM_181871.3	G332	S	{'other diseases': ['S']}	{'3BJT': ('Core', '13.3449', '14.6582', '0.0', 'E'), '3SRK': ('Core', '21.1353', '14.2787', '0.0', 'E'), '3QV7_na': ('Core', '14.7981', '14.1133', '0.7', 'E'), '1E0T': ('Core', 'NONE', '19.1145', '0.0', 'E'), '1E0U': ('Core', 'NONE', '18.6411', '0.0', 'E'), '3MA8': ('Core', '13.4134', '14.1726', '0.3', 'E'), '1A5U': ('Core', '14.7373', '14.5362', '0.0', 'E'), '4QG6': ('Core', '14.3543', '14.4617'…	Core	12.6258	9.36639	None	None	(0.0, '278076')	sheet	na	na	na	na	na	na	na	na	na	na	na	na	na	na	na	na	na	na	na	na	na	na	na	na	na	na	na	na	na	na	na	na	na	na
P30613	na	na	NP_000289.1,NM_000298.5,NP_870986.1,NM_181871.3	R559	G	{'other diseases': ['G']}	{'4FXF': ('Surface', '39.4045', '9.16073', '42.4', 'S'), '1E0T': ('Contact Protein', 'NONE', '3.3197', '102.8', 'S'), '1E0U': ('Contact Protein', 'NONE', '4.05984', '103.3', 'S'), '1A3W': ('Surface', '39.1013', '25.7867', '38.5', ''), '4KCT': ('Surface', '46.7353', '32.4653', '70.3', 'S'), '2VGI': ('Contact Ligand', '3.42678', '9.88408', '38.9', 'S'), '4QG6': ('Contact Protein', '26.3746', '3.258…	Contact Ligand	2.60521	2.76753	None	None	(12.9, '278071')	disorder	na	na	na	na	na	na	na	na	na	na	na	na	na	na	na	na	na	na	na	na	na	na	na	na	na	na	na	na	na	na	na	na	na	na
P30613	na	N:0.000077	NP_000289.1,NM_000298.5,NP_870986.1,NM_181871.3	D390	N	{'other diseases': ['N']}	{'3BJT': ('Contact Protein', '12.0082', '2.7011', '26.2', 'H'), '1A3X': ('Surface', '11.0758', 'NONE', '23.5', 'H'), '3GG8': ('Contact Protein', 'NONE', '4.08681', '42.7', 'H'), '3QV7_na': ('Contact Protein', '18.2591', '3.75797', '30.3', 'H'), '1E0T': ('Contact Protein', 'NONE', '4.09027', '21.9', 'H'), '1E0U': ('Contact Protein', 'NONE', '4.4066', '39.0', 'H'), '3MA8': ('Contact Protein', '11.1…	Contact Protein	10.7419	2.27299	None	None	(19.4, '278061')	helix	na	na	na	na	na	na	na	na	na	na	na	na	na	na	na	na	na	na	na	na	na	na	na	na	na	na	na	na	na	na	na	na	na	na
P30613	na	na	NP_000289.1,NM_000298.5,NP_870986.1,NM_181871.3	E427	A,D	{'other diseases': ['A', 'D']}	{'3BJT': ('Contact Protein', '19.7355', '2.89654', '53.3', 'H'), '1A3X': ('Surface', '23.7298', 'NONE', '43.9', 'H'), '3GG8': ('Contact Protein', 'NONE', '3.13274', '37.9', 'H'), '3QV7_na': ('Contact Protein', '29.0163', '2.98671', '51.8', 'H'), '1E0T': ('Contact Protein', 'NONE', '3.37094', '53.0', 'H'), '1E0U': ('Contact Protein', 'NONE', '2.64549', '53.9', 'H'), '1A3W': ('Contact Protein', '18…	Contact Protein	7.34798	2.42921	None	None	(32.6, '278044')	helix	na	na	na	na	na	na	na	na	na	na	na	na	na	na	na	na	na	na	na	na	na	na	na	na	na	na	na	na	na	na	na	na	na	na
P30613	na	na	NP_000289.1,NM_000298.5,NP_870986.1,NM_181871.3	E315	K	{'other diseases': ['K']}	{'3BJT': ('Contact Ligand', '2.60294', '8.93054', '0.0', ''), '3GG8': ('Core', 'NONE', '10.3763', '11.3', ''), '3QV7_na': ('Core', '5.92084', '9.38313', '5.2', ''), '1E0T': ('Core', 'NONE', '10.1606', '12.1', ''), '1E0U': ('Core', 'NONE', '10.4511', '11.6', ''), '3KTX': ('Core', '17.5401', '9.30606', '14.5', ''), '3MA8': ('Contact Ligand', '2.53487', '9.06023', '4.2', ''), '3QV6': ('Core', '18.88…	Contact Ligand	1.75857	7.11151	None	None	(0.0, '278076')	disorder	na	na	na	na	na	na	na	na	na	na	na	na	na	na	na	na	na	na	na	na	na	na	na	na	na	na	na	na	na	na	na	na	na	na
P30613	na	A:0.000008	NP_000289.1,NM_000298.5,NP_870986.1,NM_181871.3	T477	A	{'other diseases': ['A']}	{'3BJT': ('Surface', '26.2566', '16.7123', '65.7', 'S'), '3GG8': ('Surface', 'NONE', '15.1391', '64.1', 'S'), '3QV7_na': ('Surface', '25.6796', '17.4637', '57.1', 'S'), '1E0T': ('Surface', 'NONE', '17.4268', '33.9', 'S'), '1E0U': ('Surface', 'NONE', '16.7779', '50.6', 'S'), '3KTX': ('Surface', '24.6748', '22.6867', '58.6', 'S'), '3MA8': ('Surface', '25.9593', '27.4898', '58.1', 'S'), '1A5U': ('Su…	Contact Ligand	2.50578	9.09053	None	None	(22.4, '278057')	disorder	na	na	na	na	na	na	na	na	na	na	na	na	na	na	na	na	na	na	na	na	na	na	na	na	na	na	na	na	na	na	na	na	na	na
P30613	na	na	NP_000289.1,NM_000298.5,NP_870986.1,NM_181871.3	G165	V	{'other diseases': ['V']}	{'3BJT': ('Core', '17.1596', '16.9129', '3.0', ''), '3GG8': ('Core', 'NONE', '22.469', '2.3', ''), '3QV7_na': ('Core', '20.0987', '22.6089', '6.0', ''), '1E0T': ('Core', 'NONE', '25.4539', '15.6', ''), '1E0U': ('Surface', 'NONE', '23.2682', '24.4', ''), '3MA8': ('Core', '19.1852', '19.1386', '3.3', ''), '1A5U': ('Core', '14.1481', '17.4919', '4.7', ''), '3BJF': ('Core', '47.7228', '17.927', '4.8'…	Core	13.9813	16.9129	None	None	(0.0, '278079')	disorder	na	na	na	na	na	na	na	na	na	na	na	na	na	na	na	na	na	na	na	na	na	na	na	na	na	na	na	na	na	na	na	na	na	na
P30613	na	K:?	NP_000289.1,NM_000298.5,NP_870986.1,NM_181871.3	Q421	K	{'other diseases': ['K']}	{'3BJT': ('Core', '13.0496', '7.18214', '0.0', 'H'), '1A3X': ('Core', '12.2523', 'NONE', '0.0', 'H'), '3GG8': ('Core', 'NONE', '7.41881', '0.0', 'H'), '3QV7_na': ('Core', '17.7629', '7.93308', '0.0', 'H'), '1E0T': ('Core', 'NONE', '7.79579', '7.2', 'H'), '1E0U': ('Core', 'NONE', '8.02527', '0.0', 'H'), '1A3W': ('Core', '13.0058', '6.4521', '0.0', 'H'), '3MA8': ('Core', '13.2372', '7.48606', '0.0'…	Core	9.77265	6.4521	None	None	(0.0, '278076')	helix	na	na	na	na	na	na	na	na	na	na	na	na	na	na	na	na	na	na	na	na	na	na	na	na	na	na	na	na	na	na	na	na	na	na
P30613	na	na	NP_000289.1,NM_000298.5,NP_870986.1,NM_181871.3	V288	L	{'other diseases': ['L']}	{'3BJT': ('Core', '9.42882', '11.953', '0.7', ''), '3SRK': ('Core', '19.0587', '11.4394', '0.5', ''), '3QV7_na': ('Core', '10.5636', '11.6205', '0.7', ''), '1E0T': ('Core', 'NONE', '16.7042', '1.2', ''), '1E0U': ('Core', 'NONE', '16.8139', '0.3', ''), '3MA8': ('Core', '9.34716', '11.5134', '0.0', ''), '4FXF': ('Core', '9.60659', '13.3229', '1.5', ''), '2VGI': ('Core', '26.0179', '11.807', '3.2', …	Core	7.79958	11.2032	None	None	(0.0, '278111')	sheet	na	na	na	na	na	na	na	na	na	na	na	na	na	na	na	na	na	na	na	na	na	na	na	na	na	na	na	na	na	na	na	na	na	na
P30613	na	M:0.000077	NP_000289.1,NM_000298.5,NP_870986.1,NM_181871.3	V552	M	{'other diseases': ['M']}	{'3BJT': ('Core', '38.4299', '7.59115', '0.0', 'E'), '3SRK': ('Core', '40.4337', '24.2016', '0.0', 'E'), '3QV7_na': ('Core', '17.9707', '7.44328', '0.0', 'E'), '1E0T': ('Core', 'NONE', '7.41408', '0.0', 'E'), '1E0U': ('Core', 'NONE', '7.15898', '0.0', 'E'), '1A3W': ('Core', '38.4624', '24.7128', '7.5', 'E'), '3MA8': ('Core', '38.9549', '27.4289', '1.2', 'E'), '4KCT': ('Core', '39.6669', '24.8178'…	Core	11.6071	5.93694	None	None	(0.0, '278076')	sheet	na	na	na	na	na	na	na	na	na	na	na	na	na	na	na	na	na	na	na	na	na	na	na	na	na	na	na	na	na	na	na	na	na	na
P30613	na	W:0.002797	NP_000289.1,NM_000298.5,NP_870986.1,NM_181871.3	R486	L,W	{'other diseases': ['L', 'W']}	{'3BJT': ('Surface', '24.8051', '5.94585', '22.6', 'T'), '1A3X': ('Core', '23.0522', 'NONE', '13.6', 'H'), '3GG8': ('Core', 'NONE', '10.9394', '9.2', 'H'), '3QV7_na': ('Core', '27.8934', '7.34465', '9.9', 'H'), '1E0T': ('Surface', 'NONE', '13.2429', '19.0', 'T'), '1E0U': ('Surface', 'NONE', '14.3171', '19.5', 'T'), '1A3W': ('Core', '23.7434', '8.16596', '7.4', 'H'), '3MA8': ('Core', '24.2134', '1…	Core	8.64627	5.08186	None	None	(6.6, '278102')	helix	na	na	na	na	na	na	na	na	na	na	na	na	na	na	na	na	na	na	na	na	na	na	na	na	na	na	na	na	na	na	na	na	na	na
P30613	na	na	NP_000289.1,NM_000298.5,NP_870986.1,NM_181871.3	S120	F	{'other diseases': ['F']}	{'3BJT': ('Core', '6.96641', '14.5096', '9.7', 'T'), '3GG8': ('Surface', 'NONE', '19.0397', '35.9', 'T'), '3QV7_na': ('Contact Ligand', '3.19015', '18.7878', '19.1', 'T'), '1E0T': ('Surface', 'NONE', '18.9089', '33.3', 'T'), '1E0U': ('Surface', 'NONE', '18.489', '33.0', 'T'), '1A3W': ('Contact Ligand', '4.28027', '15.0709', '14.0', 'T'), '3MA8': ('Surface', '5.75588', '15.2418', '41.8', 'T'), '2V…	Contact Ligand	2.3273	13.8631	None	None	(0.0, '278072')	disorder	na	na	na	na	na	na	na	na	na	na	na	na	na	na	na	na	na	na	na	na	na	na	na	na	na	na	na	na	na	na	na	na	na	na
P30613	na	T:0.000049	NP_000289.1,NM_000298.5,NP_870986.1,NM_181871.3	A431	T	{'other diseases': ['T']}	{'3BJT': ('Contact Protein', '22.357', '3.58447', '16.8', 'T'), '1A3X': ('Surface', '25.3326', 'NONE', '22.8', 'S'), '3GG8': ('Contact Protein', 'NONE', '3.64432', '64.4', 'T'), '3QV7_na': ('Contact Protein', '32.492', '3.98822', '19.0', 'H'), '1E0T': ('Contact Protein', 'NONE', '4.34478', '52.6', 'T'), '1E0U': ('Contact Protein', 'NONE', '3.62795', '57.6', 'T'), '1A3W': ('Core', '20.8179', '5.35…	Contact Protein	4.5729	3.15838	None	None	(10.5, '278093')	disorder	na	na	na	na	na	na	na	na	na	na	na	na	na	na	na	na	na	na	na	na	na	na	na	na	na	na	na	na	na	na	na	na	na	na
P30613	na	na	NP_000289.1,NM_000298.5,NP_870986.1,NM_181871.3	A459	V	{'other diseases': ['V']}	{'3BJT': ('Core', '35.4291', '5.44401', '0.0', 'H'), '3SRK': ('Core', '40.6017', '17.1681', '0.2', 'H'), '3QV7_na': ('Core', '21.7373', '5.70591', '0.1', 'H'), '1E0T': ('Core', 'NONE', '7.71705', '3.1', 'H'), '1E0U': ('Core', 'NONE', '8.04797', '1.3', 'H'), '1A3W': ('Core', '33.9676', '17.1087', '0.0', 'H'), '3MA8': ('Core', '34.7063', '26.2546', '0.0', 'H'), '4KCT': ('Core', '37.1686', '17.1836'…	Contact Ligand	3.5381	3.56546	None	None	(0.0, '278076')	helix	na	na	na	na	na	na	na	na	na	na	na	na	na	na	na	na	na	na	na	na	na	na	na	na	na	na	na	na	na	na	na	na	na	na
P30613	na	M:?	NP_000289.1,NM_000298.5,NP_870986.1,NM_181871.3	T384	M	{'other diseases': ['M']}	{'3BJT': ('Contact Protein', '11.2834', '3.01386', '43.3', ''), '1A3X': ('Surface', '16.5874', 'NONE', '47.9', ''), '3GG8': ('Contact Protein', 'NONE', '4.24552', '50.2', ''), '3QV7_na': ('Surface', '20.8232', '5.43368', '52.1', ''), '1E0T': ('Surface', 'NONE', '6.38261', '61.1', ''), '1E0U': ('Contact Protein', 'NONE', '4.17759', '46.4', ''), '1A3W': ('Contact Protein', '10.72', '2.881', '47.7',…	Contact Protein	10.6708	2.75779	None	None	(36.0, '278070')	disorder	na	na	na	na	na	na	na	na	na	na	na	na	na	na	na	na	na	na	na	na	na	na	na	na	na	na	na	na	na	na	na	na	na	na
P30613	na	Q:0.000008	NP_000289.1,NM_000298.5,NP_870986.1,NM_181871.3	E172	Q	{'other diseases': ['Q']}	{'3BJT': ('Surface', '19.8377', '14.0765', '67.0', 'S'), '2VGI': ('Surface', '49.7074', '15.9159', '94.1', 'S'), '3BJF': ('Surface', '49.5068', '14.8796', '87.5', 'S'), '2VGG': ('Surface', '49.1409', '16.472', '92.1', 'S'), '2VGF': ('Surface', '50.2251', '18.1312', '85.5', 'S'), '1A5U': ('Surface', '15.988', '14.9145', '72.8', 'T'), '1A3W': ('Surface', '21.4522', '19.4772', '77.7', 'S'), '2G50': …	Surface	15.988	14.0765	None	None	(43.8, '278089')	disorder	na	na	na	na	na	na	na	na	na	na	na	na	na	na	na	na	na	na	na	na	na	na	na	na	na	na	na	na	na	na	na	na	na	na
P30613	na	na	NP_000289.1,NM_000298.5,NP_870986.1,NM_181871.3	I342	F	{'other diseases': ['F']}	{'3BJT': ('Contact Protein', '6.80549', '3.23669', '16.4', 'H'), '3SRK': ('Surface', '16.972', '8.02806', '26.4', 'H'), '3QV7_na': ('Surface', '12.5183', '8.18952', '24.7', 'T'), '1E0T': ('Surface', 'NONE', '5.66569', '26.9', 'H'), '1E0U': ('Surface', 'NONE', '6.42912', '21.8', 'H'), '3MA8': ('Contact Protein', '7.29385', '3.98347', '30.1', 'H'), '2VGI': ('Contact Protein', '38.7713', '3.2949', '…	Contact Protein	6.80549	3.1261	None	None	(9.4, '278113')	helix	na	na	na	na	na	na	na	na	na	na	na	na	na	na	na	na	na	na	na	na	na	na	na	na	na	na	na	na	na	na	na	na	na	na
P30613	na	T:0.000133	NP_000289.1,NM_000298.5,NP_870986.1,NM_181871.3	I219	T	{'other diseases': ['T']}	{'3BJT': ('Core', '12.2119', '8.45602', '0.4', 'E'), '3GG8': ('Core', 'NONE', '11.5281', '0.1', 'E'), '3QV7_na': ('Core', '17.4922', '11.0159', '0.0', 'E'), '1E0T': ('Core', 'NONE', '14.2351', '0.2', 'E'), '1E0U': ('Core', 'NONE', '11.7685', '0.3', 'E'), '1A3W': ('Core', '12.8257', '7.67658', '4.2', 'E'), '3MA8': ('Core', '14.2895', '7.98651', '14.4', 'E'), '1A5U': ('Core', '13.8399', '6.67665', …	Core	10.9235	6.62248	None	None	(0.0, '278087')	sheet	na	na	na	na	na	na	na	na	na	na	na	na	na	na	na	na	na	na	na	na	na	na	na	na	na	na	na	na	na	na	na	na	na	na
P30613	na	na	NP_000289.1,NM_000298.5,NP_870986.1,NM_181871.3	R385	K,W	{'other diseases': ['K', 'W']}	{'3BJT': ('Contact Protein', '7.18472', '2.86035', '84.3', 'H'), '1A3X': ('Surface', '18.5173', 'NONE', '68.0', 'H'), '3GG8': ('Contact Protein', 'NONE', '4.02894', '78.4', 'H'), '3QV7_na': ('Contact Protein', '20.962', '3.20489', '76.7', 'H'), '1E0T': ('Contact Protein', 'NONE', '3.59181', '89.4', 'H'), '1E0U': ('Contact Protein', 'NONE', '3.86725', '84.2', 'H'), '1A3W': ('Contact Protein', '6.7…	Contact Protein	6.50782	2.45136	None	None	(34.9, '278071')	helix	na	na	na	na	na	na	na	na	na	na	na	na	na	na	na	na	na	na	na	na	na	na	na	na	na	na	na	na	na	na	na	na	na	na
P30613	na	na	NP_000289.1,NM_000298.5,NP_870986.1,NM_181871.3	I90	N	{'other diseases': ['N']}	{'3BJT': ('Core', '14.7812', '11.2419', '0.0', 'E'), '1A3X': ('Core', '14.3003', 'NONE', '0.0', 'E'), '3SRK': ('Core', '15.221', '12.7421', '0.0', 'E'), '3QV7_na': ('Core', '16.5578', '12.4808', '0.0', 'E'), '1E0T': ('Core', 'NONE', '11.8501', '0.0', 'E'), '1E0U': ('Core', 'NONE', '12.2317', '0.0', 'E'), '1A3W': ('Core', '14.5301', '11.3001', '0.0', ''), '3MA8': ('Core', '13.6694', '11.3314', '0.…	Contact Ligand	4.76218	11.0538	None	None	(0.0, '278076')	sheet	na	na	na	na	na	na	na	na	na	na	na	na	na	na	na	na	na	na	na	na	na	na	na	na	na	na	na	na	na	na	na	na	na	na
P30613	na	L:0.000048	NP_000289.1,NM_000298.5,NP_870986.1,NM_181871.3	V320	M,L	{'other diseases': ['M', 'L']}	{'3BJT': ('Contact Protein', '11.5115', '3.94738', '19.2', 'H'), '1A3X': ('Surface', '12.1872', 'NONE', '24.1', 'H'), '3GG8': ('Contact Protein', 'NONE', '3.08467', '23.3', 'H'), '3QV7_na': ('Contact Protein', '17.0941', '3.95173', '25.2', 'H'), '1E0T': ('Core', 'NONE', '9.31494', '12.8', 'H'), '1E0U': ('Core', 'NONE', '11.1635', '12.5', 'H'), '1A3W': ('Surface', '10.9376', '9.31286', '19.5', 'H'…	Contact Protein	10.9376	3.05227	None	None	(11.0, '278087')	helix	na	na	na	na	na	na	na	na	na	na	na	na	na	na	na	na	na	na	na	na	na	na	na	na	na	na	na	na	na	na	na	na	na	na
P30613	na	L:0.000016	NP_000289.1,NM_000298.5,NP_870986.1,NM_181871.3	R504	L	{'other diseases': ['L']}	{'3BJT': ('Core', '19.8704', '23.6277', '15.7', 'H'), '3GG8': ('Core', 'NONE', '24.8018', '12.3', 'H'), '3QV7_na': ('Surface', '19.9211', '23.0261', '23.2', 'H'), '1E0T': ('Surface', 'NONE', '24.8922', '23.9', 'H'), '1E0U': ('Surface', 'NONE', '24.2923', '28.4', 'H'), '1A3W': ('Surface', '19.7159', '24.0766', '16.9', 'H'), '3MA8': ('Surface', '19.0571', '25.2984', '25.3', 'H'), '1A5U': ('Surface'…	Core	6.94147	20.0369	None	None	(12.3, '278040')	helix	na	na	na	na	na	na	na	na	na	na	na	na	na	na	na	na	na	na	na	na	na	na	na	na	na	na	na	na	na	na	na	na	na	na
P30613	na	na	NP_000289.1,NM_000298.5,NP_870986.1,NM_181871.3	S376	I	{'other diseases': ['I']}	{'3BJT': ('Surface', '14.9136', '6.37257', '19.3', 'G'), '1A3X': ('Surface', '13.8089', 'NONE', '34.7', 'G'), '3GG8': ('Surface', 'NONE', '9.24299', '24.9', 'G'), '3QV7_na': ('Surface', '18.6613', '8.25327', '32.5', 'G'), '1E0U': ('Surface', 'NONE', '9.02404', '28.5', 'G'), '1A3W': ('Surface', '14.6806', '6.43299', '28.7', 'G'), '3MA8': ('Surface', '14.0112', '6.64929', '27.4', 'G'), '1A5U': ('Su…	Contact Protein	11.8404	4.19437	None	None	(10.4, '278088')	helix	na	na	na	na	na	na	na	na	na	na	na	na	na	na	na	na	na	na	na	na	na	na	na	na	na	na	na	na	na	na	na	na	na	na
P30613	na	na	NP_000289.1,NM_000298.5,NP_870986.1,NM_181871.3	K348	N	{'other diseases': ['N']}	{'3BJT': ('Contact Protein', '13.6481', '2.73393', '50.1', 'H'), '1A3X': ('Surface', '13.2847', 'NONE', '45.1', 'H'), '3GG8': ('Contact Protein', 'NONE', '2.69516', '51.7', 'H'), '3QV7_na': ('Contact Protein', '20.8896', '2.82079', '62.3', 'H'), '1E0T': ('Contact Protein', 'NONE', '3.19229', '43.5', 'H'), '1E0U': ('Contact Protein', 'NONE', '2.54247', '44.8', 'H'), '1A3W': ('Contact Protein', '12…	Contact Protein	12.3401	2.3005	None	None	(40.3, '278053')	helix	na	na	na	na	na	na	na	na	na	na	na	na	na	na	na	na	na	na	na	na	na	na	na	na	na	na	na	na	na	na	na	na	na	na
P30613	na	D:0.000016	NP_000289.1,NM_000298.5,NP_870986.1,NM_181871.3	G458	D	{'other diseases': ['D']}	{'3BJT': ('Contact Protein', '36.3668', '3.5703', '39.7', 'H'), '3SRK': ('Surface', '42.3201', '16.1581', '53.3', 'H'), '3QV7_na': ('Contact Protein', '20.4895', '2.86794', '52.9', 'H'), '1E0T': ('Surface', 'NONE', '6.20269', '23.3', 'H'), '1E0U': ('Surface', 'NONE', '6.33536', '29.6', 'H'), '1A3W': ('Surface', '34.4502', '15.8372', '45.8', 'H'), '3MA8': ('Surface', '35.5574', '26.5881', '34.3', …	Contact Protein	7.04419	2.70749	None	None	(0.1, '278065')	helix	na	na	na	na	na	na	na	na	na	na	na	na	na	na	na	na	na	na	na	na	na	na	na	na	na	na	na	na	na	na	na	na	na	na
P30613	na	na	NP_000289.1,NM_000298.5,NP_870986.1,NM_181871.3	R86	P	{'other diseases': ['P']}	{'3BJT': ('Core', '19.8486', '10.6127', '12.7', ''), '1A3X': ('Surface', '31.1753', 'NONE', '93.4', 'S'), '3SRK': ('Surface', '21.0655', '11.4237', '24.7', ''), '3QV7_na': ('Surface', '22.9803', '11.3324', '26.0', ''), '1E0T': ('Surface', 'NONE', '11.3706', '17.3', ''), '1E0U': ('Surface', 'NONE', '11.8345', '19.8', ''), '1A3W': ('Surface', '19.6832', '10.7019', '22.1', ''), '3MA8': ('Surface', '…	Contact Ligand	2.35526	10.126	None	None	(5.6, '278040')	disorder	na	na	na	na	na	na	na	na	na	na	na	na	na	na	na	na	na	na	na	na	na	na	na	na	na	na	na	na	na	na	na	na	na	na
P30613	na	S:0.000008	NP_000289.1,NM_000298.5,NP_870986.1,NM_181871.3	N393	S,K,D	{'other diseases': ['S', 'K', 'D']}	{'3BJT': ('Contact Protein', '16.9404', '3.25763', '48.1', 'H'), '1A3X': ('Surface', '15.7966', 'NONE', '50.4', 'H'), '3GG8': ('Contact Protein', 'NONE', '3.02165', '56.1', 'H'), '3QV7_na': ('Contact Protein', '22.9635', '3.05474', '50.3', 'H'), '1E0T': ('Contact Protein', 'NONE', '2.81947', '51.6', 'H'), '1E0U': ('Contact Protein', 'NONE', '3.71263', '56.3', 'H'), '1A3W': ('Contact Protein', '15…	Contact Protein	7.56354	2.3427	None	None	(42.7, '278061')	helix	na	na	na	na	na	na	na	na	na	na	na	na	na	na	na	na	na	na	na	na	na	na	na	na	na	na	na	na	na	na	na	na	na	na
P30613	na	na	NP_000289.1,NM_000298.5,NP_870986.1,NM_181871.3	G111	R	{'other diseases': ['R']}	{'3BJT': ('Core', '19.6284', '13.6307', '4.0', 'T'), '3SRK': ('Core', '17.6042', '14.6629', '10.6', 'T'), '3QV7_na': ('Core', '20.8663', '14.7216', '13.5', 'T'), '1E0T': ('Core', 'NONE', '14.4308', '14.0', 'T'), '1E0U': ('Core', 'NONE', '14.4991', '13.6', 'T'), '1A3W': ('Core', '19.0935', '13.6295', '9.4', 'T'), '3MA8': ('Surface', '18.1655', '13.7112', '18.8', 'T'), '2VGI': ('Core', '23.2268', '…	Contact Ligand	4.97892	13.2777	None	None	(0.7, '278071')	disorder	na	na	na	na	na	na	na	na	na	na	na	na	na	na	na	na	na	na	na	na	na	na	na	na	na	na	na	na	na	na	na	na	na	na
P30613	na	na	NP_000289.1,NM_000298.5,NP_870986.1,NM_181871.3	G222	A	{'other diseases': ['A']}	{'3BJT': ('Contact Protein', '9.56713', '4.39069', '24.1', 'T'), '1A3X': ('Surface', '11.3265', 'NONE', '21.7', 'T'), '3GG8': ('Surface', 'NONE', '7.04703', '32.1', 'T'), '3QV7_na': ('Surface', '15.8761', '6.75517', '19.5', 'T'), '1E0T': ('Surface', 'NONE', '9.97793', '40.4', 'T'), '1E0U': ('Surface', 'NONE', '7.65308', '33.4', 'T'), '1A3W': ('Contact Protein', '11.1765', '2.69334', '26.8', 'T'),…	Contact Protein	9.29254	2.42001	None	None	(17.1, '278113')	disorder	na	na	na	na	na	na	na	na	na	na	na	na	na	na	na	na	na	na	na	na	na	na	na	na	na	na	na	na	na	na	na	na	na	na
P30613	na	H:0.000008,C:0.000008	NP_000289.1,NM_000298.5,NP_870986.1,NM_181871.3	R498	H,C	{'other diseases': ['H', 'C']}	{'4FXF': ('Surface', '30.6409', '19.3625', '26.6', 'S'), '3GG8': ('Surface', 'NONE', '17.8176', '44.8', 'S'), '3QV7_na': ('Surface', '31.4453', '18.3046', '28.7', 'S'), '1E0T': ('Surface', 'NONE', '14.6327', '43.3', 'S'), '1E0U': ('Surface', 'NONE', '14.0474', '43.7', 'S'), '3HQN': ('Surface', '28.9668', '29.0673', '25.2', 'S'), '3KTX': ('Surface', '30.7939', '28.9608', '25.5', 'S'), '3MA8': ('Su…	Contact Ligand	3.88405	12.0468	None	None	(16.7, '278064')	disorder	na	na	na	na	na	na	na	na	na	na	na	na	na	na	na	na	na	na	na	na	na	na	na	na	na	na	na	na	na	na	na	na	na	na
P30613	na	na	NP_000289.1,NM_000298.5,NP_870986.1,NM_181871.3	M107	T	{'other diseases': ['T']}	{'3BJT': ('Core', '17.8599', '15.7542', '0.0', 'H'), '3GG8': ('Core', 'NONE', '16.3939', '0.0', 'H'), '3QV7_na': ('Core', '17.4468', '17.0757', '0.2', 'H'), '1E0T': ('Core', 'NONE', '17.3309', '2.0', 'H'), '1E0U': ('Core', 'NONE', '17.2217', '0.0', 'H'), '1A3W': ('Core', '16.1873', '15.6473', '0.0', 'H'), '3MA8': ('Core', '15.4207', '16.0019', '0.0', 'H'), '1A5U': ('Core', '17.5458', '16.9937', '…	Core	9.08893	13.6488	None	None	(0.0, '278076')	helix	na	na	na	na	na	na	na	na	na	na	na	na	na	na	na	na	na	na	na	na	na	na	na	na	na	na	na	na	na	na	na	na	na	na
P30613	na	na	NP_000289.1,NM_000298.5,NP_870986.1,NM_181871.3	L374	P	{'other diseases': ['P']}	{'3BJT': ('Core', '12.1128', '5.39277', '0.0', 'S'), '1A3X': ('Core', '11.4764', 'NONE', '0.0', 'S'), '3GG8': ('Core', 'NONE', '8.1107', '0.0', 'S'), '3QV7_na': ('Core', '16.7759', '7.78688', '0.0', 'S'), '1E0U': ('Core', 'NONE', '8.62093', '0.0', 'S'), '1A3W': ('Core', '11.8409', '5.2423', '0.0', 'T'), '3MA8': ('Core', '11.6797', '5.47859', '0.4', 'S'), '2VGI': ('Core', '32.916', '5.67002', '0.0…	Core	10.7587	5.2423	None	None	(0.0, '278076')	disorder	na	na	na	na	na	na	na	na	na	na	na	na	na	na	na	na	na	na	na	na	na	na	na	na	na	na	na	na	na	na	na	na	na	na
P30613	na	na	NP_000289.1,NM_000298.5,NP_870986.1,NM_181871.3	G341	A,D	{'other diseases': ['A', 'D']}	{'3BJT': ('Contact Protein', '6.69667', '3.82849', '21.8', 'H'), '1A3X': ('Surface', '6.62538', 'NONE', '27.5', 'H'), '3GG8': ('Contact Protein', 'NONE', '4.9375', '40.4', 'H'), '3QV7_na': ('Surface', '14.0572', '6.19401', '45.7', 'H'), '1E0T': ('Contact Protein', 'NONE', '3.4361', '45.3', 'H'), '1E0U': ('Contact Protein', 'NONE', '4.21429', '42.7', 'H'), '3MA8': ('Contact Protein', '6.75551', '3…	Contact Protein	6.62538	2.84155	None	None	(11.7, '278114')	helix	na	na	na	na	na	na	na	na	na	na	na	na	na	na	na	na	na	na	na	na	na	na	na	na	na	na	na	na	na	na	na	na	na	na
P30613	na	Q:0.000017	NP_000289.1,NM_000298.5,NP_870986.1,NM_181871.3	R488	Q	{'other diseases': ['Q']}	{'3BJT': ('Core', '19.8799', '9.01949', '9.0', ''), '1A3X': ('Core', '18.8845', 'NONE', '15.5', ''), '3GG8': ('Core', 'NONE', '12.5177', '9.6', ''), '3QV7_na': ('Core', '24.7025', '7.60574', '8.0', ''), '1E0T': ('Core', 'NONE', '13.0733', '7.2', ''), '1E0U': ('Core', 'NONE', '12.6456', '7.2', ''), '4DRS': ('Core', 'NONE', '14.3932', '6.5', ''), '1A3W': ('Core', '19.1559', '6.69225', '14.4', ''), …	Core	6.56659	6.31124	None	None	(2.3, '278107')	disorder	na	na	na	na	na	na	na	na	na	na	na	na	na	na	na	na	na	na	na	na	na	na	na	na	na	na	na	na	na	na	na	na	na	na
P30613	na	V:0.000423	NP_000289.1,NM_000298.5,NP_870986.1,NM_181871.3	L272	P,V	{'other diseases': ['P', 'V']}	{'3BJT': ('Core', '14.0253', '23.5652', '0.6', 'H'), '3GG8': ('Core', 'NONE', '23.9389', '0.0', 'I'), '3QV7_na': ('Core', '11.9411', '25.8683', '0.1', 'H'), '1E0T': ('Core', 'NONE', '25.6578', '0.6', 'H'), '1E0U': ('Core', 'NONE', '25.8974', '1.4', 'H'), '3MA8': ('Core', '13.8796', '24.1754', '0.0', 'I'), '2VGI': ('Core', '24.211', '23.5011', '0.5', 'H'), '4QG6': ('Core', '23.4372', '26.5294', '3…	Core	9.50745	11.029	None	None	(0.0, '278062')	helix	na	na	na	na	na	na	na	na	na	na	na	na	na	na	na	na	na	na	na	na	na	na	na	na	na	na	na	na	na	na	na	na	na	na
P30613	na	na	NP_000289.1,NM_000298.5,NP_870986.1,NM_181871.3	S485	F	{'other diseases': ['F']}	{'3BJT': ('Core', '24.5095', '11.2446', '0.7', 'H'), '1A3X': ('Core', '21.6918', 'NONE', '1.9', 'H'), '3GG8': ('Core', 'NONE', '15.2362', '3.8', 'H'), '3QV7_na': ('Core', '27.0336', '10.0321', '4.2', 'H'), '1E0T': ('Core', 'NONE', '15.7872', '6.4', 'H'), '1E0U': ('Core', 'NONE', '15.3849', '4.7', 'H'), '1A3W': ('Core', '22.3781', '10.7982', '4.5', 'H'), '3MA8': ('Core', '22.5965', '19.7216', '4.7…	Core	8.28428	9.61185	None	None	(0.2, '278093')	helix	na	na	na	na	na	na	na	na	na	na	na	na	na	na	na	na	na	na	na	na	na	na	na	na	na	na	na	na	na	na	na	na	na	na
P30613	na	na	NP_000289.1,NM_000298.5,NP_870986.1,NM_181871.3	I310	N	{'other diseases': ['N']}	{'3BJT': ('Core', '13.9017', '18.4966', '0.1', 'E'), '3GG8': ('Core', 'NONE', '16.3882', '0.4', 'E'), '3QV7_na': ('Core', '13.8759', '17.99', '0.8', 'E'), '1E0T': ('Core', 'NONE', '22.307', '0.1', 'E'), '1E0U': ('Core', 'NONE', '22.0878', '0.2', 'E'), '3MA8': ('Core', '13.8531', '17.1147', '0.0', 'E'), '2VGI': ('Core', '16.7395', '18.8416', '0.1', 'E'), '4QG6': ('Core', '17.1166', '18.4422', '0.8…	Core	11.1942	8.55933	None	None	(0.0, '278076')	sheet	na	na	na	na	na	na	na	na	na	na	na	na	na	na	na	na	na	na	na	na	na	na	na	na	na	na	na	na	na	na	na	na	na	na
P30613	na	Q:0.000008	NP_000289.1,NM_000298.5,NP_870986.1,NM_181871.3	R426	Q,W	{'other diseases': ['Q', 'W']}	{'3BJT': ('Surface', '22.5358', '6.36057', '25.0', 'H'), '1A3X': ('Core', '22.2011', 'NONE', '13.5', 'H'), '3GG8': ('Surface', 'NONE', '6.30059', '23.0', 'H'), '3QV7_na': ('Surface', '26.7785', '7.33112', '22.4', 'H'), '1E0T': ('Surface', 'NONE', '6.96244', '34.9', 'H'), '1E0U': ('Surface', 'NONE', '7.12016', '34.9', 'H'), '1A3W': ('Surface', '22.2378', '7.06447', '22.2', 'H'), '3MA8': ('Core', '…	Contact Protein	7.28274	4.30334	None	None	(1.3, '278044')	helix	na	na	na	na	na	na	na	na	na	na	na	na	na	na	na	na	na	na	na	na	na	na	na	na	na	na	na	na	na	na	na	na	na	na
P30613	na	na	NP_000289.1,NM_000298.5,NP_870986.1,NM_181871.3	D293	N	{'other diseases': ['N']}	{'3BJT': ('Core', '14.0914', '16.2042', '11.9', 'H'), '3SRK': ('Core', '22.527', '14.8496', '9.2', 'H'), '3QV7_na': ('Core', '15.0167', '14.8253', '11.5', 'H'), '1E0T': ('Core', 'NONE', '21.1152', '1.7', 'H'), '1E0U': ('Core', 'NONE', '21.5538', '1.3', 'H'), '1A3W': ('Surface', '13.8441', '19.662', '16.1', 'H'), '3MA8': ('Surface', '14.6985', '14.6223', '16.9', 'H'), '4FXF': ('Core', '14.362', '1…	Core	8.15967	8.73898	None	None	(0.9, '278100')	helix	na	na	na	na	na	na	na	na	na	na	na	na	na	na	na	na	na	na	na	na	na	na	na	na	na	na	na	na	na	na	na	na	na	na
P30613	na	na	NP_000289.1,NM_000298.5,NP_870986.1,NM_181871.3	S80	P	{'other diseases': ['P']}	{'3BJT': ('Core', '21.9162', '5.05686', '4.7', ''), '3GG8': ('Surface', 'NONE', '10.7154', '37.4', 'H'), '3QV7_na': ('Contact Protein', '30.4201', '3.57234', '88.6', 'T'), '4KCT': ('Contact Protein', '17.5103', '3.80862', '83.5', 'T'), '2VGI': ('Core', '32.7938', '5.08204', '3.1', ''), '4QG6': ('Surface', '19.5925', '5.50819', '55.7', 'S'), '3BJF': ('Contact Protein', '33.1703', '4.90528', '2.0',…	Contact Protein	13.6434	3.31772	None	None	(1.1, '278059')	disorder	na	na	na	na	na	na	na	na	na	na	na	na	na	na	na	na	na	na	na	na	na	na	na	na	na	na	na	na	na	na	na	na	na	na
P30613	na	na	NP_000289.1,NM_000298.5,NP_870986.1,NM_181871.3	A115	P	{'other diseases': ['P']}	{'3BJT': ('Core', '13.1429', '19.8238', '0.0', 'E'), '3GG8': ('Core', 'NONE', '20.7515', '0.0', 'E'), '3QV7_na': ('Core', '12.6516', '21.6856', '0.0', 'E'), '1E0T': ('Core', 'NONE', '22.8307', '0.4', 'E'), '1E0U': ('Core', 'NONE', '21.2283', '0.0', 'E'), '3MA8': ('Core', '11.929', '20.0146', '0.0', 'E'), '2VGI': ('Core', '22.4892', '19.8231', '0.0', 'E'), '4QG6': ('Core', '11.4108', '21.0519', '0…	Core	10.2603	18.8802	None	None	(0.0, '278076')	sheet	na	na	na	na	na	na	na	na	na	na	na	na	na	na	na	na	na	na	na	na	na	na	na	na	na	na	na	na	na	na	na	na	na	na
P30613	na	na	NP_000289.1,NM_000298.5,NP_870986.1,NM_181871.3	V368	F	{'other diseases': ['F']}	{'3BJT': ('Core', '8.9258', '11.1091', '0.0', 'E'), '3SRK': ('Core', '16.1237', '14.2019', '0.1', 'E'), '3QV7_na': ('Core', '12.357', '13.9339', '0.1', 'E'), '1E0T': ('Core', 'NONE', '13.2161', '0.0', 'E'), '1E0U': ('Core', 'NONE', '11.4355', '0.1', 'E'), '1A3W': ('Core', '8.09867', '10.9577', '0.5', 'E'), '3MA8': ('Core', '8.29618', '11.1412', '1.5', 'E'), '2VGI': ('Core', '20.9358', '11.4053', …	Core	7.86308	10.9577	None	None	(0.0, '278086')	sheet	na	na	na	na	na	na	na	na	na	na	na	na	na	na	na	na	na	na	na	na	na	na	na	na	na	na	na	na	na	na	na	na	na	na
P30613	na	Y:?	NP_000289.1,NM_000298.5,NP_870986.1,NM_181871.3	S130	Y	{'other diseases': ['Y']}	{'3BJT': ('Core', '16.5773', '23.9207', '2.1', 'H'), '3GG8': ('Core', 'NONE', '26.7021', '3.6', 'H'), '3QV7_na': ('Core', '14.372', '25.9712', '1.2', 'H'), '1E0T': ('Core', 'NONE', '26.2187', '5.6', 'H'), '1E0U': ('Core', 'NONE', '24.5953', '4.3', 'H'), '3MA8': ('Core', '15.3473', '24.5287', '4.3', 'H'), '1A5U': ('Core', '14.2549', '22.4342', '0.2', 'H'), '4QG6': ('Core', '19.6621', '26.7483', '3…	Core	7.89038	22.3439	None	None	(0.2, '278100')	helix	na	na	na	na	na	na	na	na	na	na	na	na	na	na	na	na	na	na	na	na	na	na	na	na	na	na	na	na	na	na	na	na	na	na
P30613	na	na	NP_000289.1,NM_000298.5,NP_870986.1,NM_181871.3	G159	V	{'other diseases': ['V']}	{'3BJT': ('Core', '8.46109', '16.8633', '7.6', ''), '3GG8': ('Core', 'NONE', '21.0501', '11.6', ''), '3QV7_na': ('Core', '6.12899', '20.7104', '4.7', ''), '1E0T': ('Core', 'NONE', '19.8278', '5.0', ''), '1E0U': ('Core', 'NONE', '20.9933', '5.1', ''), '3MA8': ('Surface', '8.63808', '17.4892', '17.6', ''), '2VGI': ('Core', '31.6581', '16.4111', '6.8', ''), '4QG6': ('Core', '26.7014', '21.1547', '6.…	Core	5.01097	15.8295	None	None	(1.8, '278111')	disorder	na	na	na	na	na	na	na	na	na	na	na	na	na	na	na	na	na	na	na	na	na	na	na	na	na	na	na	na	na	na	na	na	na	na
P30613	na	K:?	NP_000289.1,NM_000298.5,NP_870986.1,NM_181871.3	E387	K,G	{'other diseases': ['K', 'G']}	{'3BJT': ('Contact Protein', '14.1545', '3.87228', '10.4', 'H'), '1A3X': ('Core', '13.2976', 'NONE', '9.8', 'H'), '3GG8': ('Surface', 'NONE', '6.6547', '17.9', 'H'), '3QV7_na': ('Contact Protein', '19.5027', '4.23954', '17.0', 'H'), '1E0T': ('Surface', 'NONE', '5.0228', '36.5', 'H'), '1E0U': ('Core', 'NONE', '6.82268', '15.7', 'H'), '1A3W': ('Contact Protein', '13.1935', '4.34671', '11.4', 'H'), …	Contact Protein	13.158	3.71622	None	None	(9.7, '278066')	helix	na	na	na	na	na	na	na	na	na	na	na	na	na	na	na	na	na	na	na	na	na	na	na	na	na	na	na	na	na	na	na	na	na	na
P30613	na	na	NP_000289.1,NM_000298.5,NP_870986.1,NM_181871.3	F287	L,V	{'other diseases': ['L', 'V']}	{'3BJT': ('Contact Ligand', '4.31231', '10.6806', '8.2', 'T'), '3GG8': ('Surface', 'NONE', '13.0636', '18.4', 'T'), '3QV7_na': ('Core', '7.7337', '12.4801', '14.8', 'T'), '1E0T': ('Surface', 'NONE', '14.357', '17.1', 'S'), '1E0U': ('Surface', 'NONE', '15.1297', '18.2', 'S'), '3MA8': ('Core', '6.85903', '12.1538', '14.2', 'S'), '3QV6': ('Surface', '20.564', '12.498', '24.4', 'T'), '2VGI': ('Core',…	Contact Ligand	4.15339	10.0625	None	None	(7.1, '278064')	disorder	na	na	na	na	na	na	na	na	na	na	na	na	na	na	na	na	na	na	na	na	na	na	na	na	na	na	na	na	na	na	na	na	na	na
P30613	na	na	NP_000289.1,NM_000298.5,NP_870986.1,NM_181871.3	D281	N	{'other diseases': ['N']}	{'3BJT': ('Core', '17.0525', '24.8074', '0.0', 'S'), '3GG8': ('Core', 'NONE', '24.2189', '3.9', ''), '3QV7_na': ('Core', '16.1744', '24.8862', '0.5', 'S'), '1E0T': ('Core', 'NONE', '26.9315', '2.1', 'S'), '1E0U': ('Core', 'NONE', '25.9798', '3.3', 'S'), '3MA8': ('Core', '16.0452', '24.7824', '7.5', 'S'), '1A5U': ('Core', '15.7205', '24.8649', '0.0', 'S'), '4QG6': ('Core', '12.4561', '25.0097', '0…	Core	11.9755	14.7473	None	None	(0.0, '278039')	disorder	na	na	na	na	na	na	na	na	na	na	na	na	na	na	na	na	na	na	na	na	na	na	na	na	na	na	na	na	na	na	na	na	na	na
P30613	na	R:0.000008	NP_000289.1,NM_000298.5,NP_870986.1,NM_181871.3	G275	R	{'other diseases': ['R']}	{'3BJT': ('Core', '17.5557', '27.1758', '0.2', 'H'), '3GG8': ('Core', 'NONE', '28.8139', '0.0', 'I'), '3QV7_na': ('Core', '14.9953', '29.734', '0.0', 'H'), '1E0T': ('Core', 'NONE', '29.8038', '0.7', 'H'), '1E0U': ('Core', 'NONE', '29.4414', '0.6', 'H'), '1A3W': ('Core', '16.2969', '26.8956', '0.0', 'H'), '3MA8': ('Core', '15.2291', '26.359', '0.3', 'I'), '2VGI': ('Core', '21.9976', '27.2079', '1.…	Core	13.4212	15.9921	None	None	(0.0, '278087')	helix	na	na	na	na	na	na	na	na	na	na	na	na	na	na	na	na	na	na	na	na	na	na	na	na	na	na	na	na	na	na	na	na	na	na
P30613	na	na	NP_000289.1,NM_000298.5,NP_870986.1,NM_181871.3	G263	R,W	{'other diseases': ['R', 'W']}	{'3BJT': ('Surface', '11.6675', '18.4338', '16.5', 'S'), '3GG8': ('Core', 'NONE', '17.1054', '8.6', 'S'), '3QV7_na': ('Core', '11.596', '19.4818', '8.0', 'S'), '1E0T': ('Core', 'NONE', '22.3593', '5.8', 'S'), '1E0U': ('Core', 'NONE', '23.0554', '3.3', 'S'), '4DRS': ('Core', 'NONE', '17.3008', '13.6', 'S'), '3MA8': ('Core', '11.4617', '17.3555', '4.0', 'S'), '4FXF': ('Surface', '12.8919', '20.1487…	Core	5.67868	11.6157	None	None	(3.3, '278042')	disorder	na	na	na	na	na	na	na	na	na	na	na	na	na	na	na	na	na	na	na	na	na	na	na	na	na	na	na	na	na	na	na	na	na	na
Q9H0E7	chr12:95927762_T/C	A:0.616080	NP_001035862.1,NM_001042403.2,NP_001265322.1,NM_001278393.1,NP_115523.2,NM_032147.4,XP_016875498.1,XM_017020009.1,XP_016875499.1,XM_017020010.1,XP_016875500.1,XM_017020011.1	T91	A	{'ExAc': ['A']}	{'3PHD': ('Surface', '20.1392', '13.0713', '35.8', 'H'), '3GV4': ('Surface', '15.6837', '17.3869', '54.6', 'G'), '3C5K': ('Surface', '14.6677', 'NONE', '41.4', 'G')}	Surface	14.6677	13.0713	None	None	(35.8, '68117')	helix	1.0	T	0.0	B	0.001	B	0.000	N	0.999	P	-1.155	N	1.61	T	1.54	N	0.176	-0.167	1.280	0.423	0.223	N	-0.965	T	0.000	T	0.722	0	4.22	-1.128	-0.404	0.974	0.199	9.607
Q99698	na	S:0.000008	NP_000072.2,NM_000081.3,NP_001288294.1,NM_001301365.1	N3376	S	{'other diseases': ['S']}	{'1MI1': ('Surface', 'NONE', '36.434', '33.0', ''), '1T77': ('Surface isolated chain', 'NONE', 'NONE', '33.0', '')}	Surface	None	36.434	None	None	(33.0, '48238')	disorder	na	na	na	na	na	na	na	na	na	na	na	na	na	na	na	na	na	na	na	na	na	na	na	na	na	na	na	na	na	na	na	na	na	na
X5D2R5	na	na	NP_079428.2,NM_025152.2	D105	Y	{'other diseases': ['Y']}	{'3KB1': ('Core', '7.70844', '13.3853', '0.5', 'E'), '2PH1': ('Core', '36.3945', 'NONE', '6.4', 'E')}	Core	7.70844	13.3853	None	None	(0.5, '278115')	sheet	na	na	na	na	na	na	na	na	na	na	na	na	na	na	na	na	na	na	na	na	na	na	na	na	na	na	na	na	na	na	na	na	na	na
D2JYH4	na	na	NP_001135417.1,NM_001141945.2,NP_001307784.1,NM_001320855.1,NP_001604.1,NM_001613.2	R212	Q	{'other diseases': ['Q']}	{'4PKI': ('Core', '16.6574', '15.9317', '0.0', 'H'), '4PKH': ('Contact Ligand', '2.54361', '11.44', '32.2', 'H'), '3UB5': ('Contact Ligand', '3.41894', '31.4326', '32.2', 'H'), '1HLU': ('Core', '17.7635', '38.895', '0.0', 'H'), '3RSE': ('Surface', 'NONE', '14.8091', '45.6', 'H'), '4CI6': ('Contact Ligand', '3.40331', '6.9705', '28.9', 'H'), '1NWK': ('Core', '18.6587', 'NONE', '0.0', 'H'), '4B1U':…	Contact Ligand	1.99474	2.78996	None	None	(0.0, '278175')	helix	na	na	na	na	na	na	na	na	na	na	na	na	na	na	na	na	na	na	na	na	na	na	na	na	na	na	na	na	na	na	na	na	na	na
D2JYH4	na	na	NP_001135417.1,NM_001141945.2,NP_001307784.1,NM_001320855.1,NP_001604.1,NM_001613.2	M49	V	{'other diseases': ['V']}	{'4PKI': ('Contact Protein', '23.4647', '3.25796', '8.4', 'G'), '3UB5': ('Surface', '28.0175', '45.6815', '71.1', 'S'), '1HLU': ('Surface', '28.0006', '42.2129', '40.8', ''), '4PKG': ('Surface', '29.23', '11.3496', '87.3', 'S'), '1YVN': ('Surface', '33.0904', '40.3268', '67.0', 'T'), '2ZWH': ('Surface', '28.4369', 'NONE', '44.2', ''), '4XEI': ('Contact Protein', 'NONE', '4.08429', '62.5', 'S'), '…	Contact Protein	19.4826	3.25796	None	None	(6.1, '278245')	disorder	na	na	na	na	na	na	na	na	na	na	na	na	na	na	na	na	na	na	na	na	na	na	na	na	na	na	na	na	na	na	na	na	na	na
D2JYH4	na	na	NP_001135417.1,NM_001141945.2,NP_001307784.1,NM_001320855.1,NP_001604.1,NM_001613.2	K240	N	{'other diseases': ['N']}	{'4PKI': ('Surface', '29.537', '29.1078', '38.5', ''), '4PKH': ('Surface', '12.1463', '10.9397', '52.7', 'E'), '3UB5': ('Surface', '14.515', '43.7003', '38.8', 'E'), '1HLU': ('Surface', '32.2822', '46.347', '47.6', ''), '3RSE': ('Surface', 'NONE', '16.5073', '64.5', ''), '4PKG': ('Surface', '29.4141', '9.15773', '37.9', ''), '1NWK': ('Surface', '31.6531', 'NONE', '40.6', ''), '4B1U': ('Surface', …	Contact Protein	10.4812	2.76322	None	None	(12.9, '278143')	sheet	na	na	na	na	na	na	na	na	na	na	na	na	na	na	na	na	na	na	na	na	na	na	na	na	na	na	na	na	na	na	na	na	na	na
D2JYH4	na	na	NP_001135417.1,NM_001141945.2,NP_001307784.1,NM_001320855.1,NP_001604.1,NM_001613.2	R39	C	{'other diseases': ['C']}	{'4PKI': ('Contact Protein', '15.6236', '3.80785', '28.9', 'E'), '4PKH': ('Surface', '18.3222', '7.89726', '28.0', 'E'), '3UB5': ('Surface', '19.7539', '29.6485', '31.3', 'E'), '1HLU': ('Surface', '19.3985', '33.6107', '53.4', 'E'), '4PKG': ('Surface', '15.692', '7.31603', '36.5', 'E'), '1NWK': ('Surface', '17.5205', 'NONE', '24.2', 'E'), '2HMP': ('Surface', '18.1399', '36.7148', '31.3', 'E'), '4…	Contact Protein	11.3605	3.12409	None	None	(7.5, '278186')	sheet	na	na	na	na	na	na	na	na	na	na	na	na	na	na	na	na	na	na	na	na	na	na	na	na	na	na	na	na	na	na	na	na	na	na
D2JYH4	na	na	NP_001135417.1,NM_001141945.2,NP_001307784.1,NM_001320855.1,NP_001604.1,NM_001613.2	R258	H,C	{'other diseases': ['H', 'C']}	{'4PKI': ('Core', '19.9298', '27.5899', '0.7', 'H'), '4PKH': ('Surface', '11.0451', '15.9089', '20.2', 'H'), '3UB5': ('Surface', '12.2457', '32.7737', '21.1', 'H'), '1HLU': ('Core', '23.1306', '34.6846', '0.4', 'H'), '3RSE': ('Contact Protein', 'NONE', '3.83183', '8.8', 'H'), '4CI6': ('Contact Protein', '12.0866', '3.54837', '24.1', 'H'), '1NWK': ('Core', '20.551', 'NONE', '0.0', 'H'), '4B1U': ('…	Contact Protein	10.9838	3.41204	None	None	(0.0, '278162')	helix	na	na	na	na	na	na	na	na	na	na	na	na	na	na	na	na	na	na	na	na	na	na	na	na	na	na	na	na	na	na	na	na	na	na
D2JYH4	na	na	NP_001135417.1,NM_001141945.2,NP_001307784.1,NM_001320855.1,NP_001604.1,NM_001613.2	R179	H	{'other diseases': ['H']}	{'4PKI': ('Surface', '9.42349', '17.3186', '39.7', 'E'), '4PKH': ('Surface', '11.3146', '22.7587', '47.9', 'E'), '3UB5': ('Surface', '9.14208', '15.36', '41.9', 'E'), '1HLU': ('Surface', '10.305', '12.3182', '25.4', 'E'), '3RSE': ('Surface', 'NONE', '9.30523', '53.1', 'E'), '4CI6': ('Surface', '9.07789', '14.3629', '48.9', 'E'), '1NWK': ('Surface', '9.44668', 'NONE', '21.1', 'E'), '4B1U': ('Surfa…	Contact Ligand	1.48695	3.34728	None	None	(5.9, '278230')	sheet	na	na	na	na	na	na	na	na	na	na	na	na	na	na	na	na	na	na	na	na	na	na	na	na	na	na	na	na	na	na	na	na	na	na
D2JYH4	na	na	NP_001135417.1,NM_001141945.2,NP_001307784.1,NM_001320855.1,NP_001604.1,NM_001613.2	R149	C	{'other diseases': ['C']}	{'4PKI': ('Contact Protein', '13.1196', '3.69924', '86.5', 'T'), '4PKH': ('Contact Protein', '15.8595', '3.87823', '24.4', ''), '3UB5': ('Surface', '19.7037', '12.0726', '30.1', ''), '1HLU': ('Surface', '23.6874', '13.7994', '83.4', 'T'), '3RSE': ('Surface', 'NONE', '16.433', '62.5', ''), '4PKG': ('Contact Protein', '13.0185', '3.72256', '85.7', 'T'), '1NWK': ('Surface', '23.3557', 'NONE', '84.7'…	Contact Protein	10.7227	2.57848	None	None	(11.0, '278194')	disorder	na	na	na	na	na	na	na	na	na	na	na	na	na	na	na	na	na	na	na	na	na	na	na	na	na	na	na	na	na	na	na	na	na	na
X5CMH5	na	na	NP_000535.3,NM_000544.3	V379	I	{'ClinVar benign': ['I']}	{'3ZDQ': ('Surface', '43.4949', 'NONE', '52.1', 'H'), '4AYT': ('Surface', '43.7744', 'NONE', '50.6', 'H'), '4AYX': ('Surface', '43.5803', 'NONE', '53.1', 'H')}	Surface	43.4949	None	None	None	(50.6, '332713')	helix	na	na	na	na	na	na	na	na	na	na	na	na	na	na	na	na	na	na	na	na	na	na	na	na	na	na	na	na	na	na	na	na	na	na
X5CMH5	na	na	NP_000535.3,NM_000544.3	A665	T	{'ClinVar benign': ['T']}	{'2IXG': ('Core', '12.6041', 'NONE', '1.5', 'H'), '2IXF': ('Core', '13.7585', '9.47474', '1.7', 'H'), '2IXE': ('Core', '13.1096', '7.62958', '6.8', 'H'), '2FF7': ('Surface', '14.2131', 'NONE', '31.0', 'G'), '3NH6': ('Surface isolated chain', 'NONE', 'NONE', '20.2', 'H'), '3NH9': ('Surface', '13.9692', 'NONE', '17.5', 'H'), '1MT0': ('Core isolated chain', 'NONE', 'NONE', '7.9', 'G'), '3B5J': ('Sur…	Core	12.3905	6.36339	None	None	(1.5, '332701')	helix	na	na	na	na	na	na	na	na	na	na	na	na	na	na	na	na	na	na	na	na	na	na	na	na	na	na	na	na	na	na	na	na	na	na
Q9NQ75	chr20:55033782_G/T	H:0.010746	NP_001157586.1,NM_001164114.1,NP_001157587.1,NM_001164115.1,NP_001157588.1,NM_001164116.1,NP_065089.2,NM_020356.3	Q780	H	{'ExAc': ['H']}	{'3T6G': ('Surface', 'NONE', '15.3108', '39.7', 'H')}	Surface	None	15.3108	None	None	(39.7, '222')	helix	0.172	T	0.738	P	0.428	B	0.018	N	1.000	N	1.485	L	1.89	T	-1.85	N	0.107	1.061	11.00	0.958	0.280	N	-1.060	T	0.002	T	0.603	0	-9.93	0.045	-0.436	0.181	0.276	13.980
P20930	chr1:152287213_T/C	G:0.004732	NP_002007.1,NM_002016.1	D50	G	{'ExAc': ['G']}	{'4PCW': ('Surface', '19.3214', '15.8951', '23.9', 'T')}	Surface	19.3214	15.8951	None	None	(23.9, '2')	disorder	0.004	D	1.0	D	0.998	D	.	.	0.982	N	3.11	M	2.42	T	-6.8	D	0.197	3.056	22.4	0.994	0.862	D	-0.960	T	0.098	T	0.487	0	5.09	0.991	0.913	0.738	0.922	11.228
P40227	chr7:56125757_A/G	C:0.036543	NP_001009186.1,NM_001009186.1,NP_001753.1,NM_001762.3	Y229	C	{'ExAc': ['C']}	{'1A6D': ('Surface', 'NONE', '22.6402', '38.4', 'E'), '1A6E': ('Surface', '40.5634', '22.8378', '40.1', 'E'), '3J3X': ('Surface', 'NONE', '14.8625', '37.1', 'E'), '3LOS': ('Surface', 'NONE', '16.4066', '45.8', ''), '1Q3S': ('Surface', '40.6386', '14.3933', '50.0', 'E'), '1Q3R': ('Surface', 'NONE', '20.1212', '51.5', 'E'), '1Q3Q': ('Surface', '40.9219', '20.2124', '43.0', 'E'), '3RUS': ('Surface',…	Surface	40.5634	14.3933	None	None	(30.4, '201967')	sheet	0.0	D	0.049	B	0.092	B	0.000	D	1.000	D	2.885	M	-0.26	T	-6.61	D	0.382	2.199	17.50	0.975	0.939	D	-0.865	T	0.028	T	0.719	0	3.07	1.062	0.926	0.998	0.673	9.085
Q9H6Q3	chr20:35242745_C/T	M:0.009350	NP_115590.1,NM_032214.3,NP_778252.1,NM_175077.2	V210	M	{'ExAc': ['M']}	{'2HCK': ('Surface', '36.4406', '33.5221', '29.6', 'E'), '3VS6': ('Surface', '45.0534', 'NONE', '37.6', 'E'), '3VS7': ('Contact Ligand', '3.87765', 'NONE', '32.3', 'E'), '3VS4': ('Surface', '38.2685', 'NONE', '36.4', 'E'), '3VS5': ('Contact Ligand', '3.63995', 'NONE', '33.2', 'E'), '3VS2': ('Contact Ligand', '3.88136', 'NONE', '36.3', 'E'), '3VS3': ('Contact Ligand', '3.60587', 'NONE', '28.6', 'E…	Contact Ligand	3.11888	3.54513	None	None	(7.9, '133158')	sheet	0.211	T	0.264	B	0.171	B	0.000	D	0.995	D	.	.	-1.23	T	-0.75	N	0.232	5.315	25.8	0.989	0.884	D	-0.976	T	0.024	T	0.498	0	5.43	0.871	0.929	0.527	0.843	16.776
P20933	na	E:?	NP_000018.2,NM_000027.3,NP_001165459.1,NM_001171988.1	G100	E	{'other diseases': ['E']}	{'1P4V': ('Core', '14.3543', '6.76501', '0.0', 'E'), '4R4Y': ('Core', '14.9371', '6.95481', '0.0', 'E'), '9GAC': ('Core', '14.6786', '6.65823', '0.1', 'E'), '3LJQ': ('Core', '14.9431', '6.8884', '0.1', 'E'), '1APZ': ('Core', '14.3219', '6.62887', '0.0', 'E'), '9GAF': ('Core', '14.6244', '6.67504', '0.1', 'E'), '1APY': ('Core', 'NONE', '6.68242', '0.0', 'E'), '1P4K': ('Core', 'NONE', '6.83004', '0…	Core	14.3219	6.62887	None	None	(0.0, '9')	sheet	na	na	na	na	na	na	na	na	na	na	na	na	na	na	na	na	na	na	na	na	na	na	na	na	na	na	na	na	na	na	na	na	na	na
P20933	chr4:178359960_G/C	S:0.975948,S:0.975948	NP_000018.2,NM_000027.3,NP_001165459.1,NM_001171988.1	T149	S	{'ExAc': ['S'], 'ClinVar benign': ['S']}	{'1P4V': ('Surface', '20.9124', '22.7553', '80.3', 'H'), '4R4Y': ('Surface', '20.2245', '22.917', '76.8', 'H'), '9GAC': ('Surface', '21.0394', '22.9833', '81.0', 'H'), '3LJQ': ('Surface', '11.9798', '22.8102', '78.5', 'H'), '1APZ': ('Surface', '21.0869', '10.8657', '81.9', 'H'), '9GAF': ('Surface', '21.099', '22.7964', '80.0', 'H'), '1APY': ('Surface', 'NONE', '11.03', '83.8', 'H'), '1P4K': ('Sur…	Surface	11.9798	10.8657	None	None	(76.8, '9')	helix	0.79	T	0.0	B	0.0	B	0.035	N	1	P	-1.275	N	-2.11	D	0.65	N	0.17	-1.611	0.002	0.343	0.030	N	-0.973	T	0.000	T	0.732	0	-4.65	-1.011	-0.849	0.087	0.042	9.189
P20933	na	D:0.000008	NP_000018.2,NM_000027.3,NP_001165459.1,NM_001171988.1	G226	D	{'other diseases': ['D']}	{'2GL9': ('Contact Ligand', '3.62783', '4.80468', '17.8', ''), '1P4V': ('Contact Ligand', '3.28771', '8.27774', '5.1', ''), '1JN9': ('Contact Protein', '10.3563', '3.53272', '39.3', ''), '4R4Y': ('Contact Ligand', '2.49848', '8.16266', '0.5', ''), '9GAC': ('Contact Ligand', '3.31655', '8.30061', '16.1', ''), '3LJQ': ('Surface', '10.1138', '8.24262', '16.2', ''), '2ZAL': ('Contact Protein', '10.48…	Contact Ligand	2.49848	3.35943	None	None	(0.5, '9')	disorder	na	na	na	na	na	na	na	na	na	na	na	na	na	na	na	na	na	na	na	na	na	na	na	na	na	na	na	na	na	na	na	na	na	na
P20933	na	R:?	NP_000018.2,NM_000027.3,NP_001165459.1,NM_001171988.1	C306	R	{'other diseases': ['R']}	{'2GL9': ('Contact Protein', '14.7074', '3.76117', '1.8', 'E'), '2GAW': ('Contact Protein', 'NONE', '3.80805', '1.9', 'E'), '2ZAL': ('Core', '14.7418', '5.45231', '0.0', 'E'), '9GAC': ('Core', '15.1552', '14.715', '0.0', 'E'), '3LJQ': ('Core', '22.9649', '13.9546', '0.0', 'E'), '4R4Y': ('Core', '14.4562', '13.8206', '0.0', 'E'), '1JN9': ('Core', '17.4565', '5.28569', '0.0', 'E'), '9GAF': ('Core',…	Contact Protein	14.4562	3.76117	None	None	(0.0, '9')	sheet	na	na	na	na	na	na	na	na	na	na	na	na	na	na	na	na	na	na	na	na	na	na	na	na	na	na	na	na	na	na	na	na	na	na
P20933	na	V:0.000008	NP_000018.2,NM_000027.3,NP_001165459.1,NM_001171988.1	A101	V	{'other diseases': ['V']}	{'1P4V': ('Core', '11.7167', '7.62223', '1.5', 'E'), '4R4Y': ('Core', '12.3548', '7.45705', '2.2', 'E'), '9GAC': ('Core', '11.9602', '7.64265', '0.7', 'E'), '3LJQ': ('Core', '13.8633', '7.69327', '1.8', 'E'), '1APZ': ('Contact Protein', '12.5879', '3.31485', '10.4', 'E'), '9GAF': ('Core', '11.8984', '7.66639', '2.0', 'E'), '1APY': ('Contact Protein', 'NONE', '3.35217', '9.4', 'E'), '1P4K': ('Core…	Contact Protein	11.7167	3.31485	None	None	(0.7, '10')	sheet	na	na	na	na	na	na	na	na	na	na	na	na	na	na	na	na	na	na	na	na	na	na	na	na	na	na	na	na	na	na	na	na	na	na
P20933	na	S:0.000634	NP_000018.2,NM_000027.3,NP_001165459.1,NM_001171988.1	C163	S	{'other diseases': ['S']}	{'1APZ': ('Core', '17.0308', '6.49724', '2.9', 'S'), '1APY': ('Core', 'NONE', '6.49328', '3.7', 'S')}	Core	17.0308	6.49328	None	None	(2.9, '16')	disorder	na	na	na	na	na	na	na	na	na	na	na	na	na	na	na	na	na	na	na	na	na	na	na	na	na	na	na	na	na	na	na	na	na	na
P20933	na	I:?	NP_000018.2,NM_000027.3,NP_001165459.1,NM_001171988.1	T257	I	{'other diseases': ['I']}	{'2GL9': ('Contact Protein', '3.06912', '2.81521', '21.6', 'E'), '1P4V': ('Core', '5.49739', '13.4871', '1.9', 'E'), '1JN9': ('Contact Protein', '13.566', '2.72986', '29.6', 'E'), '4R4Y': ('Contact Ligand', '2.70192', '13.4218', '0.2', 'E'), '9GAC': ('Contact Ligand', '4.75624', '13.4651', '2.5', 'E'), '3LJQ': ('Core', '15.8397', '13.3345', '1.3', 'E'), '2ZAL': ('Contact Protein', '12.7819', '2.8…	Contact Ligand	2.70192	2.72986	None	None	(0.2, '9')	sheet	na	na	na	na	na	na	na	na	na	na	na	na	na	na	na	na	na	na	na	na	na	na	na	na	na	na	na	na	na	na	na	na	na	na
P20933	na	R:?	NP_000018.2,NM_000027.3,NP_001165459.1,NM_001171988.1	G302	R	{'other diseases': ['R']}	{'2GL9': ('Core', '8.28063', '7.68967', '0.0', 'E'), '1P4V': ('Core', '9.16495', '10.6534', '0.0', 'E'), '1JN9': ('Contact Protein', '18.9015', '3.96667', '8.3', 'E'), '4R4Y': ('Core', '7.88091', '11.7741', '0.0', 'E'), '9GAC': ('Core', '8.35303', '11.7729', '0.3', 'E'), '3LJQ': ('Core', '21.9661', '10.5974', '0.0', 'E'), '2ZAL': ('Contact Protein', '18.4095', '3.94856', '5.8', 'E'), '9GAF': ('Co…	Contact Protein	7.88091	3.94856	None	None	(0.0, '9')	sheet	na	na	na	na	na	na	na	na	na	na	na	na	na	na	na	na	na	na	na	na	na	na	na	na	na	na	na	na	na	na	na	na	na	na
P20933	na	R:?,E:?	NP_000018.2,NM_000027.3,NP_001165459.1,NM_001171988.1	G252	R,E	{'other diseases': ['R', 'E']}	{'2GL9': ('Core', '18.916', '7.83907', '0.0', 'E'), '2GAW': ('Core', 'NONE', '7.55197', '0.0', 'E'), '2ZAL': ('Core', '11.3892', '6.30041', '0.0', 'E'), '9GAC': ('Core', '19.1738', '10.8109', '0.0', 'E'), '3LJQ': ('Core', '24.2658', '10.4876', '0.0', 'E'), '4R4Y': ('Core', '18.9719', '10.7237', '0.0', 'E'), '1JN9': ('Core', '22.2603', '6.08322', '0.0', 'E'), '9GAF': ('Core', '18.9317', '10.7657',…	Core	11.3892	6.08322	None	None	(0.0, '9')	sheet	na	na	na	na	na	na	na	na	na	na	na	na	na	na	na	na	na	na	na	na	na	na	na	na	na	na	na	na	na	na	na	na	na	na
P20933	na	P:?	NP_000018.2,NM_000027.3,NP_001165459.1,NM_001171988.1	S147	P	{'other diseases': ['P']}	{'1P4V': ('Surface', '16.2184', '16.4821', '23.6', ''), '4R4Y': ('Surface', '15.8845', '16.6688', '21.2', ''), '9GAC': ('Surface', '16.399', '16.717', '22.8', ''), '3LJQ': ('Surface', '9.92076', '16.3191', '23.5', ''), '1APZ': ('Surface', '17.833', '10.1523', '30.0', ''), '9GAF': ('Surface', '16.4471', '16.4596', '23.1', ''), '1APY': ('Surface', 'NONE', '10.1376', '27.7', ''), '1P4K': ('Surface',…	Surface	9.92076	10.1376	None	None	(21.2, '9')	disorder	na	na	na	na	na	na	na	na	na	na	na	na	na	na	na	na	na	na	na	na	na	na	na	na	na	na	na	na	na	na	na	na	na	na
P20933	na	D:?	NP_000018.2,NM_000027.3,NP_001165459.1,NM_001171988.1	G60	D	{'other diseases': ['D']}	{'1P4V': ('Core', '15.8692', '21.1929', '0.0', 'H'), '4R4Y': ('Core', '15.1826', '21.5123', '0.0', 'H'), '9GAC': ('Core', '16.0402', '21.5398', '0.0', 'H'), '3LJQ': ('Core', '10.3833', '21.3869', '0.0', 'H'), '1APZ': ('Contact Protein', '14.3535', '3.92235', '9.6', 'H'), '9GAF': ('Core', '15.9719', '21.5167', '0.0', 'H'), '1APY': ('Contact Protein', 'NONE', '3.75019', '9.6', 'H'), '1P4K': ('Core'…	Contact Protein	10.3833	3.75019	None	None	(0.0, '9')	helix	na	na	na	na	na	na	na	na	na	na	na	na	na	na	na	na	na	na	na	na	na	na	na	na	na	na	na	na	na	na	na	na	na	na
P20933	na	P:?	NP_000018.2,NM_000027.3,NP_001165459.1,NM_001171988.1	S72	P	{'other diseases': ['P']}	{'1P4V': ('Core', '6.75516', '14.0762', '5.2', 'T'), '4R4Y': ('Surface', '15.5778', '23.4968', '68.2', 'H'), '9GAC': ('Core', '6.78513', '14.1063', '13.7', 'T'), '3LJQ': ('Surface', '5.47351', '13.9786', '20.8', 'T'), '1APZ': ('Contact Protein', '5.84167', '2.88757', '67.4', 'S'), '9GAF': ('Core', '6.75155', '13.6582', '7.9', 'T'), '1APY': ('Contact Protein', 'NONE', '2.88394', '66.5', 'S'), '1P4…	Contact Protein	5.47351	2.88394	None	None	(4.0, '18')	disorder	na	na	na	na	na	na	na	na	na	na	na	na	na	na	na	na	na	na	na	na	na	na	na	na	na	na	na	na	na	na	na	na	na	na
P20933	na	Q:0.000671	NP_000018.2,NM_000027.3,NP_001165459.1,NM_001171988.1	R161	Q	{'other diseases': ['Q']}	{'1P4K': ('Surface', 'NONE', '12.5705', '68.8', 'T'), '4R4Y': ('Surface', '20.2583', '12.1684', '66.5', 'T'), '1APZ': ('Surface', '20.1319', '7.85043', '71.2', 'T'), '1P4V': ('Surface', '19.5919', '12.7315', '63.2', 'T'), '1APY': ('Surface', 'NONE', '7.57896', '73.4', 'T')}	Surface	19.5919	7.57896	None	None	(63.2, '14')	disorder	na	na	na	na	na	na	na	na	na	na	na	na	na	na	na	na	na	na	na	na	na	na	na	na	na	na	na	na	na	na	na	na	na	na
P20933	na	W:?	NP_000018.2,NM_000027.3,NP_001165459.1,NM_001171988.1	R116	W	{'other diseases': ['W']}	{'1P4V': ('Core', '17.3488', '10.6347', '14.5', 'H'), '4R4Y': ('Core', '18.0356', '10.9328', '14.3', 'H'), '9GAC': ('Core', '17.6908', '10.1596', '15.6', 'H'), '3LJQ': ('Core', '17.5009', '10.8173', '15.0', 'H'), '1APZ': ('Core', '17.5033', '7.61524', '10.2', 'H'), '9GAF': ('Core', '17.5739', '10.2849', '14.2', 'H'), '1APY': ('Core', 'NONE', '7.4953', '13.6', 'H'), '1P4K': ('Core', 'NONE', '10.71…	Core	17.3488	7.4953	None	None	(10.2, '16')	helix	na	na	na	na	na	na	na	na	na	na	na	na	na	na	na	na	na	na	na	na	na	na	na	na	na	na	na	na	na	na	na	na	na	na
P20933	na	S:?	NP_000018.2,NM_000027.3,NP_001165459.1,NM_001171988.1	F135	S	{'other diseases': ['S']}	{'1P4V': ('Contact Protein', '17.104', '3.64242', '13.0', 'H'), '4R4Y': ('Contact Protein', '20.6146', '3.62361', '14.9', 'H'), '9GAC': ('Contact Protein', '17.3654', '3.81042', '14.2', 'H'), '3LJQ': ('Contact Protein', '17.2953', '3.62973', '13.8', 'H'), '1APZ': ('Contact Protein', '17.1716', '4.7803', '16.6', 'H'), '9GAF': ('Contact Protein', '17.4313', '3.68904', '13.9', 'H'), '1APY': ('Contac…	Contact Protein	17.104	3.62361	None	None	(13.0, '14')	helix	na	na	na	na	na	na	na	na	na	na	na	na	na	na	na	na	na	na	na	na	na	na	na	na	na	na	na	na	na	na	na	na	na	na
Q96NU7	chr12:96337183_A/G	G:0.662012	NP_689648.2,NM_152435.2	S3	G	{'ExAc': ['G']}	{'2G3F': ('Surface', '45.1609', 'NONE', '53.2', ''), '2BB0': ('Surface', '44.1952', 'NONE', '70.5', '')}	Surface	44.1952	None	None	None	(53.2, '201986')	disorder	0.723	T	0.0	B	0.0	B	0.361	N	1	P	-0.805	N	1.52	T	-0.47	N	0.067	-1.555	0.002	0.606	0.033	N	-1.004	T	0.000	T	0.623	0	-8.69	-1.659	-1.576	0.000	0.015	1.883
Q96NU7	chr12:96360172_C/A	H:0.005561	NP_689648.2,NM_152435.2	P360	H	{'ExAc': ['H']}	{'2G3F': ('Surface', '22.9683', 'NONE', '16.9', 'H'), '2PUZ': ('Surface', '22.1146', '5.3429', '49.9', 'H'), '2BB0': ('Surface', '23.022', 'NONE', '17.4', 'H'), '2Q09': ('Surface', '22.0571', 'NONE', '24.6', 'T'), '2OOF': ('Surface', '22.2335', 'NONE', '23.6', 'T'), '2GOK': ('Surface', '22.0412', '5.29429', '48.4', 'H')}	Surface	22.0412	5.29429	None	None	(16.9, '201986')	helix	0.09	T	0.244	B	0.511	P	0.090	N	0.977	N	1.22	L	-0.59	T	-1.09	N	0.17	4.818	24.8	0.996	0.662	D	-0.726	T	0.092	T	0.554	0	5.82	0.871	0.044	0.986	0.873	13.057
Q86WA6	chr6:3152760_T/C	S:0.016803	NP_001289706.1,NM_001302777.1,NP_004323.2,NM_004332.3	L276	S	{'ExAc': ['S']}	{'2OCL': ('Surface', '14.3529', 'NONE', '32.2', 'H'), '2OCG': ('Surface', '14.4366', 'NONE', '32.6', 'H'), '2OCI': ('Surface', '14.4408', 'NONE', '33.2', 'H'), '2OCK': ('Surface', '14.4465', 'NONE', '32.6', 'H')}	Surface	14.3529	None	None	None	(32.2, '133231')	helix	0.0	D	0.999	D	0.993	D	0.000	D	0.005	P	2.235	M	-0.62	T	-4.76	D	0.325	4.994	25.1	0.998	0.861	D	-0.122	T	0.407	T	0.706	0	4.74	0.991	1.061	0.995	0.971	11.857
Q9NQT5	na	A:0.000010	NP_001002269.1,NM_001002269.2,NP_057126.2,NM_016042.3	G31	A	{'other diseases': ['A']}	{'2NN6': ('Contact Protein', 'NONE', '2.97317', '64.0', 'S'), '5C0X': ('Contact Protein', '100.681', '2.41273', '89.5', 'T'), '4IFD': ('Contact Protein', '38.0579', '3.18565', '85.2', 'T'), '4OO1': ('Contact Protein', '57.7802', '3.05992', '75.9', 'T')}	Contact Protein	38.0579	2.41273	None	36.2784	(64.0, '68231')	disorder	na	na	na	na	na	na	na	na	na	na	na	na	na	na	na	na	na	na	na	na	na	na	na	na	na	na	na	na	na	na	na	na	na	na
Q9NQT5	na	na	NP_001002269.1,NM_001002269.2,NP_057126.2,NM_016042.3	G191	C	{'other diseases': ['C']}	{'5C0X': ('Surface', '84.1446', '9.85734', '24.5', 'E'), '2NN6': ('Surface', 'NONE', '11.6754', '55.4', ''), '2JA9': ('Core isolated chain', 'NONE', 'NONE', '12.8', 'E'), '4IFD': ('Surface', '24.3711', '9.85732', '21.2', 'E'), '4OO1': ('Surface', '27.1978', '9.64713', '26.1', 'E')}	Core	24.3711	9.64713	None	16.8964	(12.8, '68230')	sheet	na	na	na	na	na	na	na	na	na	na	na	na	na	na	na	na	na	na	na	na	na	na	na	na	na	na	na	na	na	na	na	na	na	na
Q9NQT5	na	F:0.000099	NP_001002269.1,NM_001002269.2,NP_057126.2,NM_016042.3	V80	F	{'other diseases': ['F']}	{'2NN6': ('Contact Protein', 'NONE', '4.25209', '3.9', 'E'), '5C0X': ('Contact Protein', '100.124', '4.07618', '0.8', 'E'), '4IFD': ('Contact Protein', '36.2225', '4.09729', '0.8', 'E')}	Contact Protein	36.2225	4.07618	None	34.1959	(0.8, '68232')	sheet	na	na	na	na	na	na	na	na	na	na	na	na	na	na	na	na	na	na	na	na	na	na	na	na	na	na	na	na	na	na	na	na	na	na
Q9NQT5	na	P:?	NP_001002269.1,NM_001002269.2,NP_057126.2,NM_016042.3	A139	P	{'other diseases': ['P']}	{'2NN6': ('Core', 'NONE', '7.84712', '2.3', ''), '5C0X': ('Core', '83.2441', '8.02505', '1.1', 'E'), '2JA9': ('Core isolated chain', 'NONE', 'NONE', '2.2', 'E'), '4IFD': ('Core', '25.1484', '7.16032', '1.5', 'E'), '4OO1': ('Core', '33.0623', '8.31518', '2.2', 'E')}	Core	25.1484	7.16032	None	11.2944	(1.1, '68233')	sheet	na	na	na	na	na	na	na	na	na	na	na	na	na	na	na	na	na	na	na	na	na	na	na	na	na	na	na	na	na	na	na	na	na	na
Q9NQT5	chr9:37780831_A/G	H:0.065603,H:0.065603	NP_001002269.1,NM_001002269.2,NP_057126.2,NM_016042.3	Y225	H	{'ExAc': ['H'], 'ClinVar benign': ['H']}	{'5C0X': ('Surface', '82.0635', '12.6798', '18.9', ''), '2NN6': ('Surface', 'NONE', '15.8018', '82.3', 'S'), '2JA9': ('Core isolated chain', 'NONE', 'NONE', '9.5', ''), '4IFD': ('Core', '19.8336', '12.5949', '15.4', ''), '4OO1': ('Core', '42.8252', '15.6609', '8.4', '')}	Core	19.8336	12.5949	None	36.9644	(8.4, '68234')	disorder	0.149	T	0.995	D	0.885	P	0.000	D	0.005	P	2.045	M	2.31	T	-2.68	D	0.181	4.236	23.9	0.998	0.977	D	-1.080	T	0.003	T	0.707	0	5.66	1.062	1.199	0.996	1.000	14.134
Q9NQT5	na	A:0.000321	NP_001002269.1,NM_001002269.2,NP_057126.2,NM_016042.3	D132	A	{'other diseases': ['A']}	{'2NN6': ('Contact Protein', 'NONE', '3.33008', '33.6', 'E'), '5C0X': ('Contact Protein', '78.3143', '4.32587', '16.3', 'E'), '2JA9': ('Core isolated chain', 'NONE', 'NONE', '14.8', 'E'), '4IFD': ('Contact Protein', '18.8651', '3.81882', '15.7', 'E'), '4OO1': ('Contact Protein', '34.5019', '4.43142', '15.6', 'E')}	Contact Protein	18.8651	3.33008	None	11.8273	(14.8, '68230')	sheet	na	na	na	na	na	na	na	na	na	na	na	na	na	na	na	na	na	na	na	na	na	na	na	na	na	na	na	na	na	na	na	na	na	na
Q9NQT5	na	R:?	NP_001002269.1,NM_001002269.2,NP_057126.2,NM_016042.3	W238	R	{'other diseases': ['R']}	{'2NN6': ('Contact Protein', 'NONE', '4.27215', '5.0', 'E'), '5C0X': ('Contact Protein', '78.9857', '4.95271', '5.7', 'E'), '2JA9': ('Core isolated chain', 'NONE', 'NONE', '3.9', 'E'), '4IFD': ('Contact Protein', '15.7665', '4.99184', '5.7', 'E'), '4OO1': ('Core', '32.5346', '5.02655', '4.8', 'E')}	Contact Protein	15.7665	4.27215	None	22.9011	(3.9, '68230')	sheet	na	na	na	na	na	na	na	na	na	na	na	na	na	na	na	na	na	na	na	na	na	na	na	na	na	na	na	na	na	na	na	na	na	na
P53420	na	L:0.000161	NP_000083.3,NM_000092.4,XP_005246338.1,XM_005246281.3	P1572	L	{'other diseases': ['L']}	{'1LI1': ('Core', 'NONE', '5.70504', '4.8', 'E'), '1M3D': ('Surface', '39.8806', '8.89601', '71.5', 'S'), '1T61': ('Surface', '40.7895', '7.63549', '72.4', 'S'), '1T60': ('Surface', '39.3166', '7.00904', '72.1', 'S')}	Core	39.3166	5.70504	None	None	(4.8, '97930')	disorder	na	na	na	na	na	na	na	na	na	na	na	na	na	na	na	na	na	na	na	na	na	na	na	na	na	na	na	na	na	na	na	na	na	na
P33527	chr16:16177275_G/A	Q:0.021132	NP_004987.2,NM_004996.3	R723	Q	{'ExAc': ['Q']}	{'4WZ6': ('Surface', '26.2383', 'NONE', '20.2', 'H'), '1XF9': ('Surface', '25.6176', 'NONE', '27.2', 'H'), '1Q3H': ('Surface', '25.9022', 'NONE', '27.7', 'H'), '4C3Z': ('Surface isolated chain', 'NONE', 'NONE', '21.2', 'H'), '4MRN': ('Core', 'NONE', '11.3498', '14.2', 'H'), '4MRV': ('Core', '43.1522', '11.2715', '13.3', 'H'), '4MRS': ('Core', '37.601', '11.1635', '13.9', 'H'), '4MRR': ('Core', 'N…	Core	25.4836	10.0066	None	None	(13.3, '133269')	helix	0.819	T	0.021	B	0.013	B	0.319	N	1	N	2.085	M	-3.37	D	-0.36	N	0.197	-0.381	0.430	0.786	0.119	N	-0.616	T	0.275	T	0.707	0	-2.86	0.008	-0.784	0.966	0.991	13.845
P33527	chr16:16173232_G/T	V:0.038351	NP_004987.2,NM_004996.3	G671	V	{'ExAc': ['V']}	{'4WZ6': ('Surface', '22.7327', 'NONE', '23.4', 'T'), '1XF9': ('Surface', '22.5021', 'NONE', '20.7', 'T'), '1Q3H': ('Surface', '22.4712', 'NONE', '23.5', 'T'), '4C3Z': ('Surface isolated chain', 'NONE', 'NONE', '29.2', 'T'), '4MRN': ('Surface', 'NONE', '18.9017', '47.8', 'T'), '4MRV': ('Surface', '65.6808', '18.9838', '53.7', 'T'), '4MRS': ('Surface', '59.8785', '18.8689', '44.9', 'T'), '4MRR': (…	Core	21.9283	6.05942	None	None	(6.7, '133253')	disorder	0.0	D	1.0	D	1.0	D	0.000	D	1	D	4.615	H	-3.98	D	-7.77	D	0.414	5.496	26.2	0.997	0.991	D	0.123	D	0.796	D	0.707	0	4.77	0.917	1.047	0.810	0.262	16.799
B2RTY4	chr15:72191110_T/C	G:0.010333	NP_008832.2,NM_006901.3,XP_006720602.1,XM_006720539.2	D1245	G	{'ExAc': ['G']}	{'4PA0': ('Surface', '10.1575', 'NONE', '58.7', 'E'), '4ANJ': ('Surface', '10.3248', '23.718', '33.0', 'E'), '1G8X': ('Surface', '112.801', '64.1105', '43.2', 'H'), '4P7H': ('Surface', '16.5104', 'NONE', '78.5', ''), '4PD3': ('Surface isolated chain', 'NONE', 'NONE', '33.0', 'H'), '2YCU': ('Surface', '152.325', 'NONE', '67.8', 'H')}	Surface	10.1575	23.718	None	None	(33.0, '133294')	helix	0.059	T	0.478	P	0.16	B	.	.	0.993	D	1.95	M	-1.88	D	-2.04	N	0.448	1.862	15.36	0.997	0.927	D	-0.550	T	0.145	T	0.638	0	4.98	0.991	0.051	0.984	0.844	13.266
B2RTY4	chr15:72191266_C/T	E:0.942606	NP_008832.2,NM_006901.3,XP_006720602.1,XM_006720539.2	G1193	E	{'ExAc': ['E']}	{'1G8X': ('Surface', '122.259', '76.2663', '48.7', ''), '2YCU': ('Surface', '130.358', 'NONE', '55.3', 'H')}	Surface	122.259	76.2663	None	None	(48.7, '133336')	helix	1.0	T	0.0	B	0.0	B	.	.	1	P	-0.55	N	-1.65	D	2.2	N	0.057	0.103	3.642	0.448	0.035	N	-0.938	T	0.000	T	0.651	0	3.75	0.084	0.056	0.966	0.992	8.302
B2RTY4	chr15:72338423_G/A	I:0.006074	NP_008832.2,NM_006901.3,XP_006720602.1,XM_006720539.2	T161	I	{'ExAc': ['I']}	{'4AE3': ('Core', '21.3475', 'NONE', '4.3', 'H'), '2XEL': ('Core', '21.3424', 'NONE', '4.5', 'H'), '1JX2': ('Core', '36.0494', '20.3963', '2.7', 'H'), '2YCU': ('Core', '28.0973', 'NONE', '3.4', 'H'), '4PFP': ('Core', '27.3608', '20.2235', '2.1', 'H'), '2VB6': ('Core', '21.1533', '24.7932', '1.2', 'H'), '3MJX': ('Core', '21.4313', 'NONE', '4.6', 'H'), '4PJN': ('Core', '27.355', 'NONE', '1.2', 'H')…	Core	20.856	16.6374	None	None	(0.0, '133293')	helix	0.004	D	0.948	P	0.871	P	.	.	1	D	2.16	M	-2.35	D	-3.9	D	0.353	5.164	25.5	0.999	0.995	D	-0.261	T	0.201	T	0.563	0	5.79	0.917	1.048	1.000	1.000	20.103
A6NHC0	chr1:223718651_G/A	M:0.490493	NP_001137434.1,NM_001143962.1	T592	M	{'ExAc': ['M']}	{'3DF0': ('Surface', '41.888', '5.14349', '43.8', 'S'), '5D69': ('Contact Protein', '10.1144', '4.20882', '54.7', 'S'), '1NX1': ('Contact Protein', '8.95168', '4.15088', '52.9', 'S'), '1NX0': ('Contact Protein', '9.92437', '3.58582', '48.7', 'S'), '1NX3': ('Contact Ligand', '2.44263', 'NONE', '51.9', 'S'), '1NX2': ('Surface', '25.774', 'NONE', '52.3', 'S'), '4OKH': ('Surface', '10.1132', '5.40372…	Contact Ligand	2.44263	3.58582	None	None	(43.8, '68359')	disorder	0.011	D	0.998	D	0.828	P	0.004	N	1.000	P	2.64	M	-1.19	T	-3.69	D	0.434	3.997	23.6	0.998	0.092	N	-1.185	T	0.000	T	0.578	0	3.45	0.917	1.036	0.018	0.006	9.010
A6NHC0	chr1:223716508_C/T	K:0.085605	NP_001137434.1,NM_001143962.1	E684	K	{'ExAc': ['K']}	{'3DF0': ('Surface', '43.9558', '11.4342', '64.1', 'T'), '5D69': ('Surface', '31.9823', '11.0008', '82.4', 'T'), '1NX1': ('Surface', '29.8762', '10.3942', '91.0', 'T'), '1NX0': ('Surface', '33.7467', '10.5725', '64.6', ''), '1NX3': ('Surface', '20.5276', 'NONE', '79.9', 'T'), '1NX2': ('Surface', '33.4743', 'NONE', '82.5', 'T'), '4OKH': ('Surface', '30.9962', '10.8978', '95.0', 'T'), '1ALV': ('Sur…	Surface	20.5276	9.92586	None	None	(64.1, '68359')	disorder	1.0	T	0.001	B	0.0	B	0.000	N	1.000	P	-2.64	N	-3.34	D	2.41	N	0.674	0.973	10.50	0.114	0.045	N	-0.787	T	0.006	T	0.554	0	0.927	0.084	0.151	0.525	0.370	1.423
A6NHC0	chr1:223816383_G/A	V:0.069345	NP_001137434.1,NM_001143962.1	A136	V	{'ExAc': ['V']}	{'1ZCM': ('Core', '36.0301', 'NONE', '1.7', ''), '2NQI': ('Core', '20.6859', 'NONE', '1.2', ''), '3DF0': ('Core', '21.2753', '16.264', '4.6', ''), '2NQG': ('Core', '20.7896', 'NONE', '1.6', ''), '1MDW': ('Core', '20.6455', 'NONE', '2.2', 'S'), '2NQA': ('Core', '24.4759', '18.1606', '1.4', 'S'), '2ARY': ('Core', '21.0066', 'NONE', '2.2', ''), '2G8E': ('Core', '20.7078', 'NONE', '1.2', 'S'), '2G8J'…	Core	20.5582	15.8668	None	None	(0.7, '68389')	disorder	0.017	D	1.0	D	0.999	D	0.000	D	1	D	2.765	M	-2.48	D	-3.41	D	0.504	5.351	25.9	0.998	0.977	D	-0.849	T	0.023	T	0.526	0	4.18	0.917	0.953	0.980	0.585	15.401
A6NHC0	chr1:223813586_G/T	Y:0.592221	NP_001137434.1,NM_001143962.1	S245	Y	{'ExAc': ['Y']}	{'1TLO': ('Surface', '35.3947', 'NONE', '79.4', 'S'), '1ZCM': ('Surface', '26.0198', 'NONE', '97.1', ''), '2G8E': ('Surface', '34.9382', 'NONE', '110.3', 'S'), '1ZIV': ('Surface', '26.445', 'NONE', '83.0', 'S'), '1KXR': ('Surface', '35.8024', 'NONE', '94.0', 'S'), '2NQI': ('Surface', '34.7963', 'NONE', '87.0', 'S'), '3DF0': ('Surface', '35.2741', '6.23497', '80.5', ''), '2NQG': ('Surface', '34.73…	Contact Protein	11.294	2.9123	None	None	(54.6, '68396')	disorder	0.027	D	0.998	D	0.939	D	0.013	U	0.100	P	2.405	M	2.41	T	-3.47	D	0.245	5.325	25.8	0.995	0.991	D	-0.954	T	0.000	T	0.554	0	4.44	0.917	0.953	0.320	0.938	15.249
Q9HC78	na	R:?	NP_001157814.1,NM_001164342.2,NP_001157815.1,NM_001164343.2,NP_001157816.1,NM_001164344.2,NP_001157817.1,NM_001164345.2,NP_001157818.1,NM_001164346.2,NP_001157819.1,NM_001164347.2,NP_056457.3,NM_015642.5	H596	R	{'other diseases': ['R']}	{'1P47': ('Contact Ligand', '2.18414', '3.20897', '14.8', 'H'), '1ZAA': ('Contact Ligand', '2.13751', '2.86122', '10.8', 'H'), '1A1G': ('Contact Ligand', '2.42059', '2.93143', '9.6', 'H'), '1A1F': ('Contact Ligand', '2.23895', '3.08056', '10.2', 'H'), '1A1I': ('Contact Ligand', '2.08389', '2.89233', '11.6', 'H'), '1A1H': ('Contact Ligand', '2.33864', '2.91227', '6.5', 'H'), '1A1K': ('Contact Liga…	Contact Ligand	2.03363	14.2514	2.61386	None	(6.5, '278490')	helix	na	na	na	na	na	na	na	na	na	na	na	na	na	na	na	na	na	na	na	na	na	na	na	na	na	na	na	na	na	na	na	na	na	na
Q9HC78	na	T:?	NP_001157814.1,NM_001164342.2,NP_001157815.1,NM_001164343.2,NP_001157816.1,NM_001164344.2,NP_001157817.1,NM_001164345.2,NP_001157818.1,NM_001164346.2,NP_001157819.1,NM_001164347.2,NP_056457.3,NM_015642.5	K604	T	{'other diseases': ['T']}	{'1P47': ('Contact DNA', '14.9272', '4.32465', '50.9', ''), '1ZAA': ('Contact DNA', '14.8725', '4.03407', '50.2', ''), '1A1G': ('Contact DNA', '14.1347', '4.81432', '51.8', ''), '1A1F': ('Contact DNA', '15.1914', '4.79032', '55.2', ''), '1A1I': ('Contact DNA', '14.9022', '4.25975', '57.1', ''), '1A1H': ('Contact DNA', '15.4695', '3.91069', '54.3', ''), '1A1K': ('Contact DNA', '14.4713', '4.53976'…	Contact DNA	5.13933	21.9473	3.36708	None	(41.4, '278505')	disorder	na	na	na	na	na	na	na	na	na	na	na	na	na	na	na	na	na	na	na	na	na	na	na	na	na	na	na	na	na	na	na	na	na	na
Q9HC78	na	E:?	NP_001157814.1,NM_001164342.2,NP_001157815.1,NM_001164343.2,NP_001157816.1,NM_001164344.2,NP_001157817.1,NM_001164345.2,NP_001157818.1,NM_001164346.2,NP_001157819.1,NM_001164347.2,NP_056457.3,NM_015642.5	Q591	E	{'other diseases': ['E']}	{'1P47': ('Contact DNA', '11.6185', '2.48593', '55.4', 'H'), '1ZAA': ('Contact DNA', '11.6954', '3.23049', '52.4', 'H'), '1A1G': ('Contact DNA', '11.8589', '3.31403', '59.0', 'T'), '1A1F': ('Contact DNA', '11.7407', '2.67223', '68.9', 'H'), '1A1I': ('Contact DNA', '11.8345', '3.61505', '69.2', 'H'), '1A1H': ('Contact DNA', '11.9467', '3.41983', '61.7', 'H'), '1A1K': ('Contact DNA', '11.5271', '4.…	Contact DNA	3.77722	4.98251	2.48593	None	(47.0, '278501')	helix	na	na	na	na	na	na	na	na	na	na	na	na	na	na	na	na	na	na	na	na	na	na	na	na	na	na	na	na	na	na	na	na	na	na
Q9HC78	na	M:?	NP_001157814.1,NM_001164342.2,NP_001157815.1,NM_001164343.2,NP_001157816.1,NM_001164344.2,NP_001157817.1,NM_001164345.2,NP_001157818.1,NM_001164346.2,NP_001157819.1,NM_001164347.2,NP_056457.3,NM_015642.5	V626	M	{'other diseases': ['M']}	{'1P47': ('Contact DNA', '27.6972', '4.98202', '17.0', 'H'), '1ZAA': ('Core', '27.6521', '5.7121', '15.6', 'H'), '1A1G': ('Surface', '27.9436', '5.02319', '18.0', 'H'), '1A1F': ('Surface', '27.3761', '5.58083', '17.2', 'H'), '1A1I': ('Surface', '27.98', '5.01847', '18.2', 'H'), '1A1H': ('Surface', '28.2436', '5.25133', '17.5', 'H'), '1A1K': ('Surface', '28.117', '5.14858', '16.9', 'H'), '1A1J': (…	Contact DNA	5.56858	20.0087	4.51103	None	(12.8, '278502')	helix	na	na	na	na	na	na	na	na	na	na	na	na	na	na	na	na	na	na	na	na	na	na	na	na	na	na	na	na	na	na	na	na	na	na
Q9HC78	na	F:?	NP_001157814.1,NM_001164342.2,NP_001157815.1,NM_001164343.2,NP_001157816.1,NM_001164344.2,NP_001157817.1,NM_001164345.2,NP_001157818.1,NM_001164346.2,NP_001157819.1,NM_001164347.2,NP_056457.3,NM_015642.5	L621	F	{'other diseases': ['F']}	{'1P47': ('Core', '20.786', '6.41616', '14.1', 'H'), '1ZAA': ('Surface', '20.6894', '6.43763', '16.4', 'H'), '1A1G': ('Core', '20.9536', '6.45379', '14.2', 'H'), '1A1F': ('Core', '20.7775', '6.36576', '12.7', 'H'), '1A1I': ('Core', '20.7221', '6.43694', '14.7', 'H'), '1A1H': ('Core', '21.2407', '6.46507', '14.3', 'H'), '1A1K': ('Core', '21.3374', '6.4683', '13.2', 'H'), '1A1J': ('Core', '20.7999'…	Core	5.58969	19.8122	5.80548	None	(8.9, '278496')	helix	na	na	na	na	na	na	na	na	na	na	na	na	na	na	na	na	na	na	na	na	na	na	na	na	na	na	na	na	na	na	na	na	na	na
Q9HC78	na	Q:?	NP_001157814.1,NM_001164342.2,NP_001157815.1,NM_001164343.2,NP_001157816.1,NM_001164344.2,NP_001157817.1,NM_001164345.2,NP_001157818.1,NM_001164346.2,NP_001157819.1,NM_001164347.2,NP_056457.3,NM_015642.5	K590	Q	{'other diseases': ['Q']}	{'1P47': ('Contact DNA', '11.441', '4.44823', '45.1', 'H'), '1ZAA': ('Contact DNA', '11.4611', '3.02943', '54.3', 'H'), '1A1G': ('Contact DNA', '13.0965', '2.98739', '58.3', 'T'), '1A1F': ('Contact DNA', '11.6845', '3.83478', '53.8', 'H'), '1A1I': ('Surface', '11.2144', '6.50305', '48.4', 'H'), '1A1H': ('Contact DNA', '11.9413', '3.39671', '41.4', 'H'), '1A1K': ('Surface', '11.1365', '6.23258', '…	Contact DNA	7.06798	7.46069	2.98739	None	(24.9, '278511')	helix	na	na	na	na	na	na	na	na	na	na	na	na	na	na	na	na	na	na	na	na	na	na	na	na	na	na	na	na	na	na	na	na	na	na
Q9HC78	na	A:?	NP_001157814.1,NM_001164342.2,NP_001157815.1,NM_001164343.2,NP_001157816.1,NM_001164344.2,NP_001157817.1,NM_001164345.2,NP_001157818.1,NM_001164346.2,NP_001157819.1,NM_001164347.2,NP_056457.3,NM_015642.5	G602	A	{'other diseases': ['A']}	{'1P47': ('Surface', '10.357', '7.5121', '68.1', 'T'), '1ZAA': ('Surface', '10.4435', '8.26318', '68.0', ''), '1A1G': ('Surface', '10.3377', '7.7037', '57.0', ''), '1A1F': ('Surface', '10.5555', '8.29126', '58.6', ''), '1A1I': ('Surface', '10.4834', '8.211', '66.0', 'T'), '1A1H': ('Surface', '10.7096', '7.7388', '59.5', ''), '1A1K': ('Surface', '10.5298', '7.60664', '57.8', ''), '1A1J': ('Surface…	Surface	5.59408	23.8826	5.59408	None	(50.5, '278486')	disorder	na	na	na	na	na	na	na	na	na	na	na	na	na	na	na	na	na	na	na	na	na	na	na	na	na	na	na	na	na	na	na	na	na	na
Q9HC78	na	I:?	NP_001157814.1,NM_001164342.2,NP_001157815.1,NM_001164343.2,NP_001157816.1,NM_001164344.2,NP_001157817.1,NM_001164345.2,NP_001157818.1,NM_001164346.2,NP_001157819.1,NM_001164347.2,NP_056457.3,NM_015642.5	T601	I	{'other diseases': ['I']}	{'1P47': ('Surface', '8.05639', '9.05343', '56.2', 'T'), '1ZAA': ('Surface', '8.11616', '9.29765', '60.2', 'H'), '1A1G': ('Surface', '8.26575', '9.11338', '65.2', 'H'), '1A1F': ('Surface', '8.38128', '9.31046', '65.4', 'H'), '1A1I': ('Surface', '8.39795', '9.35873', '64.2', 'H'), '1A1H': ('Surface', '8.58126', '9.29613', '67.6', 'H'), '1A1K': ('Surface', '8.36481', '9.06422', '64.1', 'H'), '1A1J'…	Surface	8.05639	21.74	7.3583	None	(54.5, '278508')	helix	na	na	na	na	na	na	na	na	na	na	na	na	na	na	na	na	na	na	na	na	na	na	na	na	na	na	na	na	na	na	na	na	na	na
P07738	na	Q:0.000008	NP_001280014.1,NM_001293085.1,NP_001715.1,NM_001724.4,NP_954655.1,NM_199186.2,XP_011514829.1,XM_011516527.1	R62	Q	{'other diseases': ['Q']}	{'4EMB': ('Core', 'NONE', '5.25136', '1.7', 'H'), '3D8H': ('Core', 'NONE', '5.99236', '2.1', 'H'), '3LNT': ('Core', '9.10897', '6.19756', '0.0', 'H'), '1BQ4': ('Core', '55.2961', '5.40731', '2.0', 'H'), '4GPI': ('Core', '12.2784', '6.15906', '0.0', 'H'), '3FDZ': ('Contact Ligand', '2.82858', '5.91249', '0.0', 'H'), '1E59': ('Contact Ligand', '4.55437', 'NONE', '0.0', 'H'), '1E58': ('Surface', '6.…	Contact Protein	2.72369	2.70494	None	None	(0.0, '325605')	helix	na	na	na	na	na	na	na	na	na	na	na	na	na	na	na	na	na	na	na	na	na	na	na	na	na	na	na	na	na	na	na	na	na	na
P07738	na	C:?	NP_001280014.1,NM_001293085.1,NP_001715.1,NM_001724.4,NP_954655.1,NM_199186.2,XP_011514829.1,XM_011516527.1	R90	C	{'other diseases': ['C']}	{'3D8H': ('Core', 'NONE', '14.2197', '3.1', ''), '3LNT': ('Core', '9.52177', '15.5168', '2.7', ''), '1BQ4': ('Core', '58.1627', '15.3664', '5.0', ''), '4GPI': ('Core', '21.2439', '15.2908', '10.1', ''), '3FDZ': ('Contact Ligand', '4.01394', '15.052', '0.9', ''), '1E59': ('Contact Ligand', '3.07599', 'NONE', '2.1', ''), '1E58': ('Contact Ligand', '2.77939', 'NONE', '8.6', ''), '3GP5': ('Contact Li…	Contact Ligand	2.60284	11.9585	None	None	(0.0, '325620')	disorder	na	na	na	na	na	na	na	na	na	na	na	na	na	na	na	na	na	na	na	na	na	na	na	na	na	na	na	na	na	na	na	na	na	na
P16435	na	na	NP_000932.3,NM_000941.2	Y578	C	{'other diseases': ['C']}	{'1JA1': ('Surface', '15.3236', 'NONE', '31.7', 'H'), '3QE2': ('Surface', '15.5377', 'NONE', '37.0', 'H'), '2QTL': ('Surface', '14.3141', 'NONE', '24.5', 'H'), '3OJX': ('Surface', '26.8174', 'NONE', '20.5', 'H'), '3ES9': ('Surface', '44.5881', 'NONE', '32.2', 'H'), '3QFT': ('Surface', '15.4945', 'NONE', '34.6', 'H'), '3OJW': ('Surface', '26.7379', 'NONE', '27.9', 'H'), '3QFR': ('Surface', '15.541…	Surface	14.0824	24.543	None	None	(20.5, '278524')	helix	na	na	na	na	na	na	na	na	na	na	na	na	na	na	na	na	na	na	na	na	na	na	na	na	na	na	na	na	na	na	na	na	na	na
P16435	na	na	NP_000932.3,NM_000941.2	G539	R	{'other diseases': ['R']}	{'3QE2': ('Core', '5.68011', 'NONE', '0.1', 'H'), '2QTL': ('Core', '6.09964', 'NONE', '0.0', 'H'), '4DQK': ('Core', '5.91394', 'NONE', '0.9', 'H'), '3OJW': ('Core', '13.4351', 'NONE', '0.5', 'H'), '1J9Z': ('Core', '5.50095', 'NONE', '0.5', 'H'), '1JA0': ('Core', '5.39024', 'NONE', '0.8', 'H'), '1JA1': ('Core', '5.46524', 'NONE', '0.0', 'H'), '3QFR': ('Core', '5.53844', 'NONE', '0.1', 'H'), '3QFS'…	Core	5.39024	11.5752	None	None	(0.0, '278530')	helix	na	na	na	na	na	na	na	na	na	na	na	na	na	na	na	na	na	na	na	na	na	na	na	na	na	na	na	na	na	na	na	na	na	na
P16435	na	na	NP_000932.3,NM_000941.2	V492	E	{'other diseases': ['E']}	{'3QE2': ('Contact Ligand', '4.75269', 'NONE', '23.6', 'H'), '2QTL': ('Contact Ligand', '4.5196', 'NONE', '9.8', 'H'), '4DQK': ('Contact Ligand', '4.52889', 'NONE', '9.0', 'H'), '3OJW': ('Surface', '18.6574', 'NONE', '28.2', 'H'), '1J9Z': ('Contact Ligand', '4.66925', 'NONE', '29.3', 'H'), '1JA0': ('Contact Ligand', '4.48975', 'NONE', '24.3', 'H'), '1JA1': ('Contact Ligand', '4.57943', 'NONE', '2…	Contact Ligand	4.48975	22.785	None	None	(6.8, '278517')	helix	na	na	na	na	na	na	na	na	na	na	na	na	na	na	na	na	na	na	na	na	na	na	na	na	na	na	na	na	na	na	na	na	na	na
P16435	na	na	NP_000932.3,NM_000941.2	R454	H	{'other diseases': ['H']}	{'3QE2': ('Contact Ligand', '2.82113', 'NONE', '10.2', 'E'), '2QTL': ('Contact Ligand', '2.90533', 'NONE', '8.5', 'E'), '4DQK': ('Contact Ligand', '2.78504', 'NONE', '6.1', 'E'), '3OJW': ('Core', '11.0292', 'NONE', '8.4', 'E'), '1J9Z': ('Contact Ligand', '2.71723', 'NONE', '10.1', 'E'), '1JA0': ('Contact Ligand', '2.70846', 'NONE', '9.4', 'E'), '1JA1': ('Contact Ligand', '2.85341', 'NONE', '8.7',…	Contact Ligand	2.59364	11.5865	None	None	(5.9, '278517')	sheet	na	na	na	na	na	na	na	na	na	na	na	na	na	na	na	na	na	na	na	na	na	na	na	na	na	na	na	na	na	na	na	na	na	na
P16435	na	na	NP_000932.3,NM_000941.2	R457	H	{'other diseases': ['H']}	{'3QE2': ('Contact Ligand', '3.08365', 'NONE', '0.0', 'E'), '2QTL': ('Contact Ligand', '2.81362', 'NONE', '0.3', 'E'), '4DQK': ('Contact Ligand', '3.12326', 'NONE', '1.6', 'E'), '3OJW': ('Core', '10.1945', 'NONE', '0.3', 'E'), '1J9Z': ('Contact Ligand', '3.37561', 'NONE', '0.5', 'E'), '1JA0': ('Contact Ligand', '3.35082', 'NONE', '0.9', 'E'), '1JA1': ('Contact Ligand', '3.13606', 'NONE', '0.0', '…	Contact Ligand	2.81362	9.92148	None	None	(0.0, '278531')	sheet	na	na	na	na	na	na	na	na	na	na	na	na	na	na	na	na	na	na	na	na	na	na	na	na	na	na	na	na	na	na	na	na	na	na
P16435	na	na	NP_000932.3,NM_000941.2	Y178	D	{'other diseases': ['D']}	{'3QE2': ('Contact Ligand', '4.83711', 'NONE', '16.8', 'S'), '1JA1': ('Surface', '6.95284', 'NONE', '20.2', 'S'), '3OJX': ('Contact Ligand', '3.53676', 'NONE', '9.5', 'S'), '1B1C': ('Surface', '33.9233', 'NONE', '37.0', 'S'), '3ES9': ('Contact Ligand', '3.32702', 'NONE', '40.7', 'S'), '1JA0': ('Surface', '6.93964', 'NONE', '19.8', 'S'), '3OJW': ('Contact Ligand', '3.46877', 'NONE', '15.8', 'S'), …	Contact Ligand	3.32702	7.4233	None	None	(9.5, '278524')	disorder	na	na	na	na	na	na	na	na	na	na	na	na	na	na	na	na	na	na	na	na	na	na	na	na	na	na	na	na	na	na	na	na	na	na
P16435	na	na	NP_000932.3,NM_000941.2	A284	P	{'other diseases': ['P']}	{'1JA1': ('Core', '16.1262', 'NONE', '0.2', 'E'), '3QE2': ('Core', '16.1674', 'NONE', '0.2', 'E'), '2QTL': ('Surface', '11.8974', 'NONE', '34.9', 'E'), '3OJX': ('Core', '24.026', 'NONE', '0.4', 'E'), '3ES9': ('Core', '38.8707', 'NONE', '0.0', 'E'), '3QFT': ('Core', '15.8963', 'NONE', '0.0', 'E'), '3OJW': ('Core', '23.402', 'NONE', '0.0', 'E'), '3QFR': ('Core', '16.1294', 'NONE', '0.2', 'E'), '3QF…	Core	11.8974	19.3595	None	None	(0.0, '278527')	sheet	na	na	na	na	na	na	na	na	na	na	na	na	na	na	na	na	na	na	na	na	na	na	na	na	na	na	na	na	na	na	na	na	na	na
P16435	na	na	NP_000932.3,NM_000941.2	A287	P	{'other diseases': ['P']}	{'1JA1': ('Surface', '16.6032', 'NONE', '47.5', 'E'), '3QE2': ('Surface', '17.0349', 'NONE', '35.7', 'E'), '2QTL': ('Core', '11.4557', 'NONE', '5.2', 'S'), '3OJX': ('Surface', '27.2836', 'NONE', '57.4', 'E'), '3ES9': ('Surface', '44.9702', 'NONE', '50.4', 'E'), '3QFT': ('Surface', '17.0699', 'NONE', '55.0', 'E'), '3OJW': ('Surface', '27.0226', 'NONE', '44.5', 'E'), '3QFR': ('Surface', '17.1951', …	Core	11.4557	22.8475	None	None	(5.2, '278519')	sheet	na	na	na	na	na	na	na	na	na	na	na	na	na	na	na	na	na	na	na	na	na	na	na	na	na	na	na	na	na	na	na	na	na	na
P16435	na	na	NP_000932.3,NM_000941.2	V489	E	{'other diseases': ['E']}	{'3QE2': ('Contact Ligand', '2.91782', 'NONE', '6.4', 'H'), '2QTL': ('Contact Ligand', '2.87687', 'NONE', '6.1', 'H'), '4DQK': ('Contact Ligand', '2.71726', 'NONE', '0.5', 'H'), '3OJW': ('Core', '15.2943', 'NONE', '5.4', 'H'), '1J9Z': ('Contact Ligand', '2.90872', 'NONE', '6.2', 'H'), '1JA0': ('Contact Ligand', '2.93913', 'NONE', '5.9', 'H'), '1JA1': ('Contact Ligand', '2.89852', 'NONE', '5.9', '…	Contact Ligand	2.71726	20.0303	None	None	(0.0, '278517')	helix	na	na	na	na	na	na	na	na	na	na	na	na	na	na	na	na	na	na	na	na	na	na	na	na	na	na	na	na	na	na	na	na	na	na
P16435	na	na	NP_000932.3,NM_000941.2	C566	Y	{'other diseases': ['Y']}	{'3QE2': ('Core', '13.5786', 'NONE', '0.9', 'E'), '2QTZ': ('Core', '14.1831', 'NONE', '0.9', 'E'), '2QTL': ('Core', '14.0668', 'NONE', '9.6', 'E'), '4DQK': ('Core', '13.7786', 'NONE', '10.8', 'E'), '3OJW': ('Core', '21.2492', 'NONE', '10.2', 'E'), '1J9Z': ('Core', '13.8095', 'NONE', '0.8', 'E'), '1JA0': ('Core', '13.4035', 'NONE', '2.3', 'E'), '1JA1': ('Core', '13.8929', 'NONE', '1.4', 'E'), '3QF…	Core	13.4035	23.9932	None	None	(0.5, '278517')	sheet	na	na	na	na	na	na	na	na	na	na	na	na	na	na	na	na	na	na	na	na	na	na	na	na	na	na	na	na	na	na	na	na	na	na
P16435	na	na	NP_000932.3,NM_000941.2	V605	F	{'other diseases': ['F']}	{'3QE2': ('Core', '15.6177', 'NONE', '0.7', 'H'), '1JA1': ('Core', '15.7559', 'NONE', '0.6', 'H'), '3OJX': ('Core', '18.0234', 'NONE', '0.4', 'H'), '2QTL': ('Core', '16.2317', 'NONE', '2.3', 'H'), '3ES9': ('Core', '32.2157', 'NONE', '1.3', 'T'), '3QFT': ('Core', '15.818', 'NONE', '0.6', 'H'), '3OJW': ('Core', '18.0381', 'NONE', '2.1', 'H'), '3QFR': ('Core', '15.5412', 'NONE', '0.8', 'H'), '3QFS':…	Core	15.451	19.0684	None	None	(0.4, '278524')	helix	na	na	na	na	na	na	na	na	na	na	na	na	na	na	na	na	na	na	na	na	na	na	na	na	na	na	na	na	na	na	na	na	na	na
P16435	na	na	NP_000932.3,NM_000941.2	Y575	C	{'other diseases': ['C']}	{'3QE2': ('Core', '8.48502', 'NONE', '3.2', 'T'), '2QTZ': ('Core', '9.99719', 'NONE', '12.3', 'T'), '4DQL': ('Core', '8.83907', 'NONE', '9.6', 'T'), '4DQK': ('Core', '8.98945', 'NONE', '10.6', 'T'), '3OJW': ('Core', '20.3171', 'NONE', '5.4', 'T'), '2QTL': ('Core', '9.90215', 'NONE', '13.0', 'T'), '1J9Z': ('Core', '8.71302', 'NONE', '3.1', 'T'), '1JA0': ('Core', '8.08308', 'NONE', '3.8', 'T'), '1J…	Core	8.08308	21.0805	None	None	(2.7, '278520')	disorder	na	na	na	na	na	na	na	na	na	na	na	na	na	na	na	na	na	na	na	na	na	na	na	na	na	na	na	na	na	na	na	na	na	na
P16435	na	na	NP_000932.3,NM_000941.2	Y181	D	{'other diseases': ['D']}	{'3QE2': ('Surface', '14.8733', 'NONE', '19.7', 'T'), '1JA1': ('Surface', '16.3352', 'NONE', '18.9', 'T'), '3OJX': ('Contact Ligand', '3.36076', 'NONE', '17.4', 'T'), '1B1C': ('Surface', '27.6745', 'NONE', '24.0', 'T'), '3ES9': ('Contact Ligand', '3.27079', 'NONE', '16.5', 'T'), '1JA0': ('Surface', '16.3803', 'NONE', '21.6', 'T'), '3OJW': ('Contact Ligand', '3.31444', 'NONE', '17.2', 'T'), '3QFR'…	Contact Ligand	3.27079	12.2143	None	None	(14.0, '278521')	disorder	na	na	na	na	na	na	na	na	na	na	na	na	na	na	na	na	na	na	na	na	na	na	na	na	na	na	na	na	na	na	na	na	na	na
P16435	na	na	NP_000932.3,NM_000941.2	V608	F	{'other diseases': ['F']}	{'3QE2': ('Core', '20.3226', 'NONE', '15.4', 'H'), '1JA1': ('Core', '20.5901', 'NONE', '10.1', 'H'), '3OJX': ('Core', '24.6184', 'NONE', '9.7', 'H'), '2QTL': ('Core', '22.1618', 'NONE', '10.6', 'H'), '3ES9': ('Core', '36.8159', 'NONE', '10.4', 'H'), '3QFT': ('Surface', '20.7329', 'NONE', '20.4', 'H'), '3OJW': ('Core', '23.5083', 'NONE', '9.4', 'H'), '3QFR': ('Core', '20.4149', 'NONE', '15.1', 'H'…	Core	20.0653	22.8705	None	None	(7.9, '278533')	helix	na	na	na	na	na	na	na	na	na	na	na	na	na	na	na	na	na	na	na	na	na	na	na	na	na	na	na	na	na	na	na	na	na	na
P16435	na	na	NP_000932.3,NM_000941.2	C569	Y	{'other diseases': ['Y']}	{'3QE2': ('Surface', '18.5876', 'NONE', '21.3', 'T'), '1JA1': ('Surface', '18.6566', 'NONE', '30.5', 'T'), '3OJX': ('Surface', '27.4223', 'NONE', '23.8', 'T'), '2QTL': ('Surface', '19.3353', 'NONE', '32.6', 'T'), '3ES9': ('Surface', '45.3202', 'NONE', '25.9', 'T'), '3QFT': ('Surface', '18.4268', 'NONE', '21.5', 'T'), '3OJW': ('Surface', '27.8031', 'NONE', '37.1', 'T'), '3QFR': ('Surface', '18.856…	Surface	18.0076	31.1365	None	None	(19.0, '278521')	disorder	na	na	na	na	na	na	na	na	na	na	na	na	na	na	na	na	na	na	na	na	na	na	na	na	na	na	na	na	na	na	na	na	na	na
Q86SJ6	na	P:?	NP_001127925.1,NM_001134453.2,NP_817123.1,NM_177986.4	S192	P	{'other diseases': ['P']}	{'4NUM': ('Contact Ligand', '4.93136', '24.2848', '13.6', 'G'), '2O72': ('Contact Ligand', '4.50299', 'NONE', '10.6', 'T'), '2QVI': ('Surface', '5.13133', 'NONE', '16.6', 'T'), '3LNF': ('Core', '11.7381', 'NONE', '10.5', 'T'), '2QVF': ('Core', '8.37215', 'NONE', '15.6', 'T'), '1NCJ': ('Contact Ligand', '4.50402', 'NONE', '14.3', 'T'), '3LNG': ('Contact Ligand', '4.49717', '6.97053', '8.6', 'T'), …	Contact Ligand	4.43843	4.43843	None	None	(6.2, '202008')	disorder	na	na	na	na	na	na	na	na	na	na	na	na	na	na	na	na	na	na	na	na	na	na	na	na	na	na	na	na	na	na	na	na	na	na
A8K7B7	na	na	NP_055040.2,NM_014225.5	P179	R,L	{'other diseases': ['R', 'L']}	{'3K7V': ('Surface', '62.0121', '47.4818', '35.9', 'H'), '2NPP_na': ('Contact Protein', '36.8453', '3.17694', '20.9', 'H'), '2PKG': ('Contact Protein', '25.9927', '3.39457', '20.6', 'H'), '3FGA': ('Contact Protein', '36.8104', '3.65347', '27.2', 'H'), '2PF4': ('Contact Protein', '26.6388', '3.41633', '24.5', 'H'), '3K7W': ('Surface', '61.8865', '47.3853', '35.7', 'H'), '1B3U': ('Surface isolated …	Contact Protein	10.6633	2.79351	None	None	(20.6, '278538')	helix	na	na	na	na	na	na	na	na	na	na	na	na	na	na	na	na	na	na	na	na	na	na	na	na	na	na	na	na	na	na	na	na	na	na
A8K7B7	na	na	NP_055040.2,NM_014225.5	R182	W	{'other diseases': ['W']}	{'3K7V': ('Core', '64.2892', '49.5218', '11.0', 'H'), '2NPP_na': ('Core', '40.7818', '6.41874', '10.8', 'H'), '2PKG': ('Core', '29.5164', '6.38906', '10.3', 'H'), '3FGA': ('Core', '40.5454', '7.04091', '9.2', 'H'), '2PF4': ('Contact Protein', '30.2087', '3.5633', '13.4', 'H'), '3K7W': ('Core', '64.2613', '49.7026', '11.0', 'H'), '1B3U': ('Core isolated chain', 'NONE', 'NONE', '12.7', 'H'), '4I5N'…	Contact Protein	12.7804	3.5633	None	None	(9.2, '278540')	helix	na	na	na	na	na	na	na	na	na	na	na	na	na	na	na	na	na	na	na	na	na	na	na	na	na	na	na	na	na	na	na	na	na	na
O95343	na	na	NP_005404.1,NM_005413.3	V92	G	{'other diseases': ['G']}	{'4EGC': ('Core', '20.7839', '5.56318', '5.8', 'H')}	Core	20.7839	5.56318	None	None	(5.8, '288916')	helix	na	na	na	na	na	na	na	na	na	na	na	na	na	na	na	na	na	na	na	na	na	na	na	na	na	na	na	na	na	na	na	na	na	na
O95343	na	V:?	NP_005404.1,NM_005413.3	L226	V	{'other diseases': ['V']}	{'4EGC': ('Surface', '32.8596', '16.7755', '80.7', 'H')}	Surface	32.8596	16.7755	None	None	(80.7, '288916')	helix	na	na	na	na	na	na	na	na	na	na	na	na	na	na	na	na	na	na	na	na	na	na	na	na	na	na	na	na	na	na	na	na	na	na
O95343	na	na	NP_005404.1,NM_005413.3	I105	V	{'other diseases': ['V']}	{'4EGC': ('Surface', '18.4322', '8.23898', '22.9', 'H')}	Surface	18.4322	8.23898	None	None	(22.9, '288916')	helix	na	na	na	na	na	na	na	na	na	na	na	na	na	na	na	na	na	na	na	na	na	na	na	na	na	na	na	na	na	na	na	na	na	na
O95343	na	C:0.000922	NP_005404.1,NM_005413.3	G37	C	{'other diseases': ['C']}	{'4EGC': ('Surface', '18.7404', '20.4326', '65.3', '')}	Surface	18.7404	20.4326	None	None	(65.3, '288916')	disorder	na	na	na	na	na	na	na	na	na	na	na	na	na	na	na	na	na	na	na	na	na	na	na	na	na	na	na	na	na	na	na	na	na	na
O95343	na	na	NP_005404.1,NM_005413.3	P231	R	{'other diseases': ['R']}	{'4EGC': ('Core', '44.1179', '27.364', '9.2', '')}	Core	44.1179	27.364	None	None	(9.2, '288916')	disorder	na	na	na	na	na	na	na	na	na	na	na	na	na	na	na	na	na	na	na	na	na	na	na	na	na	na	na	na	na	na	na	na	na	na
O95343	na	C:?	NP_005404.1,NM_005413.3	W113	C	{'other diseases': ['C']}	{'4EGC': ('Surface', '9.19137', '6.98239', '30.8', 'H')}	Surface	9.19137	6.98239	None	None	(30.8, '288916')	helix	na	na	na	na	na	na	na	na	na	na	na	na	na	na	na	na	na	na	na	na	na	na	na	na	na	na	na	na	na	na	na	na	na	na
O95343	na	P:?	NP_005404.1,NM_005413.3	R257	P,W	{'other diseases': ['P', 'W']}	{'4EGC': ('Surface', '34.7412', '16.0176', '30.4', 'H')}	Surface	34.7412	16.0176	None	None	(30.4, '288916')	helix	na	na	na	na	na	na	na	na	na	na	na	na	na	na	na	na	na	na	na	na	na	na	na	na	na	na	na	na	na	na	na	na	na	na
O95343	na	na	NP_005404.1,NM_005413.3	H173	P	{'other diseases': ['P']}	{'4EGC': ('Core', '24.4726', '24.8949', '5.8', 'H')}	Core	24.4726	24.8949	None	None	(5.8, '288916')	helix	na	na	na	na	na	na	na	na	na	na	na	na	na	na	na	na	na	na	na	na	na	na	na	na	na	na	na	na	na	na	na	na	na	na
O95343	na	S:0.000010	NP_005404.1,NM_005413.3	A167	S	{'other diseases': ['S']}	{'4EGC': ('Surface', '28.0205', '15.8623', '47.0', 'H')}	Surface	28.0205	15.8623	None	None	(47.0, '288916')	helix	na	na	na	na	na	na	na	na	na	na	na	na	na	na	na	na	na	na	na	na	na	na	na	na	na	na	na	na	na	na	na	na	na	na
O95343	na	na	NP_005404.1,NM_005413.3	T202	I	{'other diseases': ['I']}	{'4EGC': ('Core', '28.6941', '15.5082', '5.3', 'T')}	Core	28.6941	15.5082	None	None	(5.3, '288916')	disorder	na	na	na	na	na	na	na	na	na	na	na	na	na	na	na	na	na	na	na	na	na	na	na	na	na	na	na	na	na	na	na	na	na	na
O95343	na	A:?	NP_005404.1,NM_005413.3	V250	A	{'other diseases': ['A']}	{'4EGC': ('Core', '45.9576', '27.8184', '0.0', 'H')}	Core	45.9576	27.8184	None	None	(0.0, '288916')	helix	na	na	na	na	na	na	na	na	na	na	na	na	na	na	na	na	na	na	na	na	na	na	na	na	na	na	na	na	na	na	na	na	na	na
Q9HC77	na	V:?	NP_060921.3,NM_018451.4	E1235	V	{'other diseases': ['V']}	{'4LD1': ('Surface', '21.1253', 'NONE', '33.0', 'E'), '4LD3': ('Contact Protein', 'NONE', '3.46378', '33.0', 'E'), '4BXR': ('Contact Protein', 'NONE', '2.82604', '33.0', 'E'), '4BXP': ('Surface isolated chain', 'NONE', 'NONE', '33.0', 'E'), '4BXQ': ('Surface isolated chain', 'NONE', 'NONE', '33.0', 'E'), '4MPZ': ('Core', '19.8985', 'NONE', '12.4', 'E'), '4LZF': ('Surface', 'NONE', '11.2727', '33.…	Contact Protein	19.8985	2.82604	None	None	(1.5, '133425')	sheet	na	na	na	na	na	na	na	na	na	na	na	na	na	na	na	na	na	na	na	na	na	na	na	na	na	na	na	na	na	na	na	na	na	na
P35713	na	P:?	NP_060889.1,NM_018419.2	A104	P	{'other diseases': ['P']}	{'1GT0': ('Surface', 'NONE', '6.42908', '32.1', 'H'), '4EUW': ('Surface', 'NONE', '6.28677', '28.4', 'H'), '3U2B': ('Contact DNA', 'NONE', '3.97911', '49.2', 'H'), '4A3N': ('Surface', '25.616', 'NONE', '43.7', 'H'), '3F27': ('Surface', 'NONE', '6.35769', '35.1', 'H')}	Contact DNA	25.616	34.9052	3.97911	None	(28.4, '289837')	helix	na	na	na	na	na	na	na	na	na	na	na	na	na	na	na	na	na	na	na	na	na	na	na	na	na	na	na	na	na	na	na	na	na	na
P35713	na	R:?	NP_060889.1,NM_018419.2	W95	R	{'other diseases': ['R']}	{'1GT0': ('Core', 'NONE', '7.76832', '7.1', 'H'), '4EUW': ('Core', 'NONE', '7.26443', '12.4', 'H'), '3U2B': ('Core', 'NONE', '7.35826', '7.3', 'H'), '4A3N': ('Core', '16.7764', 'NONE', '8.4', 'H'), '3F27': ('Core', 'NONE', '7.20519', '7.1', 'H')}	Core	16.7764	30.2018	7.20519	None	(7.1, '289838')	helix	na	na	na	na	na	na	na	na	na	na	na	na	na	na	na	na	na	na	na	na	na	na	na	na	na	na	na	na	na	na	na	na	na	na
O00116	na	na	NP_003650.1,NM_003659.3	E471	K	{'other diseases': ['K']}	{'5ADZ': ('Core', '15.0605', '9.18084', '8.0', 'E'), '5AE1': ('Core', '17.7227', '9.1961', '8.7', 'E'), '5AE2': ('Core', '17.3446', '8.95563', '8.8', 'E'), '4BCA': ('Core', '14.8291', '8.90254', '8.0', 'E'), '4BBY': ('Core', '14.8269', '8.80382', '6.6', 'E'), '4BC7': ('Core', '15.0732', '9.04761', '8.7', 'E'), '4BC9_na': ('Core', '17.7303', '9.0335', '8.1', 'E'), '5AE3_na': ('Core', '14.3423', '9…	Core	14.3423	8.80382	None	None	(6.6, '324060')	sheet	na	na	na	na	na	na	na	na	na	na	na	na	na	na	na	na	na	na	na	na	na	na	na	na	na	na	na	na	na	na	na	na	na	na
O00116	na	I:?	NP_003650.1,NM_003659.3	T309	I	{'other diseases': ['I']}	{'5ADZ': ('Contact Ligand', '2.65962', '12.4528', '0.1', 'B'), '5AE1': ('Core', '13.147', '12.5026', '0.1', 'B'), '5AE2': ('Core', '12.9571', '12.475', '0.1', 'B'), '4BCA': ('Contact Ligand', '2.65826', '12.4673', '0.1', 'B'), '4BBY': ('Contact Ligand', '2.70997', '12.5639', '0.1', 'B'), '4BC7': ('Contact Ligand', '2.68975', '12.4252', '0.2', 'B'), '4BC9_na': ('Core', '11.8476', '12.3641', '0.1',…	Contact Ligand	2.65826	12.3641	None	None	(0.1, '324060')	disorder	na	na	na	na	na	na	na	na	na	na	na	na	na	na	na	na	na	na	na	na	na	na	na	na	na	na	na	na	na	na	na	na	na	na
O00116	na	P:?	NP_003650.1,NM_003659.3	L469	P	{'other diseases': ['P']}	{'5ADZ': ('Core', '13.1665', '13.2379', '2.0', 'E'), '5AE1': ('Core', '15.0694', '13.2852', '2.2', 'E'), '5AE2': ('Core', '14.6868', '13.0708', '1.2', 'E'), '4BCA': ('Core', '13.0758', '13.1448', '3.2', 'E'), '5AE3_na': ('Core', '8.33132', '13.2234', '1.8', 'E'), '4BC7': ('Core', '13.1302', '13.0268', '1.8', 'E'), '4BC9_na': ('Core', '14.7335', '12.9999', '2.1', 'E'), '4BBY': ('Core', '13.2642', …	Core	8.33132	12.9169	None	None	(1.2, '324058')	sheet	na	na	na	na	na	na	na	na	na	na	na	na	na	na	na	na	na	na	na	na	na	na	na	na	na	na	na	na	na	na	na	na	na	na
O00116	na	na	NP_003650.1,NM_003659.3	R182	Q	{'other diseases': ['Q']}	{'5ADZ': ('Core', '12.0556', '23.7568', '5.9', 'H'), '5AE1': ('Core', '18.0791', '23.6183', '4.0', 'H'), '5AE2': ('Core', '20.6927', '23.6044', '2.8', 'H'), '4BCA': ('Core', '12.2383', '24.0753', '3.2', 'H'), '4BBY': ('Core', '11.9878', '23.7459', '3.0', 'H'), '4BC7': ('Core', '12.0013', '23.7576', '2.8', 'H'), '4BC9_na': ('Core', '21.8599', '14.5014', '2.7', 'H'), '5AE3_na': ('Core', '21.4613', …	Core	11.9878	13.8656	None	None	(2.7, '324061')	helix	na	na	na	na	na	na	na	na	na	na	na	na	na	na	na	na	na	na	na	na	na	na	na	na	na	na	na	na	na	na	na	na	na	na
O00116	na	H:?	NP_003650.1,NM_003659.3	R419	H	{'other diseases': ['H']}	{'5ADZ': ('Core', '7.96213', '14.2792', '4.5', 'E'), '5AE1': ('Core', '7.56889', '14.4058', '7.3', 'E'), '5AE2': ('Core', '7.56394', '14.5019', '6.5', 'E'), '4BCA': ('Core', '6.45055', '13.4321', '10.7', 'E'), '5AE3_na': ('Contact Ligand', '2.85236', '14.5891', '6.6', 'E'), '4BC7': ('Core', '8.40339', '13.2772', '6.2', 'E'), '4BC9_na': ('Core', '7.77476', '14.0404', '11.9', 'E'), '4BBY': ('Core',…	Contact Ligand	2.85236	13.2772	None	None	(4.5, '324055')	sheet	na	na	na	na	na	na	na	na	na	na	na	na	na	na	na	na	na	na	na	na	na	na	na	na	na	na	na	na	na	na	na	na	na	na
O00116	na	M:?	NP_003650.1,NM_003659.3	T568	M	{'other diseases': ['M']}	{'5ADZ': ('Core', '8.20096', '9.8987', '12.9', 'E'), '5AE1': ('Core', '7.18753', '10.1319', '14.3', 'E'), '5AE2': ('Core', '6.70902', '10.1413', '11.1', 'E'), '4BCA': ('Core', '7.73921', '9.94361', '7.9', 'E'), '4BBY': ('Core', '7.86699', '10.1199', '11.4', 'E'), '4BC7': ('Core', '7.69055', '10.0284', '11.9', 'E'), '4BC9_na': ('Core', '7.96454', '10.1452', '8.2', 'E'), '5AE3_na': ('Core', '8.6299…	Core	6.70902	9.8987	None	None	(7.9, '324059')	sheet	na	na	na	na	na	na	na	na	na	na	na	na	na	na	na	na	na	na	na	na	na	na	na	na	na	na	na	na	na	na	na	na	na	na
P84074	na	T:0.000851	NP_002134.2,NM_002143.2,XP_005270849.1,XM_005270792.2,XP_016856607.1,XM_017001118.1	A190	T	{'other diseases': ['T']}	{'2D8N': ('Surface isolated chain', 'NONE', 'NONE', '57.4', ''), '1G8I': ('Surface', '15.4598', 'NONE', '99.0', ''), '2NZ0': ('Contact Protein', '29.855', '3.46371', '80.0', ''), '4GUK': ('Surface', '29.8071', 'NONE', '78.6', ''), '1S6C': ('Contact Protein', '20.4683', '3.20539', '82.2', 'H'), '4MLW': ('Core', '21.3178', 'NONE', '7.8', 'H'), '4M2O': ('Core', '21.3612', 'NONE', '6.8', 'H'), '3DD4'…	Contact Protein	15.4598	3.20539	None	None	(1.3, '278562')	helix	na	na	na	na	na	na	na	na	na	na	na	na	na	na	na	na	na	na	na	na	na	na	na	na	na	na	na	na	na	na	na	na	na	na
P84074	na	N:0.999992	NP_002134.2,NM_002143.2,XP_005270849.1,XM_005270792.2,XP_016856607.1,XM_017001118.1	T71	N	{'other diseases': ['N']}	{'2GGZ': ('Surface', '8.82653', 'NONE', '18.1', 'H'), '4YRU': ('Core', '8.72694', '6.50848', '7.3', 'H'), '4M2O': ('Core', '10.8374', 'NONE', '7.9', 'T'), '3DD4': ('Core', '21.0164', 'NONE', '0.1', 'T'), '2HET': ('Surface', '12.0413', 'NONE', '19.9', 'H'), '1S1E': ('Surface', '13.2478', 'NONE', '20.4', 'H'), '4MLW': ('Core', '11.0517', 'NONE', '9.1', 'T'), '4M2Q': ('Core', '11.7172', 'NONE', '15.…	Core	8.06684	6.38412	None	None	(0.1, '278558')	helix	na	na	na	na	na	na	na	na	na	na	na	na	na	na	na	na	na	na	na	na	na	na	na	na	na	na	na	na	na	na	na	na	na	na
P56748	chr21:31587793_A/G	P:0.302251	NP_955360.1,NM_199328.2	S151	P	{'ExAc': ['P']}	{'3X29': ('Contact Protein', 'NONE', '3.54747', '94.1', 'T')}	Contact Protein	None	3.54747	None	None	(94.1, '135854')	disorder	1.0	T	0.0	B	0.0	B	0.000	N	0.999	P	-2.91	N	-2.42	D	7.45	N	0.07	-0.471	0.260	0.512	0.081	N	-0.903	T	0.000	T	0.487	0	3.96	0.024	-0.244	0.831	0.351	11.447
P56748	chr21:31587859_T/C	na	NP_955360.1,NM_199328.2	T129	A	{'ExAc': ['A']}	{'3X29': ('Core', 'NONE', '24.3668', '0.6', 'H')}	Core	None	24.3668	None	None	(0.6, '135854')	helix	0.942	T	0.106	B	0.264	B	0.015	N	1	P	0.215	N	-2.15	D	0.27	N	0.046	-0.306	0.643	0.530	0.061	N	-0.997	T	0.002	T	0.487	0	3.65	0.991	1.061	0.997	0.750	9.126
P56748	chr21:31587954_A/G	T:0.005548	NP_955360.1,NM_199328.2	M97	T	{'ExAc': ['T']}	{'3X29': ('Surface', 'NONE', '35.9405', '25.1', 'H')}	Surface	None	35.9405	None	None	(25.1, '135854')	helix	0.241	T	0.0	B	0.002	B	0.008	N	0.998	N	-1.32	N	-2.41	D	-1.84	N	0.039	0.568	7.933	0.745	0.185	N	-0.871	T	0.058	T	0.487	0	2.03	-0.056	0.149	0.987	0.722	5.56
P23919	chr2:242626096_G/A	Y:0.004457	NP_001158503.1,NM_001165031.1,NP_001307832.1,NM_001320903.1,NP_036277.2,NM_012145.3	H35	Y	{'ExAc': ['Y']}	{'1E2Q': ('Surface', '23.5954', 'NONE', '26.0', ''), '1E99': ('Surface', '23.4877', 'NONE', '26.9', ''), '1E98': ('Surface', '21.2143', 'NONE', '27.7', ''), '2W0S': ('Surface', '21.4664', 'NONE', '49.5', 'T'), '1E2D': ('Surface', '23.4596', 'NONE', '27.2', ''), '1E2E': ('Surface', '23.9122', 'NONE', '30.7', ''), '1E2F': ('Surface', '24.5041', 'NONE', '26.7', ''), '1E2G': ('Surface', '23.4983', 'N…	Surface	20.3055	23.139	None	None	(23.5, '37')	disorder	1.0	T	0.002	B	0.005	B	0.004	N	1.000	N	0.52	N	1.1	T	-1.35	N	0.197	-1.043	0.013	0.955	0.571	D	-1.045	T	0.030	T	0.442	0	3.1	0.518	0.054	0.967	0.005	8.203
B4DYH0	chr2:88125212_C/G	P:0.067002	NP_001071638.2,NM_001078170.2	A13	P	{'ExAc': ['P']}	{'4GA0': ('Surface isolated chain', 'NONE', 'NONE', '56.1', 'H'), '4GA1': ('Surface isolated chain', 'NONE', 'NONE', '54.9', 'H'), '4GA2': ('Surface isolated chain', 'NONE', 'NONE', '55.8', 'H')}	Surface isolated chain	None	None	None	None	(54.9, '203962')	helix	0.013	D	0.998	D	0.949	D	.	.	1	D	1.245	L	0.95	T	-2.18	N	0.427	4.771	24.7	0.965	0.486	N	-1.099	T	0.029	T	0.638	0	1.6	0.662	0.435	0.999	0.972	6.595
Q01970	chr11:64031241_C/T	L:0.048834	NP_000923.1,NM_000932.2,NP_001171812.1,NM_001184883.1,NP_001303243.1,NM_001316314.1	S845	L	{'ExAc': ['L']}	{'1DJI': ('Surface', '41.3518', 'NONE', '40.6', 'E'), '1DJH': ('Surface', '41.9473', 'NONE', '38.2', 'E'), '1QAS': ('Surface isolated chain', 'NONE', 'NONE', '27.5', 'E'), '3QR1': ('Surface', '41.4189', 'NONE', '47.2', 'E'), '2ZKM': ('Surface', '43.626', 'NONE', '66.8', 'E'), '1QAT': ('Surface isolated chain', 'NONE', 'NONE', '26.3', 'E'), '2ISD': ('Surface isolated chain', 'NONE', 'NONE', '35.6'…	Surface	21.131	5.20669	None	None	(21.0, '133994')	sheet	0.002	D	0.982	D	0.377	B	0.000	D	0.934	D	0.755	N	2.11	T	-1.99	N	0.371	4.890	24.9	0.999	0.777	D	-1.091	T	0.004	T	0.778	0	5.25	0.871	0.852	0.993	0.251	13.282
Q01974	chr9:94486693_C/T	R:0.004993,R:0.004993	NP_001305133.1,NM_001318204.1,NP_004551.2,NM_004560.3	G695	R	{'ExAc': ['R'], 'ClinVar benign': ['R']}	{'5BVN': ('Contact Ligand', '3.61725', 'NONE', '94.1', 'T'), '2HZN': ('Surface', '27.5995', 'NONE', '106.3', 'S'), '2HZI': ('Surface', '25.5181', 'NONE', '111.2', 'T'), '2SRC': ('Surface', '19.9605', 'NONE', '97.2', 'T'), '2OG8': ('Surface', '26.1077', 'NONE', '100.2', 'T'), '4NKS': ('Surface', '23.2738', 'NONE', '103.3', 'T'), '4QQC': ('Surface', '21.6182', 'NONE', '104.9', 'T'), '3C4F': ('Surfa…	Contact Protein	3.61725	2.96801	None	None	(1.6, '134505')	disorder	0.001	D	1.0	D	1.0	D	0.001	D	1	D	2.325	M	-2.74	D	-7.71	D	0.877	6.776	32	0.999	0.918	D	0.049	D	0.401	T	0.615	0	4.65	0.871	0.935	0.963	0.802	17.751
Q01974	chr9:94493330_G/C	D:0.006577,D:0.006577	NP_001305133.1,NM_001318204.1,NP_004551.2,NM_004560.3	H349	D	{'ExAc': ['D'], 'ClinVar benign': ['D']}	{'5CSQ': ('Surface', 'NONE', '23.4309', '78.1', 'S'), '4DUR': ('Surface', '41.8682', 'NONE', '21.0', 'S'), '2HCK': ('Surface', '45.1889', '35.1223', '20.2', 'S'), '3VS6': ('Surface', '45.6501', 'NONE', '20.9', 'S'), '2PF1': ('Surface isolated chain', 'NONE', 'NONE', '61.6', 'S'), '2PF2': ('Surface', '30.2066', 'NONE', '54.2', 'S'), '3VS5': ('Surface', '18.3699', 'NONE', '31.3', 'S'), '3VS2': ('Su…	Core	16.3829	23.3196	None	None	(2.8, '134102')	disorder	na	na	na	na	na	na	na	na	na	na	na	na	na	na	na	na	na	na	na	na	na	na	na	na	na	na	na	na	na	na	na	na	na	na
Q01974	na	na	NP_001305133.1,NM_001318204.1,NP_004551.2,NM_004560.3	N620	K	{'other diseases': ['K']}	{'5BVN': ('Core', '20.6424', 'NONE', '0.0', 'G'), '2HZN': ('Core', '6.00876', 'NONE', '0.0', 'G'), '2HZI': ('Core', '6.58583', 'NONE', '5.1', 'G'), '2SRC': ('Contact Ligand', '3.41852', 'NONE', '0.9', 'G'), '2OG8': ('Core', '6.42926', 'NONE', '3.7', 'G'), '4NKS': ('Contact Ligand', '4.51857', 'NONE', '10.9', 'G'), '4QQC': ('Core', '7.05873', 'NONE', '3.7', 'G'), '4QQJ': ('Core isolated chain', 'N…	Contact Ligand	1.78791	2.89811	None	None	(0.0, '134045')	helix	na	na	na	na	na	na	na	na	na	na	na	na	na	na	na	na	na	na	na	na	na	na	na	na	na	na	na	na	na	na	na	na	na	na
Q01974	chr9:94495608_T/C	A:0.632338,A:0.632338	NP_001305133.1,NM_001318204.1,NP_004551.2,NM_004560.3	T245	A	{'ExAc': ['A'], 'ClinVar benign': ['A']}	{'4DUR': ('Core', '29.63', 'NONE', '4.8', ''), '4FL2': ('Surface', '49.6325', 'NONE', '38.7', ''), '4FL3': ('Surface', '48.1342', 'NONE', '49.3', ''), '4Y93': ('Surface', '17.4222', 'NONE', '97.4', 'S'), '4A5T': ('Core', '29.7331', 'NONE', '5.6', ''), '1KI0': ('Core isolated chain', 'NONE', 'NONE', '4.8', '')}	Core	17.4222	None	None	None	(4.8, '134101')	disorder	na	na	na	na	na	na	na	na	na	na	na	na	na	na	na	na	na	na	na	na	na	na	na	na	na	na	na	na	na	na	na	na	na	na
Q01974	na	H:0.000016	NP_001305133.1,NM_001318204.1,NP_004551.2,NM_004560.3	R657	H	{'other diseases': ['H']}	{'5BVN': ('Core', '6.83342', 'NONE', '6.1', 'G'), '2HZN': ('Core', '18.051', 'NONE', '15.4', 'T'), '2HZI': ('Core', '20.5292', 'NONE', '12.9', 'G'), '2SRC': ('Core', '12.2808', 'NONE', '8.3', 'G'), '2OG8': ('Core', '15.629', 'NONE', '10.2', 'T'), '4NKS': ('Core', '17.2317', 'NONE', '9.0', 'G'), '4QQC': ('Core', '16.3938', 'NONE', '15.8', 'G'), '3C4F': ('Core', '20.2926', 'NONE', '8.8', 'G'), '4QQ…	Contact Protein	3.22823	2.67363	None	None	(0.9, '134072')	helix	na	na	na	na	na	na	na	na	na	na	na	na	na	na	na	na	na	na	na	na	na	na	na	na	na	na	na	na	na	na	na	na	na	na
Q01974	na	na	NP_001305133.1,NM_001318204.1,NP_004551.2,NM_004560.3	R366	W	{'other diseases': ['W']}	{'5CSQ': ('Core', 'NONE', '10.3156', '0.9', 'B'), '4DUR': ('Core', '39.7749', 'NONE', '3.0', 'B'), '2PF1': ('Core isolated chain', 'NONE', 'NONE', '1.6', 'B'), '2PF2': ('Core', '28.5605', 'NONE', '0.1', ''), '2SRC': ('Surface', '20.8203', 'NONE', '88.2', 'T'), '1FMK': ('Surface isolated chain', 'NONE', 'NONE', '79.0', 'T'), '1BHT': ('Core', 'NONE', '9.95863', '0.9', 'B'), '2J0J': ('Surface', '67.…	Core	17.386	9.48223	None	None	(0.1, '134078')	disorder	na	na	na	na	na	na	na	na	na	na	na	na	na	na	na	na	na	na	na	na	na	na	na	na	na	na	na	na	na	na	na	na	na	na
Q12904	chr4:107249244_C/G	A:0.064470	NP_001135887.1,NM_001142415.1,NP_001135888.1,NM_001142416.1,NP_004748.2,NM_004757.3,XP_016864324.1,XM_017008835.1,XP_016864325.1,XM_017008836.1	P79	A	{'ExAc': ['A']}	{'4R3Z': ('Surface', 'NONE', '7.37698', '83.8', '')}	Surface	None	7.37698	None	None	(83.8, '48477')	disorder	0.324	T	0.037	B	0.025	B	0.001	D	0.729	P	1.61	L	2.02	T	-0.78	N	0.245	1.984	16.11	0.902	0.739	D	-0.984	T	0.000	T	0.732	0	5.07	0.871	0.935	0.529	0.855	12.665
Q7Z3I7	chr8:125989852_A/T	C:0.040438	NP_689625.2,NM_152412.2	S448	C	{'ExAc': ['C']}	{'2WBU': ('Surface', '31.4925', '7.94418', '46.4', 'E'), '2WBS': ('Contact DNA', '6.98476', '4.65526', '14.9', 'E'), '4M9E': ('Surface', '10.8512', '8.01452', '46.7', 'E')}	Contact DNA	6.98476	None	4.65526	None	(14.9, '136505')	sheet	0.387	T	0.0	B	0.0	B	0.015	N	1.000	P	1.805	L	0.7	T	-1.18	N	0.064	0.465	7.156	0.491	0.001	N	-1.081	T	0.000	T	0.554	0	2.23	-1.232	-0.210	0.691	0.979	3.611
Q7Z3I7	chr8:125989432_A/T	C:0.006478	NP_689625.2,NM_152412.2	S308	C	{'ExAc': ['C']}	{'1MEY': ('Contact DNA', '15.2109', '4.78735', '28.0', 'E'), '2PRT': ('Contact DNA', '38.1553', '4.86705', '57.1', 'E'), '3W5K': ('Surface', '29.7744', '5.22346', '46.5', 'E'), '1TF6': ('Surface', '85.7638', '13.88', '76.3', 'T'), '2GLI': ('Core', '42.2733', '5.18682', '15.8', 'E')}	Contact DNA	15.2109	5.22346	4.78735	None	(15.8, '136514')	sheet	0.001	D	0.969	D	0.357	B	0.113	N	0.993	N	0.855	L	2.12	T	-2.22	N	0.093	3.257	22.8	0.984	0.001	N	-1.044	T	0.002	T	0.554	0	-0.267	0.069	1.006	0.999	1.000	8.153
Q96IW2	chr19:4288332_A/G	S:0.414914	NP_064594.3,NM_020209.3	N270	S	{'ExAc': ['S']}	{'1OPK': ('Surface', '32.8347', 'NONE', '47.1', 'S'), '1OPL': ('Surface', '32.329', 'NONE', '46.4', 'S'), '2FO0': ('Surface', '32.0643', 'NONE', '52.0', 'S'), '4EIH': ('Surface', '17.4098', 'NONE', '41.4', ''), '3T04': ('Surface', 'NONE', '22.6164', '33.9', 'S'), '3UYO': ('Surface', 'NONE', '8.0443', '57.2', 'S'), '2ABL': ('Surface isolated chain', 'NONE', 'NONE', '16.6', '')}	Surface	17.4098	8.0443	None	None	(16.6, '188954')	disorder	1.0	T	0.0	B	0.001	B	0.001	N	1.000	P	-0.65	N	-2.33	D	1.36	N	0.013	1.104	11.23	0.838	0.042	N	-0.949	T	0.000	T	0.497	0	3.99	0.024	0.072	0.620	0.835	9.405
Q96IW2	chr19:4283059_G/A	S:0.034868	NP_064594.3,NM_020209.3	G138	S	{'ExAc': ['S']}	{'2FO0': ('Surface', '36.7363', 'NONE', '77.3', 'T'), '1OPL': ('Surface', '36.2157', 'NONE', '60.2', 'T'), '2ABL': ('Surface isolated chain', 'NONE', 'NONE', '42.8', 'T')}	Surface	36.2157	None	None	None	(42.8, '188954')	disorder	0.834	T	0.006	B	0.003	B	0.957	N	1	P	0.255	N	1.71	T	-0.85	N	0.039	-1.079	0.011	0.441	0.013	N	-0.977	T	0.000	T	0.677	0	-9.27	-0.851	-1.006	0.003	0.001	10.050
Q4UJ75	chr9:69385945_C/T	F:0.333333	NP_001092275.1,NM_001098805.1	L128	F	{'ExAc': ['F']}	{'2XEH': ('Core isolated chain', 'NONE', 'NONE', '3.8', ''), '1WDY': ('Core', '16.6531', 'NONE', '11.8', ''), '4HB5': ('Surface isolated chain', 'NONE', 'NONE', '20.0', ''), '2XEE': ('Core isolated chain', 'NONE', 'NONE', '3.9', ''), '4K5A': ('Core', 'NONE', '12.8551', '12.7', ''), '4ATZ': ('Surface', 'NONE', '10.2311', '16.8', ''), '4DUI': ('Core', '8.63717', 'NONE', '6.7', ''), '3NOG': ('Core',…	Core	8.63717	10.2154	None	None	(2.5, '136898')	disorder	0.054	T	0.979	D	0.575	P	.	.	1	P	2.21	M	-0.33	T	-2.56	D	0.067	2.529	19.66	0.995	0.015	N	-0.483	T	0.276	T	0.554	0	-2.73	-0.743	-1.493	0.004	0.000	9.543
Q4UJ75	chr9:69390009_A/G	R:0.031410	NP_001092275.1,NM_001098805.1	K188	R	{'ExAc': ['R']}	{'2XEH': ('Surface isolated chain', 'NONE', 'NONE', '48.5', 'T'), '4HRL': ('Surface', 'NONE', '28.5834', '50.6', 'H'), '4HRM': ('Surface', 'NONE', '21.4726', '33.0', ''), '1WDY': ('Surface', '31.1694', 'NONE', '44.0', 'H'), '2BKG': ('Surface isolated chain', 'NONE', 'NONE', '34.2', 'T'), '4HNA': ('Surface', '35.7208', '16.6886', '54.9', 'T'), '4HB5': ('Surface isolated chain', 'NONE', 'NONE', '60…	Surface	16.2577	16.6886	None	None	(33.0, '136902')	disorder	0.115	T	0.059	B	0.02	B	.	.	1	N	1.005	L	-0.18	T	-1.05	N	0.096	-1.462	0.003	0.768	0.014	N	-1.015	T	0.131	T	0.554	0	1.03	0.804	0.561	0.005	0.001	5.309
Q4UJ75	chr9:69390020_T/A	T:0.178969	NP_001092275.1,NM_001098805.1	S192	T	{'ExAc': ['T']}	{'1WDY': ('Surface', '41.8966', 'NONE', '101.2', 'S'), '2BKG': ('Core isolated chain', 'NONE', 'NONE', '11.0', 'T'), '2RFM': ('Surface', '13.5003', 'NONE', '16.8', 'S'), '4YDW': ('Core isolated chain', 'NONE', 'NONE', '12.4', 'T'), '4G8L': ('Surface', '36.9996', 'NONE', '94.5', ''), '4G8K': ('Surface isolated chain', 'NONE', 'NONE', '54.8', 'S'), '4LSZ': ('Surface', 'NONE', '19.8071', '53.1', 'T'…	Core	13.5003	11.8077	None	None	(11.0, '136897')	disorder	0.233	T	0.0	B	0.0	B	.	.	1	N	-0.37	N	0.68	T	1.31	N	0.123	-1.487	0.003	0.356	0.001	N	-1.048	T	0.048	T	0.554	0	-0.246	-3.167	-3.596	0.002	0.000	2.396
P22681	chr11:119149229_G/C,chr11:119149229_G/A	na	NP_005179.2,NM_005188.3	G413	S,R	{'cancer somatic': ['S', 'R']}	{'1FBV': ('Surface', '14.3101', '6.18021', '18.4', ''), '4A4C': ('Surface', '15.007', '5.96871', '20.4', ''), '4A4B': ('Core', '15.117', '6.46293', '15.2', ''), '2Y1N_na': ('Surface', '14.045', '50.4071', '33.2', ''), '4A49': ('Surface', '14.6511', '5.79504', '25.5', ''), '3ZNI': ('Core', '14.5009', '5.9095', '11.3', ''), '2Y1M': ('Surface', '14.5801', 'NONE', '23.5', '')}	Core	14.045	5.79504	None	None	(11.3, '306217')	disorder	0.001	D	1.0	D	0.999	D	0.000	D	1	D	1.15	L	-3.84	D	-6.64	D	0.737	5.034	25.2	0.999	0.996	D	0.972	D	0.890	D	0.707	0	5.96	0.917	1.048	1.000	0.999	20.422
P22681	chr11:119148919_T/C,chr11:119148919_T/G	na	NP_005179.2,NM_005188.3	L380	P,R	{'cancer somatic': ['P', 'R']}	{'1FBV': ('Surface', '6.44503', '5.03884', '21.4', 'B'), '4A4C': ('Surface', '6.48819', '5.97957', '19.1', 'S'), '4A4B': ('Surface', '6.77707', '5.53992', '27.7', 'B'), '2Y1N_na': ('Core', '6.52002', '29.7522', '14.0', 'B'), '4A49': ('Contact Protein', '6.81834', '4.23674', '23.1', 'B'), '3ZNI': ('Contact Protein', '6.93607', '4.2227', '22.8', 'B'), '2Y1M': ('Core', '6.50077', 'NONE', '4.2', 'B')}	Contact Protein	6.44503	4.2227	None	None	(4.2, '306218')	disorder	0.0	D	1.0	D	0.994	D	0.000	D	1	D	2.275	M	-4.13	D	-5.48	D	0.922	4.494	24.3	0.994	0.984	D	1.072	D	0.929	D	0.707	0	5.52	0.991	1.061	0.955	0.955	15.953
P22681	chr11:119149242_C/A,chr11:119149242_C/T	L:0.000008	NP_005179.2,NM_005188.3	P417	A,H,R,L	{'cancer somatic': ['A', 'H', 'R', 'L']}	{'1FBV': ('Contact Protein', '8.50146', '3.32736', '24.6', 'T'), '4A4C': ('Contact Protein', '9.27936', '2.95831', '28.4', 'T'), '4A4B': ('Contact Protein', '9.14277', '2.89669', '27.9', 'T'), '2Y1N_na': ('Surface', '8.90982', '42.9336', '21.1', 'T'), '4A49': ('Contact Protein', '8.59195', '3.05853', '19.2', 'T'), '3ZNI': ('Contact Protein', '9.16324', '2.4995', '37.1', 'T'), '2Y1M': ('Core', '8.…	Contact Protein	8.36712	2.4995	None	None	(3.8, '306218')	disorder	0.0	D	1.0	D	1.0	D	0.000	D	1	D	4.105	H	-2.04	D	-8.55	D	0.938	5.512	26.3	0.998	0.991	D	0.958	D	0.867	D	0.707	0	5.96	0.871	0.935	0.999	0.997	20.422
P22681	chr11:119148951_G/A	I:0.000016	NP_005179.2,NM_005188.3	V391	I	{'cancer somatic': ['I']}	{'1FBV': ('Core', '8.77606', '12.008', '8.9', 'E'), '4A4C': ('Core', '7.8223', '10.7408', '4.6', 'E'), '4A4B': ('Core', '8.19313', '11.1977', '4.3', 'E'), '2Y1N_na': ('Core', '7.92861', '38.2785', '5.1', 'E'), '4A49': ('Core', '8.2764', '11.1061', '7.3', 'E'), '3ZNI': ('Core', '8.1607', '10.9618', '5.3', 'E'), '2Y1M': ('Core', '8.23822', 'NONE', '7.9', 'E')}	Core	7.8223	10.7408	None	None	(4.3, '306228')	sheet	0.162	T	0.196	B	0.25	B	0.000	D	1	D	0.45	N	-1.42	T	-0.37	N	0.557	3.260	22.8	0.983	0.990	D	-0.519	T	0.372	T	0.707	0	5.52	0.917	1.048	1.000	1.000	19.821
P22681	chr11:119149268_A/C	na	NP_005179.2,NM_005188.3	T426	P	{'cancer somatic': ['P']}	{'1FBV': ('Surface', '12.8482', '13.5442', '56.7', ''), '4A4C': ('Surface', '13.4164', '10.9186', '19.9', 'E'), '4A4B': ('Core', '13.2597', '10.7675', '9.2', 'E'), '2Y1N_na': ('Surface', '13.2177', '44.2724', '47.6', 'E'), '4A49': ('Surface', '13.4563', '13.8705', '49.5', 'E'), '3ZNI': ('Surface', '13.0642', '11.9502', '24.5', 'E'), '2Y1M': ('Surface', '13.7077', 'NONE', '53.2', 'E')}	Core	12.8482	10.7675	None	None	(9.2, '306228')	sheet	0.003	D	0.998	D	0.95	D	0.000	D	1	D	2.35	M	-3.6	D	-5.07	D	0.788	4.299	24.0	0.994	0.994	D	1.000	D	0.901	D	0.707	0	5.96	1.062	1.199	1.000	0.999	16.448
P22681	chr11:119148880_A/G,chr11:119148881_A/T,chr11:119148880_A/C	P:0.000009,K:?,H:0.000009,P:0.000009,K:?,H:0.000009	NP_005179.2,NM_005188.3	Q367	P,K,R,H	{'other diseases': ['P', 'K', 'R', 'H'], 'cancer somatic': ['P', 'K', 'R', 'H']}	{'1FBV': ('Surface', '21.4286', '5.63932', '30.6', 'H'), '4A4C': ('Surface', '18.8719', '13.2413', '27.2', 'H'), '4A4B': ('Surface', '17.509', '13.2869', '40.2', 'H'), '2Y1N_na': ('Surface', '17.0853', '25.4624', '30.3', 'H'), '4A49': ('Surface', '17.1995', '12.0901', '33.0', 'H'), '3ZNI': ('Surface', '17.7669', '6.88938', '35.0', 'H'), '2Y1M': ('Surface', '18.857', 'NONE', '40.1', 'H')}	Surface	17.0853	5.63932	None	None	(27.2, '306226')	helix	0.0	D	1.0	D	0.996	D	0.000	D	1	D	2.325	M	-3.81	D	-4.68	D	0.832	4.496	24.3	0.995	0.986	D	1.046	D	0.917	D	0.707	0	5.65	1.062	1.199	1.000	1.000	16.186
P22681	chr11:119149004_G/T,chr11:119149003_G/T,chr11:119149002_T/A	R:?	NP_005179.2,NM_005188.3	W408	S,R,C,L	{'cancer somatic': ['S', 'R', 'C', 'L']}	{'1FBV': ('Contact Protein', '9.0055', '3.60274', '26.4', 'H'), '4A4C': ('Contact Protein', '9.28536', '3.28563', '34.8', 'H'), '4A4B': ('Contact Protein', '9.35181', '3.38632', '32.0', 'H'), '2Y1N_na': ('Surface', '9.1521', '45.1086', '32.3', 'H'), '4A49': ('Contact Protein', '9.17189', '3.28912', '29.5', 'H'), '3ZNI': ('Contact Protein', '8.99379', '3.36076', '39.4', 'H'), '2Y1M': ('Surface', '…	Contact Protein	8.99379	3.28563	None	None	(25.5, '306218')	helix	0.001	D	1.0	D	0.995	D	0.000	D	1	D	2.365	M	-4.2	D	-12.32	D	0.882	5.359	25.9	0.984	0.991	D	1.068	D	0.937	D	0.707	0	5.52	0.917	1.048	0.994	1.000	19.821
P22681	chr11:119148924_A/G	E:?,E:?	NP_005179.2,NM_005188.3	K382	E	{'other diseases': ['E'], 'cancer somatic': ['E']}	{'1FBV': ('Contact Protein', '5.45517', '3.39815', '77.6', 'T'), '4A4C': ('Contact Protein', '5.44329', '3.63537', '43.9', 'T'), '4A4B': ('Contact Protein', '5.70996', '3.60705', '41.0', 'T'), '2Y1N_na': ('Surface', '5.56592', '28.9598', '33.9', 'T'), '4A49': ('Contact Protein', '5.57786', '3.49779', '44.5', 'T'), '3ZNI': ('Contact Protein', '5.68342', '3.97115', '43.9', 'T'), '2Y1M': ('Core', '5…	Contact Protein	5.44329	3.39815	None	None	(13.7, '306218')	disorder	0.001	D	0.999	D	0.986	D	0.000	D	1	D	2.56	M	-3.82	D	-3.74	D	0.953	4.738	24.7	0.998	0.987	D	1.057	D	0.922	D	0.707	0	5.52	1.062	1.199	0.998	0.998	15.953
P22681	chr11:119148982_G/T,chr11:119148981_T/A	R:?	NP_005179.2,NM_005188.3	C401	Y,S,R,F	{'other diseases': ['Y', 'S', 'R', 'F']}	{'1FBV': ('Contact Ligand', '2.33973', '6.82546', '1.0', ''), '4A4C': ('Contact Ligand', '2.39301', '7.15653', '0.3', ''), '4A4B': ('Contact Ligand', '2.48078', '9.84149', '2.0', ''), '2Y1N_na': ('Contact Ligand', '2.33334', '38.0567', '1.7', ''), '4A49': ('Contact Ligand', '2.52223', '7.1301', '1.2', ''), '3ZNI': ('Contact Ligand', '2.38625', '7.1317', '0.8', ''), '2Y1M': ('Contact Ligand', '2.4…	Contact Ligand	2.33334	6.82546	None	None	(0.3, '306226')	disorder	0.001	D	1.0	D	0.996	D	0.000	D	1	D	4.685	H	-4.74	D	-10.44	D	0.973	4.988	25.1	0.982	0.991	D	1.030	D	0.981	D	0.707	0	5.52	0.917	1.048	1.000	1.000	19.821
P22681	chr11:119148992_T/G,chr11:119148990_T/G,chr11:119148991_G/C,chr11:119148991_G/A	Y:0.000008	NP_005179.2,NM_005188.3	C404	Y,S,R,G,W	{'cancer somatic': ['Y', 'S', 'R', 'W', 'G']}	{'1FBV': ('Contact Ligand', '2.33185', '3.81142', '12.8', 'H'), '4A4C': ('Contact Ligand', '2.30407', '3.46102', '14.6', 'H'), '4A4B': ('Contact Ligand', '2.34017', '3.41631', '13.7', 'H'), '2Y1N_na': ('Contact Ligand', '2.26803', '40.0462', '13.4', 'H'), '4A49': ('Contact Ligand', '2.25052', '3.37067', '10.1', 'H'), '3ZNI': ('Contact Ligand', '2.3494', '3.40104', '11.7', 'H'), '2Y1M': ('Contact …	Contact Ligand	2.25052	3.37067	None	None	(10.1, '306236')	helix	0.0	D	1.0	D	1.0	D	0.000	D	1	D	4.72	H	-4.21	D	-11.37	D	0.983	4.391	24.1	0.965	0.984	D	1.073	D	0.970	D	0.707	0	5.52	0.991	1.061	1.000	0.999	15.953
P22681	chr11:119148930_T/C,chr11:119148931_G/A,chr11:119148932_T/G	R:?,G:?,R:?,G:?	NP_005179.2,NM_005188.3	C384	Y,R,G,W	{'other diseases': ['Y', 'R', 'W', 'G'], 'cancer somatic': ['Y', 'R', 'W', 'G']}	{'1FBV': ('Contact Ligand', '2.28198', '3.65595', '30.9', 'T'), '4A4C': ('Contact Ligand', '2.45376', '3.56545', '30.2', 'T'), '4A4B': ('Contact Ligand', '2.62171', '3.2783', '27.7', 'T'), '2Y1N_na': ('Contact Ligand', '2.44357', '34.8286', '20.2', 'T'), '4A49': ('Contact Ligand', '2.35127', '3.47659', '36.0', 'T'), '3ZNI': ('Contact Ligand', '2.35892', '3.75161', '33.9', 'T'), '2Y1M': ('Contact …	Contact Ligand	2.28198	3.2783	None	None	(20.2, '306219')	disorder	na	na	na	na	na	na	na	na	na	na	na	na	na	na	na	na	na	na	na	na	na	na	na	na	na	na	na	na	na	na	na	na	na	na
P22681	chr11:119148978_A/G	R:?	NP_005179.2,NM_005188.3	M400	R,T,V	{'other diseases': ['R', 'T', 'V']}	{'1FBV': ('Core', '5.0059', '6.3252', '0.3', 'E'), '4A4C': ('Core', '5.35655', '7.66478', '0.0', 'E'), '4A4B': ('Core', '5.20851', '7.4361', '0.3', 'E'), '2Y1N_na': ('Core', '5.14559', '37.3643', '0.0', 'E'), '4A49': ('Core', '5.1425', '7.87849', '0.0', 'E'), '3ZNI': ('Core', '5.39146', '5.94689', '0.3', 'E'), '2Y1M': ('Core', '5.0571', 'NONE', '0.0', 'E')}	Core	5.0059	5.94689	None	None	(0.0, '306226')	sheet	0.066	T	0.355	B	0.362	B	0.000	D	1	D	0.505	N	-1.07	T	-2.06	N	0.862	2.177	17.36	0.970	0.987	D	-0.443	T	0.341	T	0.707	0	5.52	1.062	1.199	1.000	1.000	15.953
P22681	chr11:119148966_T/C	R:0.000016,R:0.000016	NP_005179.2,NM_005188.3	C396	Y,R	{'other diseases': ['Y', 'R'], 'cancer somatic': ['Y', 'R']}	{'1FBV': ('Surface', '14.6131', '10.3388', '37.4', 'S'), '4A4C': ('Surface', '14.5637', '10.8851', '20.5', 'T'), '4A4B': ('Surface', '14.6778', '10.8795', '16.9', 'T'), '2Y1N_na': ('Surface', '14.6709', '40.1489', '33.4', 'T'), '4A49': ('Surface', '14.7785', '10.7545', '35.3', 'T'), '3ZNI': ('Contact Protein', '14.9671', '4.85111', '14.7', 'T'), '2Y1M': ('Surface', '14.2272', 'NONE', '28.7', 'T')}	Contact Protein	14.2272	4.85111	None	None	(14.7, '306217')	disorder	0.0	D	0.991	D	0.931	D	0.000	D	1	D	4.69	H	-2.98	D	-11.39	D	0.991	4.321	24.0	0.994	0.980	D	1.100	D	0.933	D	0.707	0	5.52	0.991	1.061	1.000	1.000	15.953
P22681	chr11:119148949_A/G,chr11:119148949_A/T	Y:?,V:0.000016,Y:?,V:0.000016	NP_005179.2,NM_005188.3	D390	Y,G,V	{'other diseases': ['Y', 'G', 'V'], 'cancer somatic': ['Y', 'G', 'V']}	{'1FBV': ('Surface', '7.6459', '14.5693', '50.8', ''), '4A4C': ('Surface', '7.41273', '14.1735', '40.6', ''), '4A4B': ('Surface', '6.80645', '14.1399', '44.3', ''), '2Y1N_na': ('Surface', '7.41648', '36.3495', '35.7', ''), '4A49': ('Surface', '7.40286', '14.0862', '44.7', ''), '3ZNI': ('Surface', '7.41507', '11.8412', '38.9', ''), '2Y1M': ('Surface', '7.5884', 'NONE', '38.4', '')}	Surface	6.80645	11.8412	None	None	(35.7, '306219')	disorder	0.0	D	1.0	D	0.991	D	0.000	D	1	D	3.48	M	-3.87	D	-8.33	D	0.901	4.649	24.5	0.990	0.987	D	1.096	D	0.943	D	0.707	0	5.52	1.062	1.199	1.000	1.000	15.953
P22681	chr11:119142561_C/T	V:?	NP_005179.2,NM_005188.3	A187	V	{'cancer somatic': ['V']}	{'3OP0': ('Surface', '17.9913', '24.9523', '26.1', 'H'), '3BUO': ('Surface', 'NONE', '26.7506', '20.0', 'H'), '4GPL': ('Surface', '33.4319', '24.4758', '16.2', 'H'), '1YVH': ('Core', '17.5931', '25.3184', '9.5', 'H'), '3ZNI': ('Surface', '25.697', '14.433', '28.5', 'H'), '2Y1M': ('Surface', '32.1538', 'NONE', '28.7', 'H'), '3PFV': ('Surface', '17.4653', '26.3028', '26.4', 'H'), '1FBV': ('Core', '…	Core	17.4653	9.74481	None	None	(7.0, '306212')	helix	0.01	D	1.0	D	0.984	D	0.000	D	1	D	2.28	M	-1.25	T	-3.63	D	0.743	5.767	27.0	0.998	0.973	D	0.303	D	0.644	D	0.732	0	5.84	0.871	0.935	0.998	0.846	20.143
P22681	na	S:0.000115	NP_005179.2,NM_005188.3	N863	S	{'ClinVar benign': ['S']}	{'2OO9': ('Surface', 'NONE', '14.2622', '51.0', 'H')}	Surface	None	14.2622	None	None	(51.0, '306227')	helix	na	na	na	na	na	na	na	na	na	na	na	na	na	na	na	na	na	na	na	na	na	na	na	na	na	na	na	na	na	na	na	na	na	na
P22681	chr11:119144588_C/T	na	NP_005179.2,NM_005188.3	P201	S	{'cancer somatic': ['S']}	{'3OP0': ('Surface', '8.5749', '30.6297', '47.1', 'E'), '3BUO': ('Surface', 'NONE', '30.6879', '40.9', 'E'), '4GPL': ('Surface', '42.0606', '34.3373', '51.1', 'E'), '1YVH': ('Surface', '8.35953', '30.2991', '41.4', 'E'), '3ZNI': ('Surface', '42.2735', '28.5217', '43.0', 'E'), '2Y1M': ('Surface', '17.6496', 'NONE', '43.9', 'E'), '1FBV': ('Surface', '20.7198', '15.79', '43.7', 'E'), '1B47': ('Surfa…	Surface	8.35249	8.39523	None	None	(31.7, '306223')	sheet	0.074	T	0.848	P	0.427	B	0.000	D	1	D	1.52	L	-1.28	T	-5.5	D	0.506	2.512	19.55	0.995	0.967	D	-0.218	T	0.417	T	0.707	0	4.58	0.871	0.876	0.998	0.995	14.262
P22681	chr11:119149238_T/C,chr11:119149238_T/A	S:0.000016	NP_005179.2,NM_005188.3	C416	Y,S,R,W	{'cancer somatic': ['Y', 'S', 'R', 'W']}	{'1FBV': ('Core', '11.8592', '5.22191', '0.2', ''), '4A4C': ('Core', '12.412', '5.59903', '0.0', ''), '4A4B': ('Core', '12.5181', '5.52662', '0.1', ''), '2Y1N_na': ('Core', '12.2085', '42.6733', '1.3', ''), '4A49': ('Core', '12.0108', '5.29148', '0.1', ''), '3ZNI': ('Contact Protein', '12.6053', '4.95815', '1.0', ''), '2Y1M': ('Core', '11.6693', 'NONE', '0.2', 'S')}	Contact Protein	11.6693	4.95815	None	None	(0.0, '306226')	disorder	na	na	na	na	na	na	na	na	na	na	na	na	na	na	na	na	na	na	na	na	na	na	na	na	na	na	na	na	na	na	na	na	na	na
P22681	chr11:119149250_C/G,chr11:119149251_G/C,chr11:119149251_G/A	Q:0.000025,Q:0.000025	NP_005179.2,NM_005188.3	R420	Q,P,L,G	{'other diseases': ['Q', 'P', 'L', 'G'], 'cancer somatic': ['Q', 'P', 'L', 'G']}	{'1FBV': ('Contact Protein', '15.055', '3.23837', '58.1', ''), '4A4C': ('Contact Protein', '15.7176', '3.6367', '57.7', ''), '4A4B': ('Contact Protein', '15.273', '3.74505', '56.0', ''), '2Y1N_na': ('Surface', '15.6352', '45.216', '85.8', ''), '4A49': ('Contact Protein', '15.0302', '3.50884', '55.5', ''), '3ZNI': ('Contact Protein', '16.1195', '2.80293', '88.3', ''), '2Y1M': ('Surface', '12.5144'…	Contact Protein	12.5144	2.80293	None	None	(29.5, '306218')	disorder	0.0	D	1.0	D	0.999	D	0.000	D	1	D	2.49	M	-1.71	D	-6.12	D	0.966	5.369	25.9	0.998	0.988	D	0.603	D	0.726	D	0.707	0	5.03	0.871	0.935	0.999	1.000	16.015
P22681	chr11:119149247_T/C	na	NP_005179.2,NM_005188.3	C419	R	{'cancer somatic': ['R']}	{'1FBV': ('Contact Protein', '13.6667', '4.32587', '39.2', 'T'), '4A4C': ('Surface', '14.4412', '6.29649', '37.4', 'T'), '4A4B': ('Surface', '14.5798', '6.27925', '39.6', 'T'), '2Y1N_na': ('Surface', '14.1585', '42.4866', '27.9', 'T'), '4A49': ('Surface', '13.6868', '5.18773', '38.0', 'T'), '3ZNI': ('Contact Protein', '14.8128', '3.27112', '42.2', 'T'), '2Y1M': ('Surface', '13.3181', 'NONE', '17.…	Contact Protein	13.3181	3.27112	None	None	(17.8, '306218')	disorder	0.0	D	1.0	D	1.0	D	0.000	D	1	D	4.665	H	-5.51	D	-10.02	D	0.979	4.268	23.9	0.995	0.990	D	0.976	D	0.988	D	0.707	0	5.96	0.991	1.061	0.999	1.000	16.448
P22681	chr11:119148892_A/C	H:?,C:?,N:?,C:?,H:?,N:?	NP_005179.2,NM_005188.3	Y371	H,S,N,C,D	{'other diseases': ['S', 'H', 'C', 'D', 'N'], 'cancer somatic': ['C', 'H', 'S', 'D', 'N']}	{'2Y1N_na': ('Core', '15.1485', '21.0633', '8.0', 'H'), '1FBV': ('Core', '18.8581', '7.63433', '6.2', 'H'), '2Y1M': ('Core', '15.5574', 'NONE', '8.7', 'H')}	Core	15.1485	7.63433	None	None	(6.2, '306221')	helix	na	na	na	na	na	na	na	na	na	na	na	na	na	na	na	na	na	na	na	na	na	na	na	na	na	na	na	na	na	na	na	na	na	na
P22681	chr11:119148988_C/T,chr11:119148988_C/G	na	NP_005179.2,NM_005188.3	S403	C,F	{'cancer somatic': ['C', 'F']}	{'1FBV': ('Surface', '5.45384', '5.47169', '46.0', 'H'), '4A4C': ('Surface', '5.44208', '5.18339', '55.0', 'H'), '4A4B': ('Contact Protein', '5.32061', '4.83745', '61.6', 'H'), '2Y1N_na': ('Contact Ligand', '4.98708', '37.9955', '53.0', 'H'), '4A49': ('Contact Protein', '5.1812', '4.82595', '53.1', 'H'), '3ZNI': ('Surface', '5.35617', '5.01329', '57.6', 'H'), '2Y1M': ('Surface', '5.51891', 'NONE'…	Contact Protein	4.98708	4.82595	None	None	(46.0, '306221')	helix	0.005	D	0.999	D	0.976	D	0.000	D	1	D	1.845	L	-1.3	T	-4.01	D	0.905	5.511	26.3	0.998	0.981	D	0.319	D	0.645	D	0.707	0	5.52	0.871	0.935	1.000	0.998	19.821
P22681	chr11:119149244_T/A,chr11:119149246_C/A	S:0.000008,L:0.000008	NP_005179.2,NM_005188.3	F418	I,S,L	{'cancer somatic': ['I', 'S', 'L']}	{'1FBV': ('Contact Protein', '7.60489', '3.03431', '39.1', 'T'), '4A4C': ('Contact Protein', '8.47014', '3.22318', '43.2', 'T'), '4A4B': ('Contact Protein', '8.28471', '3.61237', '42.3', 'T'), '2Y1N_na': ('Surface', '7.79474', '37.8158', '43.0', 'T'), '4A49': ('Contact Protein', '8.04676', '3.07073', '46.3', 'T'), '3ZNI': ('Contact Protein', '8.429', '3.51296', '48.4', 'T'), '2Y1M': ('Core', '7.4…	Contact Protein	7.46819	3.03431	None	None	(5.3, '306218')	disorder	0.001	D	0.998	D	0.98	D	0.000	D	1	D	0.815	L	-3.69	D	-4.66	D	0.82	5.015	25.2	0.998	0.967	D	0.792	D	0.841	D	0.707	0	4.1	0.008	0.077	0.998	0.999	11.006
P22681	chr11:119148922_G/A,chr11:119148921_T/C	Y:0.000008,R:0.000008	NP_005179.2,NM_005188.3	C381	Y,R	{'cancer somatic': ['Y', 'R']}	{'1FBV': ('Contact Ligand', '2.24174', '5.65311', '0.4', ''), '4A4C': ('Contact Ligand', '2.20741', '5.86808', '0.0', ''), '4A4B': ('Contact Ligand', '2.17131', '6.40853', '0.0', ''), '2Y1N_na': ('Contact Ligand', '2.42769', '33.1962', '0.1', ''), '4A49': ('Contact Ligand', '2.36284', '5.99384', '0.0', ''), '3ZNI': ('Contact Ligand', '2.37878', '6.17209', '0.0', ''), '2Y1M': ('Contact Ligand', '2…	Contact Ligand	2.17131	5.65311	None	None	(0.0, '306226')	disorder	0.0	D	1.0	D	1.0	D	0.000	D	1	D	4.715	H	-6.31	D	-11.29	D	0.98	3.972	23.6	0.993	0.980	D	0.923	D	0.993	D	0.707	0	5.52	0.991	1.061	0.980	0.983	15.953
A4D0S4	chr7:107749668_C/G	T:0.015353	NP_001304975.1,NM_001318046.1,NP_001304977.1,NM_001318048.1,NP_031382.2,NM_007356.2,XP_011514280.1,XM_011515978.1	R117	T	{'ExAc': ['T']}	{'4AQS': ('Surface', '35.4213', 'NONE', '22.7', 'E')}	Surface	35.4213	None	None	None	(22.7, '134533')	sheet	0.02	D	1.0	D	0.99	D	0.004	N	0.998	D	0.585	N	-0.69	T	-3.76	D	0.774	5.876	27.4	0.986	0.660	D	-0.492	T	0.260	T	0.556	0	3.17	0.871	0.935	0.999	1.000	10.803
A4D0S4	chr7:107756510_A/G	T:0.032519	NP_001304975.1,NM_001318046.1,NP_001304977.1,NM_001318048.1,NP_031382.2,NM_007356.2,XP_011514280.1,XM_011515978.1	M44	T	{'ExAc': ['T']}	{'4AQS': ('Surface', '39.0724', 'NONE', '47.9', 'E')}	Surface	39.0724	None	None	None	(47.9, '134533')	sheet	1.0	T	0.0	B	0.0	B	0.226	N	1	P	-2.14	N	-0.78	T	2.61	N	0.011	-1.962	0.001	0.249	0.001	N	-1.009	T	0.000	T	0.568	0	2.81	0.024	-0.243	0.113	0.319	6.798
A4D0S4	chr7:107746432_G/A	Y:0.029895	NP_001304975.1,NM_001318046.1,NP_001304977.1,NM_001318048.1,NP_031382.2,NM_007356.2,XP_011514280.1,XM_011515978.1	H234	Y	{'ExAc': ['Y']}	{'4AQS': ('Core', '47.6413', 'NONE', '10.8', '')}	Core	47.6413	None	None	None	(10.8, '134533')	disorder	0.001	D	0.98	D	0.779	P	0.000	D	0.998	D	2.765	M	-1.02	T	-5.04	D	0.431	5.626	26.6	0.998	0.937	D	-0.579	T	0.047	T	0.497	0	4.72	0.917	1.048	0.991	0.995	17.887
Q9NXR5	chr13:111532288_G/A	L:0.049980	NP_001273650.1,NM_001286721.1,NP_060134.2,NM_017664.3	P320	L	{'ExAc': ['L']}	{'4RLV': ('Surface isolated chain', 'NONE', 'NONE', '33.0', 'H')}	Surface isolated chain	None	None	None	None	(33.0, '89')	helix	0.287	T	0.004	B	0.001	B	0.716	N	1	P	1.175	L	-0.44	T	-1.38	N	0.068	-0.415	0.356	0.420	0.085	N	-1.097	T	0.003	T	0.732	0	-0.548	0.917	-0.751	0.657	0.000	6.351
B7Z2R3	na	na	NP_001163885.1,NM_001170414.2,NP_963923.1,NM_201629.3	S690	C,G	{'ClinVar benign': ['G', 'C']}	{'3TSZ': ('Surface', 'NONE', '29.3967', '67.0', ''), '3KFV': ('Surface', '20.8514', 'NONE', '81.1', 'H')}	Surface	20.8514	29.3967	None	None	(67.0, '332845')	helix	na	na	na	na	na	na	na	na	na	na	na	na	na	na	na	na	na	na	na	na	na	na	na	na	na	na	na	na	na	na	na	na	na	na
B7Z2R3	na	na	NP_001163885.1,NM_001170414.2,NP_963923.1,NM_201629.3	S688	P	{'ClinVar benign': ['P']}	{'3KFV': ('Surface', '24.0489', 'NONE', '50.3', 'H')}	Surface	24.0489	None	None	None	(50.3, '332837')	helix	na	na	na	na	na	na	na	na	na	na	na	na	na	na	na	na	na	na	na	na	na	na	na	na	na	na	na	na	na	na	na	na	na	na
B7Z2R3	na	na	NP_001163885.1,NM_001170414.2,NP_963923.1,NM_201629.3	T341	M	{'ClinVar benign': ['M']}	{'3CYY': ('Surface', 'NONE', '5.69301', '67.4', 'H'), '2RCZ': ('Surface', 'NONE', '6.68064', '72.1', 'H'), '3E17': ('Surface', 'NONE', '6.29049', '58.8', 'H')}	Surface	None	5.69301	None	None	(58.8, '332852')	helix	na	na	na	na	na	na	na	na	na	na	na	na	na	na	na	na	na	na	na	na	na	na	na	na	na	na	na	na	na	na	na	na	na	na
B7Z2R3	na	na	NP_001163885.1,NM_001170414.2,NP_963923.1,NM_201629.3	Q856	K,R	{'ClinVar benign': ['R', 'K']}	{'3SHW': ('Core', 'NONE', '41.9994', '13.6', 'H'), '3KFV': ('Surface', '6.61876', 'NONE', '17.8', 'T'), '3LH5': ('Core isolated chain', 'NONE', 'NONE', '14.9', 'H'), '3TSZ': ('Core', 'NONE', '34.0948', '11.1', 'H'), '3TSW': ('Surface isolated chain', 'NONE', 'NONE', '16.4', 'T')}	Core	6.61876	34.0948	None	None	(11.1, '332845')	helix	na	na	na	na	na	na	na	na	na	na	na	na	na	na	na	na	na	na	na	na	na	na	na	na	na	na	na	na	na	na	na	na	na	na
B7Z2R3	na	na	NP_001163885.1,NM_001170414.2,NP_963923.1,NM_201629.3	T39	M	{'ClinVar benign': ['M']}	{'4OEP': ('Surface isolated chain', 'NONE', 'NONE', '26.5', ''), '2H3M': ('Surface isolated chain', 'NONE', 'NONE', '22.0', ''), '4H11': ('Surface isolated chain', 'NONE', 'NONE', '18.7', ''), '2WL7': ('Surface', '15.4624', 'NONE', '21.9', ''), '2H2B': ('Surface isolated chain', 'NONE', 'NONE', '36.8', ''), '4OEO': ('Surface isolated chain', 'NONE', 'NONE', '26.6', ''), '4YYX': ('Surface isolated…	Surface	15.4624	None	None	None	(18.7, '332838')	disorder	na	na	na	na	na	na	na	na	na	na	na	na	na	na	na	na	na	na	na	na	na	na	na	na	na	na	na	na	na	na	na	na	na	na
Q9NSC5	chr19:19040312_G/C	R:1.000000	NP_001139193.1,NM_001145721.1,NP_001139194.1,NM_001145722.1,NP_001139196.1,NM_001145724.1,NP_004829.3,NM_004838.3,XP_006723006.1,XM_006722943.1,XP_006723007.1,XM_006722944.1	S342	R	{'ExAc': ['R']}	{'3CVF': ('Contact Protein', 'NONE', '3.33286', '38.0', 'H')}	Contact Protein	None	3.33286	None	None	(38.0, '234723')	helix	0.174	T	0.0	B	0.0	B	0.000	N	1.000	P	0	N	2.36	T	1.96	N	0.141	1.427	12.93	0.969	0.064	N	-1.055	T	0.000	T	0.672	0	1.51	0.005	0.026	0.793	0.805	5.204
Q96J66	chr16:48234327_C/T	I:0.044889	NP_115972.2,NM_032583.3,NP_149163.2,NM_033151.3,NP_660187.1,NM_145186.2,XP_016879284.1,XM_017023795.1,XP_016879285.1,XM_017023796.1,XP_016879286.1,XM_017023797.1,XP_016879287.1,XM_017023798.1,XP_016879288.1,XM_017023799.1,XP_016879289.1,XM_017023800.1	V648	I	{'ExAc': ['I']}	{'1R10': ('Core', '17.6179', 'NONE', '2.9', 'H'), '4WZ6': ('Core', '18.9025', 'NONE', '2.6', 'H'), '1R0Y': ('Core', '19.7553', 'NONE', '5.2', 'H'), '1R0X': ('Core', '17.9121', 'NONE', '4.3', 'H'), '1R0Z': ('Core', '17.5794', 'NONE', '5.3', 'H'), '1XF9': ('Core', '17.6751', 'NONE', '4.4', 'H'), '1XMI': ('Core', '18.347', '7.64269', '3.4', 'H'), '1XMJ': ('Core', '18.1769', 'NONE', '4.2', 'H'), '2BB…	Core	17.2125	7.64269	None	None	(0.0, '140')	helix	0.221	T	0.938	P	0.546	P	0.005	N	0.119	P	0.005	N	-1.49	T	-0.28	N	0.135	1.523	13.43	0.973	0.118	N	-1.073	T	0.000	T	0.487	0	2.71	-0.011	-0.885	0.041	0.001	9.181
Q96J66	chr16:48204078_T/A	Y:0.074944	NP_115972.2,NM_032583.3,NP_149163.2,NM_033151.3,NP_660187.1,NM_145186.2,XP_016879284.1,XM_017023795.1,XP_016879285.1,XM_017023796.1,XP_016879286.1,XM_017023797.1,XP_016879287.1,XM_017023798.1,XP_016879288.1,XM_017023799.1,XP_016879289.1,XM_017023800.1	N1277	Y	{'ExAc': ['Y']}	{'2FF7': ('Surface', '29.0984', 'NONE', '61.3', ''), '1MV5': ('Contact Protein', '12.0618', '3.27441', '84.3', ''), '3NH9': ('Surface', '24.147', 'NONE', '80.9', ''), '1MT0': ('Surface isolated chain', 'NONE', 'NONE', '91.3', ''), '3B5J': ('Surface', '29.424', 'NONE', '42.5', ''), '4MRN': ('Surface', 'NONE', '9.82331', '90.1', ''), '2FGK': ('Surface', '25.653', 'NONE', '71.4', 'S'), '2FGJ': ('Sur…	Contact Protein	10.7644	3.19035	None	None	(33.0, '154')	disorder	0.0	D	1.0	D	1.0	D	0.000	D	1	D	2.775	M	-3.37	D	-7.31	D	0.168	5.215	25.6	0.991	0.946	D	-0.415	T	0.203	T	0.487	0	5.24	0.938	1.049	0.928	0.719	11.564
Q96J66	chr16:48231954_T/C	V:0.005989	NP_115972.2,NM_032583.3,NP_149163.2,NM_033151.3,NP_660187.1,NM_145186.2,XP_016879284.1,XM_017023795.1,XP_016879285.1,XM_017023796.1,XP_016879286.1,XM_017023797.1,XP_016879287.1,XM_017023798.1,XP_016879288.1,XM_017023799.1,XP_016879289.1,XM_017023800.1	I748	V	{'ExAc': ['V']}	{'1R10': ('Surface', '20.2225', 'NONE', '79.7', 'H'), '1R0Y': ('Surface', '15.8744', 'NONE', '76.2', 'H'), '1R0X': ('Surface', '19.9705', 'NONE', '64.5', 'H'), '1R0Z': ('Surface', '16.1841', 'NONE', '32.0', 'S'), '1XF9': ('Surface', '20.0489', 'NONE', '65.9', 'H'), '1XMI': ('Surface', '24.8056', '15.6887', '23.9', 'H'), '1XMJ': ('Surface', '14.705', 'NONE', '59.5', ''), '1XFA': ('Surface', '20.30…	Surface	14.705	15.6887	None	None	(23.9, '130')	helix	0.302	T	0.029	B	0.023	B	0.009	N	1	N	0.69	N	-2.73	D	0.13	N	0.013	-1.950	0.001	0.342	0.029	N	-0.750	T	0.101	T	0.487	0	-3.66	0.755	-0.003	0.071	0.003	1.278
Q96J66	chr16:48220951_C/T	Q:0.005134	NP_115972.2,NM_032583.3,NP_149163.2,NM_033151.3,NP_660187.1,NM_145186.2,XP_016879284.1,XM_017023795.1,XP_016879285.1,XM_017023796.1,XP_016879286.1,XM_017023797.1,XP_016879287.1,XM_017023798.1,XP_016879288.1,XM_017023799.1,XP_016879289.1,XM_017023800.1	R995	Q	{'ExAc': ['Q']}	{'4MRN': ('Contact Protein', 'NONE', '4.8229', '40.3', 'H'), '4RY2': ('Surface', 'NONE', '16.4364', '43.3', 'H'), '4MRV': ('Contact Protein', '18.5846', '4.88487', '40.7', 'H'), '3ZDQ': ('Surface', '58.1354', 'NONE', '57.1', 'H'), '4MRS': ('Contact Protein', '10.6729', '4.80259', '39.2', 'H'), '4MRR': ('Contact Protein', 'NONE', '4.88681', '40.4', 'H'), '4AYX': ('Surface', '59.6361', 'NONE', '58.…	Contact Protein	10.6729	4.75498	None	None	(39.1, '168')	helix	0.388	T	0.998	D	0.987	D	0.010	N	0.955	D	1.9	L	-2.56	D	-2.12	N	0.106	4.805	24.8	0.999	0.669	D	-0.149	T	0.339	T	0.487	0	3.42	0.871	0.925	0.897	0.427	8.458
Q96J66	chr16:48201432_T/C	R:0.158479	NP_115972.2,NM_032583.3,NP_149163.2,NM_033151.3,NP_660187.1,NM_145186.2,XP_016879284.1,XM_017023795.1,XP_016879285.1,XM_017023796.1,XP_016879286.1,XM_017023797.1,XP_016879287.1,XM_017023798.1,XP_016879288.1,XM_017023799.1,XP_016879289.1,XM_017023800.1	H1344	R	{'ExAc': ['R']}	{'2FF7': ('Surface', '15.288', 'NONE', '21.7', 'E'), '1MV5': ('Surface', '15.9032', '22.4471', '34.6', 'E'), '3NH9': ('Surface', '14.9186', 'NONE', '19.6', 'E'), '1MT0': ('Surface isolated chain', 'NONE', 'NONE', '21.3', 'E'), '3B5J': ('Surface', '15.1794', 'NONE', '20.2', 'E'), '4MRN': ('Surface', 'NONE', '20.7687', '27.7', 'E'), '2FGK': ('Surface', '15.2214', 'NONE', '19.6', 'E'), '2FGJ': ('Sur…	Core	14.8032	11.1327	None	None	(12.8, '160')	sheet	1.0	T	0.0	B	0.0	B	0.001	N	1.000	P	-2.365	N	-0.81	T	4.09	N	0.028	-0.994	0.016	0.731	0.070	N	-0.980	T	0.000	T	0.487	0	2.03	-0.971	-0.427	0.680	0.866	5.22
Q96J66	chr16:48242379_G/A	M:0.048886	NP_115972.2,NM_032583.3,NP_149163.2,NM_033151.3,NP_660187.1,NM_145186.2,XP_016879284.1,XM_017023795.1,XP_016879285.1,XM_017023796.1,XP_016879286.1,XM_017023797.1,XP_016879287.1,XM_017023798.1,XP_016879288.1,XM_017023799.1,XP_016879289.1,XM_017023800.1	T546	M	{'ExAc': ['M']}	{'1R10': ('Surface', '7.81125', 'NONE', '49.9', 'T'), '4WZ6': ('Contact Ligand', '2.88059', 'NONE', '64.7', 'T'), '1R0Y': ('Contact Ligand', '3.86653', 'NONE', '57.9', 'T'), '1R0X': ('Surface', '7.385', 'NONE', '52.6', 'T'), '1R0Z': ('Surface', '7.73812', 'NONE', '54.0', 'T'), '1XF9': ('Surface', '7.89359', 'NONE', '57.8', 'T'), '2CBZ': ('Surface', '7.31729', 'NONE', '78.5', 'T'), '2BBT': ('Surfa…	Contact Ligand	2.88059	10.0848	None	None	(49.0, '126')	disorder	0.003	D	1.0	D	0.917	D	0.001	D	1	N	2.495	M	-3.4	D	-1.31	N	0.199	2.449	19.14	0.998	0.038	N	-0.288	T	0.319	T	0.554	0	2.27	-0.002	0.154	0.024	0.003	5.377
Q96J65	chr16:48145742_T/A	V:0.017874	NP_150229.2,NM_033226.2	E690	V	{'ExAc': ['V']}	{'1R10': ('Surface', '25.8732', 'NONE', '66.5', 'H'), '1R0Y': ('Surface', '23.2194', 'NONE', '67.6', 'H'), '1R0X': ('Surface', '26.3974', 'NONE', '68.6', 'H'), '1R0Z': ('Surface', '26.0158', 'NONE', '64.9', 'H'), '1XF9': ('Surface', '26.6034', 'NONE', '70.3', 'H'), '2CBZ': ('Surface', '25.1497', 'NONE', '81.7', 'H'), '1XMJ': ('Surface', '26.3385', 'NONE', '89.5', 'H'), '2BBT': ('Surface', '26.914…	Surface	23.2194	None	None	None	(40.7, '177')	helix	0.15	T	0.036	B	0.042	B	0.023	N	1.000	D	1.73	L	-0.32	T	-3.65	D	0.326	2.203	17.53	0.985	0.842	D	-1.108	T	0.003	T	0.487	0	3.08	0.015	1.061	0.930	0.982	7.814
Q96J65	chr16:48122582_G/A	C:0.713908	NP_150229.2,NM_033226.2	R1117	C	{'ExAc': ['C']}	{'3B5J': ('Surface', '24.3645', 'NONE', '72.2', ''), '2FFB': ('Surface', '24.9198', 'NONE', '74.2', ''), '2FFA': ('Surface', '24.6934', 'NONE', '76.7', ''), '2FF7': ('Surface', '24.5719', 'NONE', '74.8', ''), '2PMK': ('Surface', '24.5496', 'NONE', '76.3', ''), '3GD7_na': ('Surface', '24.8124', '19.4324', '33.0', 'S'), '4Q7L': ('Surface isolated chain', 'NONE', 'NONE', '84.4', ''), '4Q7M': ('Surfa…	Surface	24.3645	19.4324	None	None	(33.0, '185')	disorder	0.032	D	0.004	B	0.006	B	0.159	N	1	P	1.88	L	-2.74	D	-4.16	D	0.145	3.025	22.3	0.980	0.080	N	-0.981	T	0.000	T	0.554	0	2.67	-0.595	-0.258	0.090	0.503	3.951
Q96J65	chr16:48138272_T/A	M:0.008876	NP_150229.2,NM_033226.2	K894	M	{'ExAc': ['M']}	{'4RY2': ('Contact Protein', 'NONE', '3.09764', '65.3', 'S'), '4MYH': ('Surface', '35.9656', '5.06297', '71.5', 'T'), '3WME': ('Surface', '21.4529', 'NONE', '63.5', 'T'), '3WMG': ('Surface', '27.0789', '56.9261', '64.0', 'T'), '3WMF': ('Surface', '21.5736', 'NONE', '63.8', 'T'), '4MYC': ('Surface', 'NONE', '5.02254', '64.7', 'T')}	Contact Protein	21.4529	3.09764	None	None	(63.5, '204')	disorder	0.027	D	0.404	B	0.617	P	0.687	N	1	N	1.995	M	-3.02	D	-2.22	N	0.324	2.782	21.3	0.992	0.246	N	-0.374	T	0.188	T	0.487	0	0.884	-0.410	-0.121	0.857	0.538	7.746
Q96J65	chr16:48151198_T/A	Y:0.011790	NP_150229.2,NM_033226.2	N587	Y	{'ExAc': ['Y']}	{'1R10': ('Surface', '27.0673', 'NONE', '72.1', 'T'), '1R0Y': ('Surface', '30.4294', 'NONE', '75.9', 'T'), '1R0X': ('Surface', '27.6163', 'NONE', '72.7', 'T'), '1R0Z': ('Surface', '26.8059', 'NONE', '72.0', 'T'), '1XF9': ('Surface', '26.9964', 'NONE', '70.1', 'T'), '2CBZ': ('Surface', '28.6091', 'NONE', '76.7', 'T'), '1XMJ': ('Surface', '31.7098', 'NONE', '68.4', 'T'), '4RY2': ('Core', 'NONE', '1…	Core	26.4205	11.5652	None	None	(2.2, '188')	disorder	0.097	T	0.216	B	0.317	B	0.001	D	1.000	N	1.305	L	-3.34	D	-0.09	N	0.149	1.751	14.70	0.980	0.754	D	-0.652	T	0.040	T	0.526	0	4.39	0.991	0.089	0.665	0.870	9.925
Q96J65	chr16:48121912_A/G	T:0.015542	NP_150229.2,NM_033226.2	I1187	T	{'ExAc': ['T']}	{'3B5J': ('Surface', '22.0755', 'NONE', '90.0', 'T'), '2FFB': ('Surface', '22.375', 'NONE', '90.1', 'T'), '2FFA': ('Surface', '22.3685', 'NONE', '90.1', 'T'), '2FGK': ('Surface', '22.0673', 'NONE', '88.1', 'S'), '2FGJ': ('Surface', '21.7967', 'NONE', '78.0', 'T'), '2PMK': ('Surface', '22.0109', 'NONE', '89.2', 'T'), '1XEF': ('Surface', '25.4287', '25.6165', '83.6', 'G'), '4RY2': ('Surface', 'NONE…	Core	21.1173	9.41636	None	None	(6.4, '206')	disorder	0.821	T	0.0	B	0.0	B	0.092	N	1	P	-1.76	N	-2.57	D	3.35	N	0.056	-0.642	0.099	0.123	0.004	N	-0.978	T	0.002	T	0.487	0	4.9	0.024	0.138	0.841	0.311	5.911
Q96J65	chr16:48134856_T/A	S:0.026891	NP_150229.2,NM_033226.2	T989	S	{'ExAc': ['S']}	{'4MYC': ('Core', 'NONE', '15.9255', '10.6', 'H'), '4MYH': ('Surface', '20.8174', '15.0174', '18.5', 'H'), '4RY2': ('Surface', 'NONE', '6.09038', '49.8', 'H')}	Core	20.8174	6.09038	None	None	(10.6, '183')	helix	1.0	T	0.0	B	0.0	B	0.000	N	1.000	P	-2.055	N	-2.35	D	2.4	N	0.132	0.293	5.627	0.228	0.016	N	-1.020	T	0.000	T	0.487	0	5.39	0.127	0.242	0.997	0.988	8.734
Q96J65	chr16:48121900_T/G	A:0.005753	NP_150229.2,NM_033226.2	E1191	A	{'ExAc': ['A']}	{'3B5J': ('Surface', '21.6809', 'NONE', '60.1', 'H'), '2FFB': ('Surface', '21.6748', 'NONE', '61.1', 'H'), '2FFA': ('Surface', '21.7545', 'NONE', '59.0', 'H'), '2FGK': ('Surface', '22.5108', 'NONE', '64.6', 'H'), '2FGJ': ('Surface', '21.704', 'NONE', '54.6', 'H'), '2PMK': ('Surface', '21.3016', 'NONE', '56.8', 'H'), '1XEF': ('Surface', '23.9156', '20.8593', '55.3', 'H'), '4RY2': ('Surface', 'NONE…	Contact Protein	10.8762	3.40851	None	None	(33.0, '185')	helix	0.369	T	0.051	B	0.06	B	0.000	D	1	D	0.42	N	-3.41	D	-3.5	D	0.138	2.061	16.60	0.969	0.881	D	-0.677	T	0.104	T	0.487	0	3.62	0.079	1.061	0.907	0.964	7.285
O00241	chr20:1559259_C/T	H:0.067316	NP_001077379.1,NM_001083910.3,NP_001317568.1,NM_001330639.1,NP_006056.2,NM_006065.4,XP_016883066.1,XM_017027577.1	R53	H	{'ExAc': ['H']}	{'2YZ1': ('Surface isolated chain', 'NONE', 'NONE', '50.9', ''), '2WNG': ('Surface isolated chain', 'NONE', 'NONE', '38.2', ''), '2JJV': ('Surface isolated chain', 'NONE', 'NONE', '38.1', ''), '2JJW': ('Surface isolated chain', 'NONE', 'NONE', '37.6', ''), '2UV3': ('Contact Protein', 'NONE', '3.39648', '37.1', ''), '2JJU': ('Surface', '22.5068', 'NONE', '49.1', ''), '2JJS': ('Surface', '22.2513',…	Contact Protein	22.2513	3.39648	None	None	(37.1, '221')	disorder	0.685	T	0.0	B	0.001	B	0.073	N	1	N	0.535	N	-0.16	T	0.67	N	0.053	-0.301	0.661	0.898	0.000	N	-1.044	T	0.003	T	0.638	0	-4.72	-0.093	-0.543	0.062	0.073	7.858
O00241	chr20:1552430_T/C	M:0.792594	NP_001077379.1,NM_001083910.3,NP_001317568.1,NM_001330639.1,NP_006056.2,NM_006065.4,XP_016883066.1,XM_017027577.1	I229	M	{'ExAc': ['M']}	{'4I2X': ('Core', '37.8187', '10.115', '0.0', 'E'), '2WNG': ('Core isolated chain', 'NONE', 'NONE', '0.0', 'E')}	Core	37.8187	10.115	None	None	(0.0, '212')	sheet	0.029	D	0.0	B	0.002	B	0.012	N	1.000	P	0.205	N	4.01	T	-1.79	N	0.08	1.818	15.09	0.876	0.002	N	-1.061	T	0.000	T	0.554	0	2.47	-1.799	-0.622	0.039	0.000	5.458
P56178	na	P:?	NP_005212.1,NM_005221.5	Q178	P	{'other diseases': ['P']}	{'3LNQ': ('Surface', 'NONE', '7.18841', '38.9', 'H'), '4XRS': ('Surface', 'NONE', '8.28714', '62.6', 'S'), '2H1K': ('Surface', 'NONE', '5.21131', '24.7', 'H'), '1PUF': ('Surface', 'NONE', '7.18964', '47.4', 'H'), '4RDU': ('Surface', 'NONE', '6.47191', '38.6', 'H'), '3HDD': ('Surface', 'NONE', '6.58436', '33.9', 'H'), '1JGG': ('Surface', 'NONE', '8.53644', '47.6', 'H'), '3RKQ': ('Surface', '42.957…	Contact DNA	6.00449	15.2943	2.74903	None	(24.7, '279354')	helix	na	na	na	na	na	na	na	na	na	na	na	na	na	na	na	na	na	na	na	na	na	na	na	na	na	na	na	na	na	na	na	na	na	na
Q13813	na	na	NP_001123910.1,NM_001130438.2,NP_001182461.1,NM_001195532.1,NP_003118.2,NM_003127.3	A1851	V	{'ClinVar benign': ['V']}	{'1U5P': ('Surface', '13.2217', 'NONE', '33.0', 'H'), '1CUN': ('Surface', 'NONE', '16.7626', '33.7', 'H'), '1U4Q': ('Surface isolated chain', 'NONE', 'NONE', '33.0', 'H')}	Surface	13.2217	16.7626	None	None	(33.0, '335141')	helix	na	na	na	na	na	na	na	na	na	na	na	na	na	na	na	na	na	na	na	na	na	na	na	na	na	na	na	na	na	na	na	na	na	na
O95255	na	H:0.000033,C:0.000017	NP_001072996.1,NM_001079528.3,NP_001162.4,NM_001171.5	R1221	H,C	{'other diseases': ['H', 'C']}	{'3B60': ('Surface', '45.5412', '6.39424', '65.1', 'H'), '3B5Z': ('Unknown', '47.6151', '11.0617', 'None', 'None'), '4F4C': ('Surface', '35.0886', 'NONE', '33.0', 'H'), '3B5Y': ('Unknown', '47.339', '10.8046', 'None', 'None')}	Surface	35.0886	6.39424	None	None	(33.0, '136972')	helix	na	na	na	na	na	na	na	na	na	na	na	na	na	na	na	na	na	na	na	na	na	na	na	na	na	na	na	na	na	na	na	na	na	na
O95255	na	na	NP_001072996.1,NM_001079528.3,NP_001162.4,NM_001171.5	T811	M	{'other diseases': ['M']}	{'1R10': ('Core', '7.53935', 'NONE', '8.0', ''), '4WZ6': ('Core', '8.50568', 'NONE', '8.9', ''), '1R0Y': ('Core', '8.93497', 'NONE', '7.9', ''), '1R0X': ('Core', '8.62284', 'NONE', '6.8', ''), '1R0Z': ('Core', '8.18507', 'NONE', '6.5', ''), '1XF9': ('Core', '8.70255', 'NONE', '7.4', ''), '2CBZ': ('Core', '8.32189', 'NONE', '10.5', ''), '2BBT': ('Core', '8.76457', 'NONE', '10.0', ''), '2BBS': ('Co…	Core	7.53935	14.2948	None	None	(6.4, '136965')	disorder	na	na	na	na	na	na	na	na	na	na	na	na	na	na	na	na	na	na	na	na	na	na	na	na	na	na	na	na	na	na	na	na	na	na
O95255	chr16:16271357_T/C	V:0.989153	NP_001072996.1,NM_001079528.3,NP_001162.4,NM_001171.5	M848	V	{'ExAc': ['V']}	{'4WZ6': ('Core', '13.9426', 'NONE', '5.1', 'H'), '4F4C': ('Surface', '86.7579', 'NONE', '32.6', 'H'), '2BBS': ('Core', '11.5829', 'NONE', '1.2', 'H'), '4C3Z': ('Core isolated chain', 'NONE', 'NONE', '4.6', 'H'), '2CBZ': ('Core', '19.3483', 'NONE', '5.2', 'H'), '2PZE': ('Surface', '14.27', 'NONE', '29.8', ''), '2PZF': ('Core', '13.811', 'NONE', '9.9', ''), '2PZG': ('Surface', '12.776', 'NONE', '7…	Core	11.5829	None	None	None	(1.2, '136962')	helix	0.261	T	0.0	B	0.0	B	0.615	N	1	P	0	N	-2.59	D	1.03	N	0.065	-1.406	0.003	0.378	0.008	N	-0.945	T	0.000	T	0.497	0	1.01	-0.410	-1.090	0.019	0.303	5.437
O95255	na	R:0.000043	NP_001072996.1,NM_001079528.3,NP_001162.4,NM_001171.5	G755	R	{'other diseases': ['R']}	{'1XFA': ('Surface', '15.3612', 'NONE', '22.9', 'H'), '1R10': ('Surface', '14.9332', 'NONE', '25.1', 'H'), '2PZG': ('Surface', '15.9704', 'NONE', '31.0', 'H'), '1R0Y': ('Surface', '17.9603', 'NONE', '27.0', 'H'), '1R0X': ('Surface', '15.3864', 'NONE', '27.3', 'H'), '2PZE': ('Surface', '16.5323', 'NONE', '31.2', 'H'), '1R0Z': ('Surface', '15.072', 'NONE', '26.4', 'H'), '1XF9': ('Surface', '15.1315…	Core	12.7602	12.7874	None	None	(13.5, '136952')	helix	na	na	na	na	na	na	na	na	na	na	na	na	na	na	na	na	na	na	na	na	na	na	na	na	na	na	na	na	na	na	na	na	na	na
O95255	na	R:?	NP_001072996.1,NM_001079528.3,NP_001162.4,NM_001171.5	G1354	R	{'other diseases': ['R']}	{'3B60': ('Surface', '12.5345', '7.14239', '29.4', 'S'), '4Q7M': ('Surface isolated chain', 'NONE', 'NONE', '30.9', 'S'), '4Q7L': ('Surface isolated chain', 'NONE', 'NONE', '39.8', 'S'), '3B5Y': ('Unknown', '13.775', '10.7072', 'None', 'None'), '4MRN': ('Surface', 'NONE', '5.51317', '31.3', 'E'), '4MRV': ('Surface', '35.0588', '5.44459', '32.1', 'E'), '3B5Z': ('Unknown', '14.2268', '10.5572', 'No…	Contact Protein	8.30681	3.07252	None	None	(5.7, '136973')	disorder	na	na	na	na	na	na	na	na	na	na	na	na	na	na	na	na	na	na	na	na	na	na	na	na	na	na	na	na	na	na	na	na	na	na
O95255	na	na	NP_001072996.1,NM_001079528.3,NP_001162.4,NM_001171.5	T944	I	{'other diseases': ['I']}	{'4F4C': ('Surface', '20.0029', 'NONE', '20.6', 'H')}	Surface	20.0029	None	None	None	(20.6, '136972')	helix	na	na	na	na	na	na	na	na	na	na	na	na	na	na	na	na	na	na	na	na	na	na	na	na	na	na	na	na	na	na	na	na	na	na
O95255	chr16:16251531_C/T	T:0.009833	NP_001072996.1,NM_001079528.3,NP_001162.4,NM_001171.5	A1291	T	{'ExAc': ['T']}	{'3B60': ('Surface', '22.8273', '19.0082', '44.1', 'T'), '4MRV': ('Surface', '65.9018', '19.3861', '43.9', 'T'), '4MRN': ('Core', 'NONE', '19.3748', '14.2', 'T'), '4MRP': ('Surface', '66.7803', '19.5586', '22.4', 'T'), '4Q7L': ('Surface isolated chain', 'NONE', 'NONE', '55.0', 'T'), '3B5Z': ('Unknown', '24.1958', '19.3217', 'None', 'None'), '3GD7_na': ('Surface', '23.9032', '16.1327', '33.0', 'T'…	Core	21.6052	16.1327	None	None	(14.2, '136976')	disorder	0.026	D	0.214	B	0.009	B	0.260	U	1	P	2.13	M	-3.37	D	-1.7	N	0.107	4.041	23.7	0.992	0.151	N	-0.403	T	0.053	T	0.554	0	3.08	-0.751	0.013	0.005	0.660	9.278
O95255	na	I:?	NP_001072996.1,NM_001079528.3,NP_001162.4,NM_001171.5	L1226	I	{'other diseases': ['I']}	{'3B60': ('Core', '29.3298', '15.9896', '0.4', 'H'), '3B5Y': ('Unknown', '31.614', '17.982', 'None', 'None'), '4F4C': ('Surface', '54.6229', 'NONE', '33.0', 'S'), '4MRN': ('Surface', 'NONE', '16.05', '17.0', 'H'), '4MRV': ('Surface', '10.7886', '15.7192', '16.7', 'H'), '3B5Z': ('Unknown', '31.2915', '17.6228', 'None', 'None'), '4MRS': ('Surface', '10.1224', '10.7708', '17.2', 'H'), '4MRR': ('Surf…	Core	10.1224	10.7708	None	None	(0.4, '136975')	helix	na	na	na	na	na	na	na	na	na	na	na	na	na	na	na	na	na	na	na	na	na	na	na	na	na	na	na	na	na	na	na	na	na	na
O95255	na	I:?	NP_001072996.1,NM_001079528.3,NP_001162.4,NM_001171.5	T1301	I	{'other diseases': ['I']}	{'3B60': ('Contact Ligand', '2.64665', '3.21335', '74.1', 'T'), '4Q7L': ('Surface isolated chain', 'NONE', 'NONE', '71.1', 'T'), '4MRV': ('Surface', '58.9882', '16.3761', '109.2', 'T'), '4F4C': ('Surface', '69.9352', 'NONE', '33.0', 'T'), '4MRP': ('Surface', '59.0291', '15.8955', '108.4', 'T'), '3B5Y': ('Contact Ligand', '3.20664', '3.20664', 'None', 'None'), '3B5Z': ('Contact Ligand', '3.28906',…	Contact Ligand	2.64665	3.20664	None	None	(33.0, '136972')	disorder	na	na	na	na	na	na	na	na	na	na	na	na	na	na	na	na	na	na	na	na	na	na	na	na	na	na	na	na	na	na	na	na	na	na
O95255	na	E:0.999901	NP_001072996.1,NM_001079528.3,NP_001162.4,NM_001171.5	D1056	E	{'other diseases': ['E']}	{'3B60': ('Core', '35.4249', '9.33407', '7.2', 'H'), '3B5Y': ('Unknown', '36.2835', '11.3555', 'None', 'None'), '4MRN': ('Contact Protein', 'NONE', '3.44836', '62.6', 'H'), '4MRV': ('Contact Protein', '16.2138', '3.63081', '66.4', 'H'), '3B5Z': ('Unknown', '37.0845', '10.4682', 'None', 'None'), '4MRS': ('Contact Protein', '10.012', '3.5833', '66.1', 'H'), '4MRR': ('Contact Protein', 'NONE', '3.43…	Contact Protein	10.012	3.43059	None	None	(7.2, '136975')	helix	na	na	na	na	na	na	na	na	na	na	na	na	na	na	na	na	na	na	na	na	na	na	na	na	na	na	na	na	na	na	na	na	na	na
O95255	na	Q:0.000091	NP_001072996.1,NM_001079528.3,NP_001162.4,NM_001171.5	R518	Q	{'other diseases': ['Q']}	{'4F4C': ('Surface', '51.0487', 'NONE', '41.3', 'H')}	Surface	51.0487	None	None	None	(41.3, '136972')	helix	na	na	na	na	na	na	na	na	na	na	na	na	na	na	na	na	na	na	na	na	na	na	na	na	na	na	na	na	na	na	na	na	na	na
O95255	na	na	NP_001072996.1,NM_001079528.3,NP_001162.4,NM_001171.5	V1298	F	{'other diseases': ['F']}	{'3B60': ('Core', '7.78038', '6.51674', '2.4', 'E'), '4Q7L': ('Core isolated chain', 'NONE', 'NONE', '0.7', 'E'), '4MRV': ('Core', '63.7074', '16.7542', '1.8', 'E'), '4F4C': ('Surface', '76.7459', 'NONE', '33.0', 'E'), '4MRP': ('Core', '64.2243', '16.4718', '2.1', 'E'), '3B5Y': ('Unknown', '7.40215', '7.40215', 'None', 'None'), '3B5Z': ('Unknown', '10.5801', '9.59663', 'None', 'None'), '3GD7_na':…	Core	6.77835	6.51674	None	None	(0.0, '136973')	sheet	na	na	na	na	na	na	na	na	na	na	na	na	na	na	na	na	na	na	na	na	na	na	na	na	na	na	na	na	na	na	na	na	na	na
O95255	na	G:0.005996	NP_001072996.1,NM_001079528.3,NP_001162.4,NM_001171.5	R391	G	{'other diseases': ['G']}	{'4F4C': ('Surface', '37.4686', 'NONE', '45.8', 'H')}	Surface	37.4686	None	None	None	(45.8, '136972')	helix	na	na	na	na	na	na	na	na	na	na	na	na	na	na	na	na	na	na	na	na	na	na	na	na	na	na	na	na	na	na	na	na	na	na
O95255	na	N:0.000009	NP_001072996.1,NM_001079528.3,NP_001162.4,NM_001171.5	D1361	N	{'other diseases': ['N']}	{'3B60': ('Core', '18.8979', '6.16603', '6.4', 'H'), '4Q7M': ('Surface isolated chain', 'NONE', 'NONE', '23.9', 'T'), '4Q7L': ('Surface isolated chain', 'NONE', 'NONE', '25.7', 'H'), '3B5Y': ('Unknown', '20.7434', '10.5864', 'None', 'None'), '4MRN': ('Surface', 'NONE', '7.23454', '22.7', 'H'), '4MRV': ('Surface', '43.9194', '7.25562', '22.6', 'H'), '3B5Z': ('Unknown', '20.6356', '9.73728', 'None'…	Core	9.25048	5.56836	None	None	(0.1, '136959')	helix	na	na	na	na	na	na	na	na	na	na	na	na	na	na	na	na	na	na	na	na	na	na	na	na	na	na	na	na	na	na	na	na	na	na
O95255	chr16:16278863_G/T	Q:0.411900	NP_001072996.1,NM_001079528.3,NP_001162.4,NM_001171.5	H632	Q	{'ExAc': ['Q']}	{'1R10': ('Surface', '21.0076', 'NONE', '46.2', 'E'), '4WZ6': ('Surface', '17.3687', 'NONE', '47.5', 'E'), '1R0Y': ('Surface', '18.1293', 'NONE', '42.6', 'E'), '3SI7': ('Surface', '17.9991', 'NONE', '42.6', 'E'), '1R0Z': ('Surface', '21.0829', 'NONE', '46.4', 'E'), '1XF9': ('Surface', '21.2438', 'NONE', '47.0', 'E'), '1XMI': ('Surface', '21.0577', '9.81878', '46.8', 'E'), '1XMJ': ('Surface', '20.…	Surface	17.3687	9.81878	None	None	(23.2, '136953')	sheet	0.239	T	0.001	B	0.001	B	0.736	N	1	P	-0.86	N	-2.6	D	-0.72	N	0.278	-1.461	0.003	0.605	0.038	N	-1.004	T	0.000	T	0.554	0	-8.99	-0.045	0.107	0.098	0.002	4.369
O95255	na	Q:0.000025,W:0.000025	NP_001072996.1,NM_001079528.3,NP_001162.4,NM_001171.5	R765	Q,W	{'other diseases': ['Q', 'W']}	{'1XFA': ('Core', '16.3966', 'NONE', '12.3', 'H'), '1R10': ('Core', '16.4428', 'NONE', '8.0', 'H'), '2PZG': ('Core', '16.334', 'NONE', '7.5', 'H'), '1R0Y': ('Core', '19.2949', 'NONE', '8.3', 'H'), '1R0X': ('Core', '16.8305', 'NONE', '8.6', 'H'), '2PZE': ('Core', '16.3446', 'NONE', '8.4', 'H'), '1R0Z': ('Core', '16.594', 'NONE', '7.4', 'H'), '1XF9': ('Core', '16.3415', 'NONE', '8.4', 'H'), '1XMI':…	Contact Protein	15.9829	3.17326	None	None	(6.0, '136964')	helix	na	na	na	na	na	na	na	na	na	na	na	na	na	na	na	na	na	na	na	na	na	na	na	na	na	na	na	na	na	na	na	na	na	na
O95255	na	N:?	NP_001072996.1,NM_001079528.3,NP_001162.4,NM_001171.5	D777	N	{'other diseases': ['N']}	{'1R10': ('Contact Ligand', '3.44877', 'NONE', '0.0', 'E'), '4WZ6': ('Core', '5.22011', 'NONE', '0.1', 'E'), '1R0Y': ('Core', '5.8582', 'NONE', '1.7', 'E'), '1R0X': ('Contact Ligand', '4.17424', 'NONE', '0.2', 'E'), '1R0Z': ('Contact Ligand', '3.73492', 'NONE', '0.3', 'E'), '1XF9': ('Contact Ligand', '3.71967', 'NONE', '0.1', 'E'), '1XMI': ('Contact Ligand', '4.1405', '5.99782', '0.8', 'E'), '2BB…	Contact Ligand	3.44877	5.99782	None	None	(0.0, '136970')	sheet	na	na	na	na	na	na	na	na	na	na	na	na	na	na	na	na	na	na	na	na	na	na	na	na	na	na	na	na	na	na	na	na	na	na
O95255	na	W:0.000016	NP_001072996.1,NM_001079528.3,NP_001162.4,NM_001171.5	R1235	W	{'other diseases': ['W']}	{'3B60': ('Surface', '18.5918', '12.2909', '39.4', 'S'), '3B5Y': ('Unknown', '20.7418', '17.0131', 'None', 'None'), '4MRN': ('Core', 'NONE', '13.5895', '10.8', ''), '4MRV': ('Core', '23.5622', '13.6619', '11.2', ''), '3B5Z': ('Unknown', '20.6896', '17.4664', 'None', 'None'), '4MRS': ('Core', '21.0038', '13.7173', '11.1', ''), '4MRR': ('Core', 'NONE', '13.4518', '12.4', ''), '4MRP': ('Core', '23.6…	Core	18.5918	12.2909	None	None	(10.7, '136980')	disorder	na	na	na	na	na	na	na	na	na	na	na	na	na	na	na	na	na	na	na	na	na	na	na	na	na	na	na	na	na	na	na	na	na	na
O95255	na	F:0.000275	NP_001072996.1,NM_001079528.3,NP_001162.4,NM_001171.5	S590	F	{'other diseases': ['F']}	{'4F4C': ('Surface', '40.7859', 'NONE', '51.5', 'I')}	Surface	40.7859	None	None	None	(51.5, '136972')	helix	na	na	na	na	na	na	na	na	na	na	na	na	na	na	na	na	na	na	na	na	na	na	na	na	na	na	na	na	na	na	na	na	na	na
O95255	na	T:0.000685	NP_001072996.1,NM_001079528.3,NP_001162.4,NM_001171.5	A950	T	{'other diseases': ['T']}	{'3B60': ('Surface', '37.4041', '22.0478', '59.2', 'H'), '4F4C': ('Surface', '31.1379', 'NONE', '29.0', 'H'), '3B5Z': ('Unknown', '35.7706', '24.643', 'None', 'None'), '3B5Y': ('Unknown', '38.2207', '27.9215', 'None', 'None')}	Surface	31.1379	22.0478	None	None	(29.0, '136972')	helix	na	na	na	na	na	na	na	na	na	na	na	na	na	na	na	na	na	na	na	na	na	na	na	na	na	na	na	na	na	na	na	na	na	na
O95255	chr16:16276292_T/C	V:0.018226	NP_001072996.1,NM_001079528.3,NP_001162.4,NM_001171.5	I742	V	{'ExAc': ['V']}	{'1R10': ('Surface', '28.5504', 'NONE', '17.3', 'G'), '4WZ6': ('Core', '29.7607', 'NONE', '9.5', 'G'), '1R0Y': ('Core', '31.2737', 'NONE', '15.2', 'G'), '3SI7': ('Surface', '29.9643', 'NONE', '17.1', 'G'), '1R0Z': ('Surface', '28.6822', 'NONE', '17.6', 'G'), '1XF9': ('Core', '28.5969', 'NONE', '15.1', 'G'), '1XMI': ('Core', '29.9824', '12.3732', '6.6', 'G'), '1XMJ': ('Core', '29.7868', 'NONE', '1…	Core	28.5504	12.3732	None	None	(6.6, '136952')	helix	0.328	T	0.0	B	0.001	B	0.612	N	1	N	0.44	N	-2.64	D	0.26	N	0.306	-1.168	0.007	0.448	0.014	N	-0.797	T	0.108	T	0.516	0	-0.32	-0.422	0.039	0.072	0.024	6.536
O95255	na	W:0.000062	NP_001072996.1,NM_001079528.3,NP_001162.4,NM_001171.5	R1357	W	{'other diseases': ['W']}	{'3B60': ('Core', '14.3064', '9.22009', '5.0', 'H'), '4Q7M': ('Surface isolated chain', 'NONE', 'NONE', '17.9', 'H'), '4Q7L': ('Surface isolated chain', 'NONE', 'NONE', '16.7', 'H'), '3B5Y': ('Unknown', '15.9329', '15.5419', 'None', 'None'), '4MRN': ('Core', 'NONE', '11.3498', '14.2', 'H'), '4MRV': ('Core', '43.1522', '11.2715', '13.3', 'H'), '3B5Z': ('Unknown', '16.3123', '14.3564', 'None', 'Non…	Core	7.36442	7.23393	None	None	(0.0, '136959')	helix	na	na	na	na	na	na	na	na	na	na	na	na	na	na	na	na	na	na	na	na	na	na	na	na	na	na	na	na	na	na	na	na	na	na
O95255	na	M:0.000066	NP_001072996.1,NM_001079528.3,NP_001162.4,NM_001171.5	V810	M	{'other diseases': ['M']}	{'1R10': ('Contact Ligand', '4.72847', 'NONE', '2.0', 'E'), '4WZ6': ('Core', '5.99554', 'NONE', '0.5', 'E'), '1R0Y': ('Core', '6.0608', 'NONE', '1.8', 'E'), '1R0X': ('Core', '5.64235', 'NONE', '0.9', 'E'), '1R0Z': ('Core', '5.14293', 'NONE', '0.9', 'E'), '1XF9': ('Core', '5.43042', 'NONE', '2.6', 'E'), '2CBZ': ('Core', '5.4834', 'NONE', '0.8', 'E'), '2BBT': ('Core', '5.51779', 'NONE', '1.8', 'E')…	Contact Ligand	4.72847	10.9113	None	None	(0.5, '136948')	sheet	na	na	na	na	na	na	na	na	na	na	na	na	na	na	na	na	na	na	na	na	na	na	na	na	na	na	na	na	na	na	na	na	na	na
O95255	na	na	NP_001072996.1,NM_001079528.3,NP_001162.4,NM_001171.5	G663	C	{'other diseases': ['C']}	{'1R10': ('Core', '8.61901', 'NONE', '1.6', 'E'), '4WZ6': ('Contact Ligand', '4.88562', 'NONE', '9.5', 'E'), '1R0Y': ('Core', '6.15264', 'NONE', '2.2', 'E'), '1R0X': ('Core', '9.41325', 'NONE', '2.4', 'E'), '1R0Z': ('Core', '9.37057', 'NONE', '8.2', 'E'), '1XF9': ('Core', '9.45516', 'NONE', '3.6', 'E'), '2CBZ': ('Core', '8.3564', 'NONE', '7.5', ''), '2BBT': ('Core', '8.10778', 'NONE', '5.2', 'E')…	Contact Ligand	4.88562	15.089	None	None	(1.4, '136951')	sheet	na	na	na	na	na	na	na	na	na	na	na	na	na	na	na	na	na	na	na	na	na	na	na	na	na	na	na	na	na	na	na	na	na	na
O95255	na	P:?	NP_001072996.1,NM_001079528.3,NP_001162.4,NM_001171.5	A1303	P	{'other diseases': ['P']}	{'3B60': ('Contact Ligand', '2.16681', '6.60352', '0.2', 'S'), '4Q7L': ('Core isolated chain', 'NONE', 'NONE', '2.4', 'S'), '4MRV': ('Core', '60.762', '17.322', '0.5', 'S'), '4F4C': ('Surface', '70.3222', 'NONE', '33.0', 'S'), '4MRP': ('Core', '61.1483', '17.1608', '0.9', 'S'), '3B5Y': ('Contact Ligand', '3.91738', '3.91738', 'None', 'None'), '3B5Z': ('Contact Ligand', '4.05939', '8.04073', 'None…	Contact Ligand	2.16681	3.91738	None	None	(0.2, '136978')	disorder	na	na	na	na	na	na	na	na	na	na	na	na	na	na	na	na	na	na	na	na	na	na	na	na	na	na	na	na	na	na	na	na	na	na
O95255	na	T:0.000017	NP_001072996.1,NM_001079528.3,NP_001162.4,NM_001171.5	A1139	T	{'other diseases': ['T']}	{'3B60': ('Core', '41.104', '6.4674', '11.9', 'H'), '3B5Y': ('Unknown', '42.4597', '9.73026', 'None', 'None'), '4MRN': ('Contact Protein', 'NONE', '3.7545', '24.1', 'H'), '4MRV': ('Contact Protein', '28.2247', '3.79789', '23.3', 'H'), '3B5Z': ('Unknown', '43.2567', '9.49174', 'None', 'None'), '4MRS': ('Contact Protein', '20.7419', '3.74746', '23.5', 'H'), '4MRR': ('Contact Protein', 'NONE', '3.69…	Contact Protein	20.7419	3.68948	None	None	(1.1, '136972')	helix	na	na	na	na	na	na	na	na	na	na	na	na	na	na	na	na	na	na	na	na	na	na	na	na	na	na	na	na	na	na	na	na	na	na
O95255	na	P:?	NP_001072996.1,NM_001079528.3,NP_001162.4,NM_001171.5	L677	P	{'other diseases': ['P']}	{'1R10': ('Surface', '11.7835', 'NONE', '29.4', 'T'), '4WZ6': ('Surface', '7.95091', 'NONE', '25.2', 'T'), '1R0Y': ('Surface', '11.9739', 'NONE', '33.4', 'H'), '1R0X': ('Surface', '11.866', 'NONE', '33.2', 'H'), '1R0Z': ('Surface', '11.7893', 'NONE', '31.7', 'H'), '1XF9': ('Surface', '11.7563', 'NONE', '33.7', 'H'), '1XMI': ('Contact Protein', '10.4901', '3.57019', '27.5', 'T'), '2BBT': ('Surface…	Contact Protein	7.95091	3.57019	None	None	(0.1, '136972')	disorder	na	na	na	na	na	na	na	na	na	na	na	na	na	na	na	na	na	na	na	na	na	na	na	na	na	na	na	na	na	na	na	na	na	na
O95255	na	H:?	NP_001072996.1,NM_001079528.3,NP_001162.4,NM_001171.5	Q1347	H	{'other diseases': ['H']}	{'3B60': ('Contact Ligand', '4.47762', '6.11576', '32.8', 'S'), '4Q7M': ('Surface isolated chain', 'NONE', 'NONE', '26.0', 'S'), '4Q7L': ('Surface isolated chain', 'NONE', 'NONE', '31.0', 'S'), '4MRV': ('Surface', '49.8227', '7.01406', '39.7', 'S'), '4MRN': ('Surface', 'NONE', '7.39761', '39.4', 'S'), '3B5Y': ('Unknown', '5.54353', '5.54353', 'None', 'None'), '3B5Z': ('Unknown', '7.94229', '7.411…	Contact Ligand	4.47762	5.54353	None	None	(21.7, '136973')	disorder	na	na	na	na	na	na	na	na	na	na	na	na	na	na	na	na	na	na	na	na	na	na	na	na	na	na	na	na	na	na	na	na	na	na
O95255	na	P:?	NP_001072996.1,NM_001079528.3,NP_001162.4,NM_001171.5	S535	P	{'other diseases': ['P']}	{'4F4C': ('Core', '19.8459', 'NONE', '6.4', 'H')}	Core	19.8459	None	None	None	(6.4, '136972')	helix	na	na	na	na	na	na	na	na	na	na	na	na	na	na	na	na	na	na	na	na	na	na	na	na	na	na	na	na	na	na	na	na	na	na
O95255	na	Q:?,P:?	NP_001072996.1,NM_001079528.3,NP_001162.4,NM_001171.5	L1335	Q,P	{'other diseases': ['Q', 'P']}	{'3B60': ('Core', '17.8184', '5.72011', '9.9', 'H'), '4Q7M': ('Surface isolated chain', 'NONE', 'NONE', '50.1', 'H'), '4Q7L': ('Surface isolated chain', 'NONE', 'NONE', '48.3', 'H'), '3B5Y': ('Unknown', '20.6041', '8.63665', 'None', 'None'), '4MRN': ('Contact Protein', 'NONE', '4.82726', '18.0', 'H'), '4MRV': ('Surface', '44.4162', '5.85307', '18.2', 'H'), '3B5Z': ('Unknown', '18.6829', '9.37067'…	Contact Protein	11.8057	4.82726	None	None	(9.9, '136975')	helix	na	na	na	na	na	na	na	na	na	na	na	na	na	na	na	na	na	na	na	na	na	na	na	na	na	na	na	na	na	na	na	na	na	na
O95255	na	G:?	NP_001072996.1,NM_001079528.3,NP_001162.4,NM_001171.5	S398	R,G	{'other diseases': ['R', 'G']}	{'4F4C': ('Core', '31.6725', 'NONE', '11.3', 'H')}	Core	31.6725	None	None	None	(11.3, '136972')	helix	na	na	na	na	na	na	na	na	na	na	na	na	na	na	na	na	na	na	na	na	na	na	na	na	na	na	na	na	na	na	na	na	na	na
O95255	na	Q:?,W:0.000444	NP_001072996.1,NM_001079528.3,NP_001162.4,NM_001171.5	R1314	Q,W	{'other diseases': ['Q', 'W']}	{'3B60': ('Core', '12.7834', '7.13847', '0.7', 'T'), '4Q7M': ('Surface isolated chain', 'NONE', 'NONE', '20.1', 'T'), '4Q7L': ('Core isolated chain', 'NONE', 'NONE', '12.0', 'T'), '3B5Y': ('Unknown', '14.0786', '10.0357', 'None', 'None'), '4MRN': ('Core', 'NONE', '6.95581', '4.6', 'T'), '4MRV': ('Core', '46.9784', '6.62239', '5.0', 'T'), '3B5Z': ('Unknown', '13.239', '10.6583', 'None', 'None'), '…	Core	7.15868	5.27631	None	None	(0.7, '136975')	disorder	na	na	na	na	na	na	na	na	na	na	na	na	na	na	na	na	na	na	na	na	na	na	na	na	na	na	na	na	na	na	na	na	na	na
O95255	na	P:0.000016	NP_001072996.1,NM_001079528.3,NP_001162.4,NM_001171.5	L673	P	{'other diseases': ['P']}	{'1R10': ('Core', '6.82156', 'NONE', '0.4', 'H'), '4WZ6': ('Core', '7.31043', 'NONE', '0.2', 'H'), '1R0Y': ('Core', '7.14925', 'NONE', '0.0', 'H'), '1R0X': ('Core', '7.03743', 'NONE', '0.0', 'H'), '1R0Z': ('Core', '6.71654', 'NONE', '0.0', 'H'), '1XF9': ('Core', '6.95855', 'NONE', '0.0', 'H'), '1XMI': ('Core', '7.25455', '7.10426', '0.0', 'H'), '2BBT': ('Core', '6.7148', 'NONE', '0.0', 'H'), '2BB…	Core	6.7148	7.10426	None	None	(0.0, '136965')	helix	na	na	na	na	na	na	na	na	na	na	na	na	na	na	na	na	na	na	na	na	na	na	na	na	na	na	na	na	na	na	na	na	na	na
O95255	na	P:0.000008	NP_001072996.1,NM_001079528.3,NP_001162.4,NM_001171.5	A820	P	{'other diseases': ['P']}	{'1XFA': ('Core', '17.3701', 'NONE', '12.1', ''), '1R10': ('Core', '16.9555', 'NONE', '13.1', ''), '2PZG': ('Core', '17.8184', 'NONE', '10.3', ''), '1R0Y': ('Core', '16.9723', 'NONE', '10.7', ''), '1R0X': ('Core', '17.7815', 'NONE', '11.8', ''), '2PZE': ('Core', '17.7582', 'NONE', '10.2', ''), '1R0Z': ('Core', '17.2171', 'NONE', '12.4', ''), '1XF9': ('Core', '17.6232', 'NONE', '12.3', ''), '1XMI'…	Contact Protein	16.855	4.46341	None	None	(7.2, '136974')	disorder	na	na	na	na	na	na	na	na	na	na	na	na	na	na	na	na	na	na	na	na	na	na	na	na	na	na	na	na	na	na	na	na	na	na
O95255	na	H:0.000033	NP_001072996.1,NM_001079528.3,NP_001162.4,NM_001171.5	R1339	H,C,L	{'other diseases': ['H', 'C', 'L']}	{'3B60': ('Contact Protein', '14.6552', '2.87558', '30.3', 'H'), '4Q7M': ('Surface isolated chain', 'NONE', 'NONE', '28.4', 'H'), '3B5Y': ('Unknown', '19.3541', '5.11677', 'None', 'None'), '4MRN': ('Contact Protein', 'NONE', '3.24768', '30.4', 'H'), '5EUM': ('Core', '22.7279', '15.5739', '0.0', 'H'), '4MRV': ('Contact Protein', '44.3209', '3.20127', '31.6', 'H'), '3B5Z': ('Unknown', '18.2727', '6…	Contact Protein	8.70073	2.87558	None	None	(0.0, '136959')	helix	na	na	na	na	na	na	na	na	na	na	na	na	na	na	na	na	na	na	na	na	na	na	na	na	na	na	na	na	na	na	na	na	na	na
O95255	na	D:0.000272	NP_001072996.1,NM_001079528.3,NP_001162.4,NM_001171.5	N370	D	{'other diseases': ['D']}	{'4F4C': ('Core', '32.6104', 'NONE', '8.3', 'H')}	Core	32.6104	None	None	None	(8.3, '136972')	helix	na	na	na	na	na	na	na	na	na	na	na	na	na	na	na	na	na	na	na	na	na	na	na	na	na	na	na	na	na	na	na	na	na	na
O95255	na	R:?	NP_001072996.1,NM_001079528.3,NP_001162.4,NM_001171.5	G992	R	{'other diseases': ['R']}	{'3B60': ('Surface', '63.0785', '7.81402', '17.5', 'I'), '3B5Y': ('Unknown', '64.3247', '10.0248', 'None', 'None'), '4MRN': ('Core', 'NONE', '13.0202', '14.6', ''), '4MRV': ('Core', '11.8784', '13.1143', '12.1', ''), '3B5Z': ('Unknown', '65.7336', '10.1356', 'None', 'None'), '4MRS': ('Core', '11.5627', '13.1381', '14.6', ''), '4MRR': ('Core', 'NONE', '13.4486', '14.3', ''), '4MRP': ('Core', '11.5…	Core	11.5602	7.81402	None	None	(12.1, '136977')	helix	na	na	na	na	na	na	na	na	na	na	na	na	na	na	na	na	na	na	na	na	na	na	na	na	na	na	na	na	na	na	na	na	na	na
O95255	na	S:0.000008	NP_001072996.1,NM_001079528.3,NP_001162.4,NM_001171.5	R881	S	{'other diseases': ['S']}	{'2BBO': ('Surface', '22.7985', 'NONE', '93.0', ''), '2BBT': ('Surface', '14.7396', 'NONE', '51.9', 'H'), '4WZ6': ('Surface', '11.0241', 'NONE', '55.6', 'H')}	Surface	11.0241	None	None	None	(51.9, '136960')	helix	na	na	na	na	na	na	na	na	na	na	na	na	na	na	na	na	na	na	na	na	na	na	na	na	na	na	na	na	na	na	na	na	na	na
O95255	na	R:0.000048,M:0.000160	NP_001072996.1,NM_001079528.3,NP_001162.4,NM_001171.5	T364	R,M	{'other diseases': ['R', 'M']}	{'4F4C': ('Surface', '24.1247', 'NONE', '24.5', 'H')}	Surface	24.1247	None	None	None	(24.5, '136972')	helix	na	na	na	na	na	na	na	na	na	na	na	na	na	na	na	na	na	na	na	na	na	na	na	na	na	na	na	na	na	na	na	na	na	na
O95255	na	D:?	NP_001072996.1,NM_001079528.3,NP_001162.4,NM_001171.5	G1203	D	{'other diseases': ['D']}	{'3B60': ('Contact Protein', '72.6223', '2.77138', '51.6', 'H'), '3B5Y': ('Contact Protein', '74.121', '4.37189', 'None', 'None'), '4MRN': ('Contact Protein', 'NONE', '4.15202', '21.7', 'H'), '4MRV': ('Contact Protein', '21.4228', '3.85123', '24.2', 'H'), '3B5Z': ('Unknown', '74.7324', '5.43617', 'None', 'None'), '4MRS': ('Contact Protein', '21.0027', '3.60953', '23.5', 'H'), '4MRR': ('Contact Pr…	Contact Protein	3.05696	2.77138	None	None	(21.7, '136976')	helix	na	na	na	na	na	na	na	na	na	na	na	na	na	na	na	na	na	na	na	na	na	na	na	na	na	na	na	na	na	na	na	na	na	na
O95255	na	H:?	NP_001072996.1,NM_001079528.3,NP_001162.4,NM_001171.5	D1238	H	{'other diseases': ['H']}	{'3B60': ('Surface', '12.3282', '6.22049', '18.4', 'S'), '3B5Y': ('Unknown', '15.9334', '12.3503', 'None', 'None'), '4MRN': ('Surface', 'NONE', '13.937', '30.4', 'H'), '4MRV': ('Surface', '31.0544', '14.2895', '33.1', 'H'), '3B5Z': ('Unknown', '13.8073', '11.2124', 'None', 'None'), '4MRS': ('Surface', '27.8501', '14.2394', '29.8', 'H'), '4MRR': ('Surface', 'NONE', '14.0768', '35.5', 'H'), '4MRP':…	Surface	12.3282	6.22049	None	None	(18.4, '136975')	helix	na	na	na	na	na	na	na	na	na	na	na	na	na	na	na	na	na	na	na	na	na	na	na	na	na	na	na	na	na	na	na	na	na	na
O95255	na	na	NP_001072996.1,NM_001079528.3,NP_001162.4,NM_001171.5	E699	D	{'other diseases': ['D']}	{'1R10': ('Surface', '8.34676', 'NONE', '63.0', 'S'), '4WZ6': ('Surface', '8.39125', 'NONE', '76.6', 'S'), '1R0Y': ('Surface', '10.9905', 'NONE', '53.8', 'S'), '1R0X': ('Surface', '8.38913', 'NONE', '68.3', 'S'), '1R0Z': ('Surface', '8.19896', 'NONE', '42.5', 'S'), '1XF9': ('Surface', '7.904', 'NONE', '65.6', 'S'), '1XMI': ('Contact Protein', '8.31532', '3.53707', '72.5', 'S'), '1XMJ': ('Surface'…	Contact Protein	5.98113	3.53707	None	None	(31.7, '136953')	disorder	na	na	na	na	na	na	na	na	na	na	na	na	na	na	na	na	na	na	na	na	na	na	na	na	na	na	na	na	na	na	na	na	na	na
O95255	na	D:?	NP_001072996.1,NM_001079528.3,NP_001162.4,NM_001171.5	A766	D	{'other diseases': ['D']}	{'1XFA': ('Core', '15.3676', 'NONE', '5.8', 'H'), '1R10': ('Core', '15.2266', 'NONE', '5.2', 'H'), '2PZG': ('Core', '15.1408', 'NONE', '4.6', 'H'), '1R0Y': ('Core', '17.5046', 'NONE', '7.1', 'H'), '1R0X': ('Core', '15.6551', 'NONE', '6.6', 'H'), '2PZE': ('Core', '14.9912', 'NONE', '5.4', 'H'), '1R0Z': ('Core', '15.2323', 'NONE', '5.6', 'H'), '1XF9': ('Core', '15.1897', 'NONE', '6.9', 'H'), '1XMI'…	Core	14.839	6.36593	None	None	(4.6, '136954')	helix	na	na	na	na	na	na	na	na	na	na	na	na	na	na	na	na	na	na	na	na	na	na	na	na	na	na	na	na	na	na	na	na	na	na
O95255	na	S:0.000008	NP_001072996.1,NM_001079528.3,NP_001162.4,NM_001171.5	F568	S	{'other diseases': ['S']}	{'4F4C': ('Core', '10.1637', 'NONE', '6.3', 'H')}	Core	10.1637	None	None	None	(6.3, '136972')	helix	na	na	na	na	na	na	na	na	na	na	na	na	na	na	na	na	na	na	na	na	na	na	na	na	na	na	na	na	na	na	na	na	na	na
O95255	na	P:?	NP_001072996.1,NM_001079528.3,NP_001162.4,NM_001171.5	L726	P	{'other diseases': ['P']}	{'1XFA': ('Core', '24.7603', 'NONE', '4.1', 'H'), '1R10': ('Core', '24.3859', 'NONE', '4.1', 'H'), '2PZG': ('Core', '24.8594', 'NONE', '2.0', 'H'), '1R0Y': ('Core', '27.1518', 'NONE', '6.2', 'H'), '1R0X': ('Core', '24.8854', 'NONE', '7.4', 'H'), '2PZE': ('Core', '24.7062', 'NONE', '0.5', 'H'), '1R0Z': ('Core', '24.378', 'NONE', '5.0', 'H'), '1XF9': ('Core', '24.3939', 'NONE', '4.8', 'H'), '1XMI':…	Core	24.37	11.2073	None	None	(0.1, '136964')	helix	na	na	na	na	na	na	na	na	na	na	na	na	na	na	na	na	na	na	na	na	na	na	na	na	na	na	na	na	na	na	na	na	na	na
O95255	na	K:?	NP_001072996.1,NM_001079528.3,NP_001162.4,NM_001171.5	Q1406	K	{'other diseases': ['K']}	{'3B60': ('Contact Ligand', '3.53334', '3.53334', '22.4', 'H'), '4Q7M': ('Surface isolated chain', 'NONE', 'NONE', '26.6', 'H'), '4Q7L': ('Surface isolated chain', 'NONE', 'NONE', '24.7', 'H'), '4MRV': ('Surface', '49.4865', '12.8347', '25.0', 'H'), '4MRN': ('Surface', 'NONE', '12.486', '22.7', 'H'), '3B5Y': ('Unknown', '7.07293', '7.672', 'None', 'None'), '3B5Z': ('Unknown', '6.80094', '6.75706'…	Contact Protein	3.53334	2.65929	None	None	(0.3, '136959')	helix	na	na	na	na	na	na	na	na	na	na	na	na	na	na	na	na	na	na	na	na	na	na	na	na	na	na	na	na	na	na	na	na	na	na
O95255	na	S:?	NP_001072996.1,NM_001079528.3,NP_001162.4,NM_001171.5	G1321	S	{'other diseases': ['S']}	{'3B60': ('Core', '17.5421', '20.2859', '10.6', 'E'), '3B5Y': ('Unknown', '17.7587', '17.7587', 'None', 'None'), '4F4C': ('Surface', '68.3691', 'NONE', '33.0', 'S'), '4MRP': ('Surface', '58.88', '19.1433', '46.1', 'E'), '4Q7L': ('Surface isolated chain', 'NONE', 'NONE', '44.8', 'E'), '3B5Z': ('Unknown', '17.9194', '22.0248', 'None', 'None'), '3GD7_na': ('Surface', '16.4483', '13.6667', '33.0', 'E…	Core	8.41324	13.6667	None	None	(10.6, '136975')	sheet	na	na	na	na	na	na	na	na	na	na	na	na	na	na	na	na	na	na	na	na	na	na	na	na	na	na	na	na	na	na	na	na	na	na
O95255	na	R:0.000084	NP_001072996.1,NM_001079528.3,NP_001162.4,NM_001171.5	G1302	R	{'other diseases': ['R']}	{'3B60': ('Contact Ligand', '2.87699', '4.95438', '33.3', 'T'), '4Q7L': ('Surface isolated chain', 'NONE', 'NONE', '85.0', 'T'), '4MRV': ('Surface', '60.4984', '19.494', '44.8', 'T'), '4F4C': ('Surface', '68.3528', 'NONE', '33.0', 'T'), '4MRP': ('Surface', '60.4786', '19.1214', '51.2', 'T'), '3B5Y': ('Contact Ligand', '3.44051', '3.44051', 'None', 'None'), '3B5Z': ('Contact Ligand', '3.46564', '5…	Contact Ligand	2.68322	3.44051	None	None	(33.0, '136972')	disorder	na	na	na	na	na	na	na	na	na	na	na	na	na	na	na	na	na	na	na	na	na	na	na	na	na	na	na	na	na	na	na	na	na	na
O95255	na	V:?	NP_001072996.1,NM_001079528.3,NP_001162.4,NM_001171.5	A594	V	{'other diseases': ['V']}	{'4F4C': ('Surface', '39.6996', 'NONE', '55.9', 'I')}	Surface	39.6996	None	None	None	(55.9, '136972')	helix	na	na	na	na	na	na	na	na	na	na	na	na	na	na	na	na	na	na	na	na	na	na	na	na	na	na	na	na	na	na	na	na	na	na
O95255	na	N:0.999992	NP_001072996.1,NM_001079528.3,NP_001162.4,NM_001171.5	K392	N	{'other diseases': ['N']}	{'4F4C': ('Surface', '36.5188', 'NONE', '25.1', 'H')}	Surface	36.5188	None	None	None	(25.1, '136972')	helix	na	na	na	na	na	na	na	na	na	na	na	na	na	na	na	na	na	na	na	na	na	na	na	na	na	na	na	na	na	na	na	na	na	na
O95255	na	P:?	NP_001072996.1,NM_001079528.3,NP_001162.4,NM_001171.5	Q698	P	{'other diseases': ['P']}	{'1R10': ('Contact Ligand', '3.09865', 'NONE', '44.8', 'S'), '4WZ6': ('Contact Ligand', '2.8302', 'NONE', '42.5', 'S'), '1R0Y': ('Surface', '6.07685', 'NONE', '44.1', 'S'), '1R0X': ('Contact Ligand', '1.98343', 'NONE', '43.2', 'S'), '1R0Z': ('Contact Ligand', '2.46071', 'NONE', '39.6', 'S'), '1XF9': ('Contact Ligand', '2.79601', 'NONE', '46.6', 'S'), '1XMI': ('Contact Ligand', '2.34039', '5.24002…	Contact Ligand	1.98343	5.24002	None	None	(14.1, '136964')	disorder	na	na	na	na	na	na	na	na	na	na	na	na	na	na	na	na	na	na	na	na	na	na	na	na	na	na	na	na	na	na	na	na	na	na
O95255	na	S:?	NP_001072996.1,NM_001079528.3,NP_001162.4,NM_001171.5	P1346	S	{'other diseases': ['S']}	{'3B60': ('Contact Protein', '8.47498', '3.86191', '30.4', ''), '4Q7M': ('Surface isolated chain', 'NONE', 'NONE', '50.4', ''), '4Q7L': ('Surface isolated chain', 'NONE', 'NONE', '51.8', ''), '4MRV': ('Contact Protein', '48.0928', '4.40892', '30.3', ''), '4MRN': ('Contact Protein', 'NONE', '4.66198', '30.0', 'E'), '3B5Y': ('Unknown', '7.92147', '7.92147', 'None', 'None'), '3B5Z': ('Unknown', '9.0…	Contact Protein	7.92147	3.86191	None	None	(7.6, '136959')	sheet	na	na	na	na	na	na	na	na	na	na	na	na	na	na	na	na	na	na	na	na	na	na	na	na	na	na	na	na	na	na	na	na	na	na
O95255	na	Q:?,P:?,W:0.000083	NP_001072996.1,NM_001079528.3,NP_001162.4,NM_001171.5	R1138	Q,P,W	{'other diseases': ['Q', 'P', 'W']}	{'3B60': ('Surface', '42.1409', '5.13091', '52.1', 'H'), '3B5Y': ('Unknown', '43.0983', '6.37497', 'None', 'None'), '4MRN': ('Surface', 'NONE', '5.36701', '35.3', 'H'), '4MRV': ('Surface', '29.2193', '6.90313', '32.9', 'H'), '3B5Z': ('Unknown', '43.7331', '6.43105', 'None', 'None'), '4MRS': ('Surface', '21.2152', '5.52205', '35.8', 'H'), '4MRR': ('Surface', 'NONE', '5.48095', '33.4', 'H'), '4MRP'…	Surface	21.2152	5.13091	None	None	(24.5, '136972')	helix	na	na	na	na	na	na	na	na	na	na	na	na	na	na	na	na	na	na	na	na	na	na	na	na	na	na	na	na	na	na	na	na	na	na
O95255	na	R:0.000008	NP_001072996.1,NM_001079528.3,NP_001162.4,NM_001171.5	L355	R	{'other diseases': ['R']}	{'4F4C': ('Surface', '14.7964', 'NONE', '41.4', 'H')}	Surface	14.7964	None	None	None	(41.4, '136972')	helix	na	na	na	na	na	na	na	na	na	na	na	na	na	na	na	na	na	na	na	na	na	na	na	na	na	na	na	na	na	na	na	na	na	na
O95255	na	K:0.000009	NP_001072996.1,NM_001079528.3,NP_001162.4,NM_001171.5	E1400	K	{'other diseases': ['K']}	{'3B60': ('Contact Protein', '4.31173', '3.90613', '62.6', ''), '4Q7M': ('Surface isolated chain', 'NONE', 'NONE', '74.2', 'T'), '4Q7L': ('Surface isolated chain', 'NONE', 'NONE', '68.7', 'T'), '4MRV': ('Surface', '40.264', '8.75182', '41.1', 'B'), '4MRN': ('Surface', 'NONE', '12.1511', '41.3', 'B'), '3B5Y': ('Unknown', '6.01966', '6.79179', 'None', 'None'), '3B5Z': ('Contact Ligand', '4.76447', …	Contact Protein	4.31173	2.95401	None	None	(2.6, '136959')	disorder	na	na	na	na	na	na	na	na	na	na	na	na	na	na	na	na	na	na	na	na	na	na	na	na	na	na	na	na	na	na	na	na	na	na
O95255	na	Q:0.000033,W:0.000008	NP_001072996.1,NM_001079528.3,NP_001162.4,NM_001171.5	R807	Q,W	{'other diseases': ['Q', 'W']}	{'1XFA': ('Core', '15.1365', 'NONE', '6.4', 'E'), '1R10': ('Core', '14.7544', 'NONE', '6.1', 'E'), '2PZG': ('Core', '15.4074', 'NONE', '6.0', 'E'), '1R0Y': ('Core', '15.6982', 'NONE', '5.4', 'E'), '1R0X': ('Core', '15.4741', 'NONE', '5.7', 'E'), '2PZE': ('Core', '15.166', 'NONE', '4.6', 'E'), '1R0Z': ('Core', '15.0386', 'NONE', '5.3', 'E'), '1XF9': ('Core', '15.2599', 'NONE', '5.2', 'E'), '1XMI':…	Core	14.7544	8.18425	None	None	(0.0, '136972')	sheet	na	na	na	na	na	na	na	na	na	na	na	na	na	na	na	na	na	na	na	na	na	na	na	na	na	na	na	na	na	na	na	na	na	na
O95255	na	M:0.000066	NP_001072996.1,NM_001079528.3,NP_001162.4,NM_001171.5	T1130	M	{'other diseases': ['M']}	{'3B60': ('Contact Protein', '33.2799', '2.83658', '57.9', 'H'), '3B5Y': ('Unknown', '34.886', '5.40547', 'None', 'None'), '4MRN': ('Surface', 'NONE', '11.5332', '43.6', ''), '4MRV': ('Surface', '17.1484', '11.5559', '43.1', ''), '3B5Z': ('Unknown', '35.6018', '5.02163', 'None', 'None'), '4MRS': ('Surface', '12.1239', '11.7633', '44.9', ''), '4MRR': ('Surface', 'NONE', '11.5436', '44.1', ''), '4M…	Contact Protein	12.1239	2.83658	None	None	(0.0, '136972')	helix	na	na	na	na	na	na	na	na	na	na	na	na	na	na	na	na	na	na	na	na	na	na	na	na	na	na	na	na	na	na	na	na	na	na
O95255	na	H:?,C:0.000104,P:?	NP_001072996.1,NM_001079528.3,NP_001162.4,NM_001171.5	R1114	H,C,P	{'other diseases': ['H', 'C', 'P']}	{'3B60': ('Surface', '24.432', '5.08626', '60.6', 'H'), '3B5Y': ('Unknown', '25.9596', '8.29066', 'None', 'None'), '4F4C': ('Surface', '14.0482', 'NONE', '22.6', ''), '4MRN': ('Surface', 'NONE', '15.4555', '55.0', 'H'), '4MRV': ('Surface', '10.3585', '15.5988', '57.5', 'H'), '3B5Z': ('Unknown', '25.4064', '8.8006', 'None', 'None'), '4MRS': ('Surface', '10.3618', '10.3618', '56.8', 'H'), '4MRR': (…	Surface	10.3585	5.08626	None	None	(22.6, '136972')	helix	na	na	na	na	na	na	na	na	na	na	na	na	na	na	na	na	na	na	na	na	na	na	na	na	na	na	na	na	na	na	na	na	na	na
O95255	na	A:?,C:?	NP_001072996.1,NM_001079528.3,NP_001162.4,NM_001171.5	G1133	A,C	{'other diseases': ['A', 'C']}	{'3B60': ('Core', '34.451', '6.73491', '6.5', 'H'), '3B5Y': ('Unknown', '35.5662', '7.61916', 'None', 'None'), '4MRN': ('Surface', 'NONE', '5.81453', '47.6', 'H'), '4MRV': ('Surface', '22.0879', '5.54398', '49.7', 'H'), '3B5Z': ('Unknown', '36.0344', '8.23299', 'None', 'None'), '4MRS': ('Surface', '14.0321', '5.77544', '49.4', 'H'), '4MRR': ('Surface', 'NONE', '5.91067', '48.5', 'H'), '4MRP': ('S…	Core	14.0321	5.54398	None	None	(6.5, '136975')	helix	na	na	na	na	na	na	na	na	na	na	na	na	na	na	na	na	na	na	na	na	na	na	na	na	na	na	na	na	na	na	na	na	na	na
O95255	na	C:0.000025	NP_001072996.1,NM_001079528.3,NP_001162.4,NM_001171.5	R1459	C	{'other diseases': ['C']}	{'3B60': ('Surface', '8.81131', '6.37464', '34.5', ''), '4Q7M': ('Surface isolated chain', 'NONE', 'NONE', '47.3', 'S'), '4Q7L': ('Core isolated chain', 'NONE', 'NONE', '4.6', 'B'), '3B5Y': ('Unknown', '9.85023', '8.10992', 'None', 'None'), '4MRN': ('Surface', 'NONE', '7.57977', '41.0', 'S'), '4MRV': ('Surface', '62.273', '6.48724', '45.2', 'S'), '3B5Z': ('Unknown', '15.2538', '8.41872', 'None', …	Contact Protein	8.81131	3.70728	None	None	(4.6, '136981')	disorder	na	na	na	na	na	na	na	na	na	na	na	na	na	na	na	na	na	na	na	na	na	na	na	na	na	na	na	na	na	na	na	na	na	na
O95255	na	G:?	NP_001072996.1,NM_001079528.3,NP_001162.4,NM_001171.5	C440	G	{'other diseases': ['G']}	{'4F4C': ('Core', '14.7248', 'NONE', '0.0', 'H')}	Core	14.7248	None	None	None	(0.0, '136972')	helix	na	na	na	na	na	na	na	na	na	na	na	na	na	na	na	na	na	na	na	na	na	na	na	na	na	na	na	na	na	na	na	na	na	na
O95255	na	Q:0.000025,W:0.000049	NP_001072996.1,NM_001079528.3,NP_001162.4,NM_001171.5	R760	Q,W	{'other diseases': ['Q', 'W']}	{'1XFA': ('Core', '16.3512', 'NONE', '8.2', 'H'), '1R10': ('Core', '16.0365', 'NONE', '7.6', 'H'), '2PZG': ('Core', '16.6042', 'NONE', '10.8', 'H'), '1R0Y': ('Core', '19.1439', 'NONE', '8.4', 'H'), '1R0X': ('Core', '16.6946', 'NONE', '8.9', 'H'), '2PZE': ('Core', '16.7562', 'NONE', '12.1', 'H'), '1R0Z': ('Core', '16.2616', 'NONE', '8.1', 'H'), '1XF9': ('Core', '16.2909', 'NONE', '8.4', 'H'), '1XM…	Core	16.0365	11.7221	None	None	(0.4, '136952')	helix	na	na	na	na	na	na	na	na	na	na	na	na	na	na	na	na	na	na	na	na	na	na	na	na	na	na	na	na	na	na	na	na	na	na
O95255	na	H:?	NP_001072996.1,NM_001079528.3,NP_001162.4,NM_001171.5	L463	H	{'other diseases': ['H']}	{'4F4C': ('Core', '16.3548', 'NONE', '5.7', 'H')}	Core	16.3548	None	None	None	(5.7, '136972')	helix	na	na	na	na	na	na	na	na	na	na	na	na	na	na	na	na	na	na	na	na	na	na	na	na	na	na	na	na	na	na	na	na	na	na
O95255	na	W:0.000008	NP_001072996.1,NM_001079528.3,NP_001162.4,NM_001171.5	S1121	L,W	{'other diseases': ['L', 'W']}	{'3B60': ('Contact Protein', '29.773', '2.77778', '54.3', 'H'), '3B5Z': ('Unknown', '30.4739', '6.1512', 'None', 'None'), '4F4C': ('Surface', '27.1882', 'NONE', '41.6', 'T'), '3B5Y': ('Unknown', '30.4829', '6.8452', 'None', 'None')}	Contact Protein	27.1882	2.77778	None	None	(41.6, '136972')	disorder	na	na	na	na	na	na	na	na	na	na	na	na	na	na	na	na	na	na	na	na	na	na	na	na	na	na	na	na	na	na	na	na	na	na
O95255	na	W:0.000095	NP_001072996.1,NM_001079528.3,NP_001162.4,NM_001171.5	R382	W	{'other diseases': ['W']}	{'4F4C': ('Surface', '49.7462', 'NONE', '23.0', 'T')}	Surface	49.7462	None	None	None	(23.0, '136972')	disorder	na	na	na	na	na	na	na	na	na	na	na	na	na	na	na	na	na	na	na	na	na	na	na	na	na	na	na	na	na	na	na	na	na	na
O95255	chr16:16251599_C/T	Q:0.242068	NP_001072996.1,NM_001079528.3,NP_001162.4,NM_001171.5	R1268	Q	{'ExAc': ['Q']}	{'3B60': ('Surface', '17.6768', '20.2939', '39.9', 'E'), '4MRV': ('Surface', '62.4383', '19.5158', '36.4', 'E'), '4MRN': ('Surface', 'NONE', '19.3397', '35.9', 'E'), '4MRP': ('Surface', '62.8432', '19.501', '36.8', 'E'), '4Q7L': ('Surface isolated chain', 'NONE', 'NONE', '40.2', 'E'), '3B5Z': ('Unknown', '18.6765', '23.2807', 'None', 'None'), '3GD7_na': ('Surface', '18.2071', '18.7687', '33.0', '…	Surface	16.4663	18.0696	None	None	(33.0, '136972')	sheet	0.352	T	0.106	B	0.007	B	0.018	N	0.036	P	0.54	N	-2.69	D	-1.88	N	0.182	3.384	23.0	0.975	0.114	N	-1.113	T	0.000	T	0.615	0	2.01	-0.048	-0.419	0.043	0.270	10.238
O95255	na	S:?	NP_001072996.1,NM_001079528.3,NP_001162.4,NM_001171.5	F551	S	{'other diseases': ['S']}	{'4F4C': ('Core', '12.6682', 'NONE', '2.3', 'H')}	Core	12.6682	None	None	None	(2.3, '136972')	helix	na	na	na	na	na	na	na	na	na	na	na	na	na	na	na	na	na	na	na	na	na	na	na	na	na	na	na	na	na	na	na	na	na	na
O95255	chr16:16281007_A/G	A:0.422591	NP_001072996.1,NM_001079528.3,NP_001162.4,NM_001171.5	V614	A	{'ExAc': ['A']}	{'4F4C': ('Core', '51.5722', 'NONE', '14.5', '')}	Core	51.5722	None	None	None	(14.5, '136972')	disorder	0.536	T	0.0	B	0.0	B	0.422	N	1	P	-0.305	N	-2.56	D	2.02	N	0.303	-0.742	0.058	0.487	0.020	N	-0.965	T	0.000	T	0.657	0	3.85	-1.125	-0.320	0.001	0.000	3.582
O95255	na	K:?	NP_001072996.1,NM_001079528.3,NP_001162.4,NM_001171.5	M751	K	{'other diseases': ['K']}	{'1XFA': ('Surface', '21.7705', 'NONE', '72.1', 'T'), '1R10': ('Surface', '21.5477', 'NONE', '76.3', 'T'), '2PZG': ('Surface', '20.8597', 'NONE', '86.5', 'T'), '1R0Y': ('Surface', '19.9577', 'NONE', '79.1', 'T'), '1R0X': ('Surface', '21.2327', 'NONE', '81.1', 'T'), '2PZE': ('Surface', '22.2467', 'NONE', '86.9', 'T'), '1R0Z': ('Surface', '21.181', 'NONE', '70.2', 'T'), '1XF9': ('Surface', '21.3577…	Surface	19.9577	8.8791	None	None	(28.7, '136974')	disorder	na	na	na	na	na	na	na	na	na	na	na	na	na	na	na	na	na	na	na	na	na	na	na	na	na	na	na	na	na	na	na	na	na	na
O95255	na	Q:0.000025	NP_001072996.1,NM_001079528.3,NP_001162.4,NM_001171.5	R1164	Q	{'other diseases': ['Q']}	{'3B60': ('Contact Protein', '54.7383', '3.11816', '42.8', 'H'), '3B5Y': ('Unknown', '56.2638', '7.25289', 'None', 'None'), '4MRN': ('Contact Protein', 'NONE', '3.55003', '61.3', 'H'), '4MRV': ('Contact Protein', '23.3781', '3.60217', '62.0', 'H'), '3B5Z': ('Unknown', '55.6499', '8.32311', 'None', 'None'), '4MRS': ('Contact Protein', '18.2046', '3.55753', '62.5', 'H'), '4MRR': ('Contact Protein',…	Contact Protein	18.2046	3.11816	None	None	(14.1, '136972')	helix	na	na	na	na	na	na	na	na	na	na	na	na	na	na	na	na	na	na	na	na	na	na	na	na	na	na	na	na	na	na	na	na	na	na
O95255	na	K:0.335838	NP_001072996.1,NM_001079528.3,NP_001162.4,NM_001171.5	N411	K	{'other diseases': ['K']}	{'4F4C': ('Core', '14.8417', 'NONE', '0.0', 'H')}	Core	14.8417	None	None	None	(0.0, '136972')	helix	na	na	na	na	na	na	na	na	na	na	na	na	na	na	na	na	na	na	na	na	na	na	na	na	na	na	na	na	na	na	na	na	na	na
O95255	na	H:0.000008	NP_001072996.1,NM_001079528.3,NP_001162.4,NM_001171.5	L495	H	{'other diseases': ['H']}	{'4F4C': ('Core', '44.7632', 'NONE', '4.2', 'H')}	Core	44.7632	None	None	None	(4.2, '136972')	helix	na	na	na	na	na	na	na	na	na	na	na	na	na	na	na	na	na	na	na	na	na	na	na	na	na	na	na	na	na	na	na	na	na	na
O95255	na	R:0.000025	NP_001072996.1,NM_001079528.3,NP_001162.4,NM_001171.5	S317	R	{'other diseases': ['R']}	{'4F4C': ('Core', '15.5068', 'NONE', '15.2', 'H')}	Core	15.5068	None	None	None	(15.2, '136972')	helix	na	na	na	na	na	na	na	na	na	na	na	na	na	na	na	na	na	na	na	na	na	na	na	na	na	na	na	na	na	na	na	na	na	na
O95255	na	T:?	NP_001072996.1,NM_001079528.3,NP_001162.4,NM_001171.5	I1424	T	{'other diseases': ['T']}	{'3B60': ('Core', '10.5332', '7.39427', '0.0', 'E'), '4Q7M': ('Core isolated chain', 'NONE', 'NONE', '2.4', 'E'), '4Q7L': ('Core isolated chain', 'NONE', 'NONE', '3.3', 'E'), '3B5Y': ('Unknown', '10.8015', '10.8015', 'None', 'None'), '4MRN': ('Core', 'NONE', '7.29851', '0.0', 'E'), '4MRV': ('Core', '54.2529', '7.40252', '0.0', 'E'), '3B5Z': ('Unknown', '13.8015', '11.0416', 'None', 'None'), '4MRS…	Core	10.5332	7.24944	None	None	(0.0, '136976')	sheet	na	na	na	na	na	na	na	na	na	na	na	na	na	na	na	na	na	na	na	na	na	na	na	na	na	na	na	na	na	na	na	na	na	na
O00628	na	P:?	NP_000279.1,NM_000288.3	T14	P	{'other diseases': ['P']}	{'3V7D': ('Core', 'NONE', '19.3597', '0.0', 'E')}	Core	None	19.3597	None	None	(0.0, '278271')	sheet	na	na	na	na	na	na	na	na	na	na	na	na	na	na	na	na	na	na	na	na	na	na	na	na	na	na	na	na	na	na	na	na	na	na
O00628	na	V:0.000016	NP_000279.1,NM_000288.3	A218	V	{'other diseases': ['V']}	{'1NEX': ('Core', 'NONE', '11.4534', '2.0', ''), '3MKS': ('Core', '65.6195', '32.9379', '1.3', 'E'), '3V7D': ('Core', 'NONE', '5.43761', '2.2', 'E')}	Core	65.6195	5.43761	None	None	(1.3, '278272')	sheet	na	na	na	na	na	na	na	na	na	na	na	na	na	na	na	na	na	na	na	na	na	na	na	na	na	na	na	na	na	na	na	na	na	na
Q9UBM7	na	S:0.000043	NP_001157289.1,NM_001163817.1,NP_001351.2,NM_001360.2	G410	S,R	{'other diseases': ['S', 'R']}	{'4QUV': ('Core', '10.5765', 'NONE', '0.0', 'H')}	Core	10.5765	None	None	None	(0.0, '279365')	helix	na	na	na	na	na	na	na	na	na	na	na	na	na	na	na	na	na	na	na	na	na	na	na	na	na	na	na	na	na	na	na	na	na	na
Q9UBM7	na	P:0.000010	NP_001157289.1,NM_001163817.1,NP_001351.2,NM_001360.2	L99	P	{'other diseases': ['P']}	{'4QUV': ('Surface', '30.7734', 'NONE', '28.8', 'H')}	Surface	30.7734	None	None	None	(28.8, '279365')	helix	na	na	na	na	na	na	na	na	na	na	na	na	na	na	na	na	na	na	na	na	na	na	na	na	na	na	na	na	na	na	na	na	na	na
Q9UBM7	na	na	NP_001157289.1,NM_001163817.1,NP_001351.2,NM_001360.2	V353	A	{'other diseases': ['A']}	{'4QUV': ('Surface', '9.46638', 'NONE', '29.3', 'H')}	Surface	9.46638	None	None	None	(29.3, '279365')	helix	na	na	na	na	na	na	na	na	na	na	na	na	na	na	na	na	na	na	na	na	na	na	na	na	na	na	na	na	na	na	na	na	na	na
Q9UBM7	na	L:0.000009	NP_001157289.1,NM_001163817.1,NP_001351.2,NM_001360.2	S397	L	{'other diseases': ['L']}	{'4QUV': ('Core', '6.21221', 'NONE', '15.5', 'S')}	Core	6.21221	None	None	None	(15.5, '279365')	disorder	na	na	na	na	na	na	na	na	na	na	na	na	na	na	na	na	na	na	na	na	na	na	na	na	na	na	na	na	na	na	na	na	na	na
Q9UBM7	na	na	NP_001157289.1,NM_001163817.1,NP_001351.2,NM_001360.2	C183	Y	{'other diseases': ['Y']}	{'4QUV': ('Core', '29.8611', 'NONE', '7.8', 'H')}	Core	29.8611	None	None	None	(7.8, '279365')	helix	na	na	na	na	na	na	na	na	na	na	na	na	na	na	na	na	na	na	na	na	na	na	na	na	na	na	na	na	na	na	na	na	na	na
Q9UBM7	na	na	NP_001157289.1,NM_001163817.1,NP_001351.2,NM_001360.2	S113	C	{'other diseases': ['C']}	{'4QUV': ('Surface', '25.2916', 'NONE', '75.0', 'H')}	Surface	25.2916	None	None	None	(75.0, '279365')	helix	na	na	na	na	na	na	na	na	na	na	na	na	na	na	na	na	na	na	na	na	na	na	na	na	na	na	na	na	na	na	na	na	na	na
Q9UBM7	na	L:0.000008	NP_001157289.1,NM_001163817.1,NP_001351.2,NM_001360.2	F302	L	{'other diseases': ['L']}	{'4QUV': ('Core', '16.0879', 'NONE', '1.4', '')}	Core	16.0879	None	None	None	(1.4, '279365')	disorder	na	na	na	na	na	na	na	na	na	na	na	na	na	na	na	na	na	na	na	na	na	na	na	na	na	na	na	na	na	na	na	na	na	na
Q9UBM7	na	H:0.000023	NP_001157289.1,NM_001163817.1,NP_001351.2,NM_001360.2	Q107	H	{'other diseases': ['H']}	{'4QUV': ('Core', '21.6757', 'NONE', '1.2', 'H')}	Core	21.6757	None	None	None	(1.2, '279365')	helix	na	na	na	na	na	na	na	na	na	na	na	na	na	na	na	na	na	na	na	na	na	na	na	na	na	na	na	na	na	na	na	na	na	na
Q9UBM7	na	Q:0.000041,W:0.000017	NP_001157289.1,NM_001163817.1,NP_001351.2,NM_001360.2	R352	Q,L,W	{'other diseases': ['Q', 'L', 'W']}	{'4QUV': ('Core', '8.28169', 'NONE', '13.5', 'H')}	Core	8.28169	None	None	None	(13.5, '279365')	helix	na	na	na	na	na	na	na	na	na	na	na	na	na	na	na	na	na	na	na	na	na	na	na	na	na	na	na	na	na	na	na	na	na	na
Q9UBM7	na	na	NP_001157289.1,NM_001163817.1,NP_001351.2,NM_001360.2	W182	C,L	{'other diseases': ['C', 'L']}	{'4QUV': ('Core', '30.8593', 'NONE', '13.1', 'H')}	Core	30.8593	None	None	None	(13.1, '279365')	helix	na	na	na	na	na	na	na	na	na	na	na	na	na	na	na	na	na	na	na	na	na	na	na	na	na	na	na	na	na	na	na	na	na	na
Q9UBM7	na	P:0.000066	NP_001157289.1,NM_001163817.1,NP_001351.2,NM_001360.2	L157	P	{'other diseases': ['P']}	{'4QUV': ('Surface', '30.3872', 'NONE', '40.6', 'H')}	Surface	30.3872	None	None	None	(40.6, '279365')	helix	na	na	na	na	na	na	na	na	na	na	na	na	na	na	na	na	na	na	na	na	na	na	na	na	na	na	na	na	na	na	na	na	na	na
Q9UBM7	na	na	NP_001157289.1,NM_001163817.1,NP_001351.2,NM_001360.2	Y408	H	{'other diseases': ['H']}	{'4QUV': ('Contact Ligand', '3.11346', 'NONE', '6.1', 'H')}	Contact Ligand	3.11346	None	None	None	(6.1, '279365')	helix	na	na	na	na	na	na	na	na	na	na	na	na	na	na	na	na	na	na	na	na	na	na	na	na	na	na	na	na	na	na	na	na	na	na
Q9UBM7	na	R:?,M:?	NP_001157289.1,NM_001163817.1,NP_001351.2,NM_001360.2	T154	R,M	{'other diseases': ['R', 'M']}	{'4QUV': ('Core', '23.9434', 'NONE', '4.7', 'H')}	Core	23.9434	None	None	None	(4.7, '279365')	helix	na	na	na	na	na	na	na	na	na	na	na	na	na	na	na	na	na	na	na	na	na	na	na	na	na	na	na	na	na	na	na	na	na	na
Q9UBM7	na	na	NP_001157289.1,NM_001163817.1,NP_001351.2,NM_001360.2	C311	Y,G	{'other diseases': ['Y', 'G']}	{'4QUV': ('Core', '19.3583', 'NONE', '0.7', 'I')}	Core	19.3583	None	None	None	(0.7, '279365')	helix	na	na	na	na	na	na	na	na	na	na	na	na	na	na	na	na	na	na	na	na	na	na	na	na	na	na	na	na	na	na	na	na	na	na
Q9UBM7	na	L:0.000008	NP_001157289.1,NM_001163817.1,NP_001351.2,NM_001360.2	R450	L	{'other diseases': ['L']}	{'4QUV': ('Surface', '5.89445', 'NONE', '53.6', 'H')}	Surface	5.89445	None	None	None	(53.6, '279365')	helix	na	na	na	na	na	na	na	na	na	na	na	na	na	na	na	na	na	na	na	na	na	na	na	na	na	na	na	na	na	na	na	na	na	na
Q9UBM7	na	K:0.000009	NP_001157289.1,NM_001163817.1,NP_001351.2,NM_001360.2	E448	Q,K	{'other diseases': ['Q', 'K']}	{'4QUV': ('Core', '6.71577', 'NONE', '9.1', 'H')}	Core	6.71577	None	None	None	(9.1, '279365')	helix	na	na	na	na	na	na	na	na	na	na	na	na	na	na	na	na	na	na	na	na	na	na	na	na	na	na	na	na	na	na	na	na	na	na
Q9UBM7	na	na	NP_001157289.1,NM_001163817.1,NP_001351.2,NM_001360.2	I297	T	{'other diseases': ['T']}	{'4QUV': ('Core', '8.68448', 'NONE', '3.1', 'H')}	Core	8.68448	None	None	None	(3.1, '279365')	helix	na	na	na	na	na	na	na	na	na	na	na	na	na	na	na	na	na	na	na	na	na	na	na	na	na	na	na	na	na	na	na	na	na	na
Q9UBM7	na	na	NP_001157289.1,NM_001163817.1,NP_001351.2,NM_001360.2	S169	L	{'other diseases': ['L']}	{'4QUV': ('Surface', '35.0333', 'NONE', '62.5', '')}	Surface	35.0333	None	None	None	(62.5, '279365')	disorder	na	na	na	na	na	na	na	na	na	na	na	na	na	na	na	na	na	na	na	na	na	na	na	na	na	na	na	na	na	na	na	na	na	na
Q9UBM7	na	D:0.000066	NP_001157289.1,NM_001163817.1,NP_001351.2,NM_001360.2	G147	D	{'other diseases': ['D']}	{'4QUV': ('Core', '17.4996', 'NONE', '0.4', 'H')}	Core	17.4996	None	None	None	(0.4, '279365')	helix	na	na	na	na	na	na	na	na	na	na	na	na	na	na	na	na	na	na	na	na	na	na	na	na	na	na	na	na	na	na	na	na	na	na
Q9UBM7	na	S:?	NP_001157289.1,NM_001163817.1,NP_001351.2,NM_001360.2	P51	H,S	{'other diseases': ['H', 'S']}	{'4QUV': ('Core', '26.6956', 'NONE', '8.7', 'H')}	Core	26.6956	None	None	None	(8.7, '279365')	helix	na	na	na	na	na	na	na	na	na	na	na	na	na	na	na	na	na	na	na	na	na	na	na	na	na	na	na	na	na	na	na	na	na	na
Q9UBM7	na	na	NP_001157289.1,NM_001163817.1,NP_001351.2,NM_001360.2	Y324	H	{'other diseases': ['H']}	{'4QUV': ('Core', '30.1472', 'NONE', '2.9', 'H')}	Core	30.1472	None	None	None	(2.9, '279365')	helix	na	na	na	na	na	na	na	na	na	na	na	na	na	na	na	na	na	na	na	na	na	na	na	na	na	na	na	na	na	na	na	na	na	na
Q9UBM7	na	M:0.000027	NP_001157289.1,NM_001163817.1,NP_001351.2,NM_001360.2	T93	M	{'other diseases': ['M']}	{'4QUV': ('Surface', '36.8348', 'NONE', '37.9', '')}	Surface	36.8348	None	None	None	(37.9, '279365')	disorder	na	na	na	na	na	na	na	na	na	na	na	na	na	na	na	na	na	na	na	na	na	na	na	na	na	na	na	na	na	na	na	na	na	na
Q9UBM7	na	na	NP_001157289.1,NM_001163817.1,NP_001351.2,NM_001360.2	A247	V	{'other diseases': ['V']}	{'4QUV': ('Core', '21.4679', 'NONE', '5.0', 'H')}	Core	21.4679	None	None	None	(5.0, '279365')	helix	na	na	na	na	na	na	na	na	na	na	na	na	na	na	na	na	na	na	na	na	na	na	na	na	na	na	na	na	na	na	na	na	na	na
Q9UBM7	na	C:0.000008	NP_001157289.1,NM_001163817.1,NP_001351.2,NM_001360.2	R443	H,C	{'other diseases': ['H', 'C']}	{'4QUV': ('Surface', '5.36281', 'NONE', '30.7', 'H')}	Surface	5.36281	None	None	None	(30.7, '279365')	helix	na	na	na	na	na	na	na	na	na	na	na	na	na	na	na	na	na	na	na	na	na	na	na	na	na	na	na	na	na	na	na	na	na	na
Q9UBM7	na	na	NP_001157289.1,NM_001163817.1,NP_001351.2,NM_001360.2	F235	S	{'other diseases': ['S']}	{'4QUV': ('Core', '16.8324', 'NONE', '5.3', 'H')}	Core	16.8324	None	None	None	(5.3, '279365')	helix	na	na	na	na	na	na	na	na	na	na	na	na	na	na	na	na	na	na	na	na	na	na	na	na	na	na	na	na	na	na	na	na	na	na
Q9UBM7	na	I:0.000017	NP_001157289.1,NM_001163817.1,NP_001351.2,NM_001360.2	T289	I	{'other diseases': ['I']}	{'4QUV': ('Surface', '8.34268', 'NONE', '58.5', 'G')}	Surface	8.34268	None	None	None	(58.5, '279365')	helix	na	na	na	na	na	na	na	na	na	na	na	na	na	na	na	na	na	na	na	na	na	na	na	na	na	na	na	na	na	na	na	na	na	na
Q9UBM7	na	M:0.000041	NP_001157289.1,NM_001163817.1,NP_001351.2,NM_001360.2	V281	M	{'other diseases': ['M']}	{'4QUV': ('Core', '15.0822', 'NONE', '0.2', 'H')}	Core	15.0822	None	None	None	(0.2, '279365')	helix	na	na	na	na	na	na	na	na	na	na	na	na	na	na	na	na	na	na	na	na	na	na	na	na	na	na	na	na	na	na	na	na	na	na
Q9UBM7	na	na	NP_001157289.1,NM_001163817.1,NP_001351.2,NM_001360.2	F255	L	{'other diseases': ['L']}	{'4QUV': ('Core', '27.3715', 'NONE', '0.0', 'H')}	Core	27.3715	None	None	None	(0.0, '279365')	helix	na	na	na	na	na	na	na	na	na	na	na	na	na	na	na	na	na	na	na	na	na	na	na	na	na	na	na	na	na	na	na	na	na	na
Q9UBM7	na	C:?	NP_001157289.1,NM_001163817.1,NP_001351.2,NM_001360.2	Y280	C	{'other diseases': ['C']}	{'4QUV': ('Surface', '10.9854', 'NONE', '20.5', 'H')}	Surface	10.9854	None	None	None	(20.5, '279365')	helix	na	na	na	na	na	na	na	na	na	na	na	na	na	na	na	na	na	na	na	na	na	na	na	na	na	na	na	na	na	na	na	na	na	na
Q9UBM7	na	na	NP_001157289.1,NM_001163817.1,NP_001351.2,NM_001360.2	H426	P	{'other diseases': ['P']}	{'4QUV': ('Core', '29.542', 'NONE', '5.1', '')}	Core	29.542	None	None	None	(5.1, '279365')	disorder	na	na	na	na	na	na	na	na	na	na	na	na	na	na	na	na	na	na	na	na	na	na	na	na	na	na	na	na	na	na	na	na	na	na
Q9UBM7	na	L:0.000048	NP_001157289.1,NM_001163817.1,NP_001351.2,NM_001360.2	V326	L	{'other diseases': ['L']}	{'4QUV': ('Core', '32.5419', 'NONE', '0.8', 'H')}	Core	32.5419	None	None	None	(0.8, '279365')	helix	na	na	na	na	na	na	na	na	na	na	na	na	na	na	na	na	na	na	na	na	na	na	na	na	na	na	na	na	na	na	na	na	na	na
Q9UBM7	na	C:0.000042	NP_001157289.1,NM_001163817.1,NP_001351.2,NM_001360.2	R404	C,S	{'other diseases': ['C', 'S']}	{'4QUV': ('Contact Ligand', '4.93323', 'NONE', '5.9', 'T')}	Contact Ligand	4.93323	None	None	None	(5.9, '279365')	disorder	na	na	na	na	na	na	na	na	na	na	na	na	na	na	na	na	na	na	na	na	na	na	na	na	na	na	na	na	na	na	na	na	na	na
Q9UBM7	na	C:?	NP_001157289.1,NM_001163817.1,NP_001351.2,NM_001360.2	W248	C,R	{'other diseases': ['C', 'R']}	{'4QUV': ('Core', '16.1489', 'NONE', '0.5', 'H')}	Core	16.1489	None	None	None	(0.5, '279365')	helix	na	na	na	na	na	na	na	na	na	na	na	na	na	na	na	na	na	na	na	na	na	na	na	na	na	na	na	na	na	na	na	na	na	na
Q9UBM7	na	C:0.000034	NP_001157289.1,NM_001163817.1,NP_001351.2,NM_001360.2	R362	C	{'other diseases': ['C']}	{'4QUV': ('Contact Ligand', '2.51882', 'NONE', '30.1', 'H')}	Contact Ligand	2.51882	None	None	None	(30.1, '279365')	helix	na	na	na	na	na	na	na	na	na	na	na	na	na	na	na	na	na	na	na	na	na	na	na	na	na	na	na	na	na	na	na	na	na	na
Q9UBM7	na	H:0.000025,C:0.000083	NP_001157289.1,NM_001163817.1,NP_001351.2,NM_001360.2	R242	H,C	{'other diseases': ['H', 'C']}	{'4QUV': ('Core', '17.1505', 'NONE', '0.1', 'I')}	Core	17.1505	None	None	None	(0.1, '279365')	helix	na	na	na	na	na	na	na	na	na	na	na	na	na	na	na	na	na	na	na	na	na	na	na	na	na	na	na	na	na	na	na	na	na	na
Q9UBM7	na	P:?	NP_001157289.1,NM_001163817.1,NP_001351.2,NM_001360.2	L109	P	{'other diseases': ['P']}	{'4QUV': ('Surface', '25.7492', 'NONE', '39.5', 'H')}	Surface	25.7492	None	None	None	(39.5, '279365')	helix	na	na	na	na	na	na	na	na	na	na	na	na	na	na	na	na	na	na	na	na	na	na	na	na	na	na	na	na	na	na	na	na	na	na
Q9UBM7	na	na	NP_001157289.1,NM_001163817.1,NP_001351.2,NM_001360.2	G138	V	{'other diseases': ['V']}	{'4QUV': ('Surface', '16.6059', 'NONE', '68.9', '')}	Surface	16.6059	None	None	None	(68.9, '279365')	disorder	na	na	na	na	na	na	na	na	na	na	na	na	na	na	na	na	na	na	na	na	na	na	na	na	na	na	na	na	na	na	na	na	na	na
Q9UBM7	na	na	NP_001157289.1,NM_001163817.1,NP_001351.2,NM_001360.2	G344	R,D	{'other diseases': ['R', 'D']}	{'4QUV': ('Core', '16.6817', 'NONE', '6.8', 'H')}	Core	16.6817	None	None	None	(6.8, '279365')	helix	na	na	na	na	na	na	na	na	na	na	na	na	na	na	na	na	na	na	na	na	na	na	na	na	na	na	na	na	na	na	na	na	na	na
Q9UBM7	na	Q:0.000017,W:0.000042	NP_001157289.1,NM_001163817.1,NP_001351.2,NM_001360.2	R446	Q,W	{'other diseases': ['Q', 'W']}	{'4QUV': ('Surface', '6.31307', 'NONE', '19.9', 'H')}	Surface	6.31307	None	None	None	(19.9, '279365')	helix	na	na	na	na	na	na	na	na	na	na	na	na	na	na	na	na	na	na	na	na	na	na	na	na	na	na	na	na	na	na	na	na	na	na
Q9UBM7	na	na	NP_001157289.1,NM_001163817.1,NP_001351.2,NM_001360.2	H405	Y	{'other diseases': ['Y']}	{'4QUV': ('Contact Ligand', '3.50671', 'NONE', '4.0', 'T')}	Contact Ligand	3.50671	None	None	None	(4.0, '279365')	disorder	na	na	na	na	na	na	na	na	na	na	na	na	na	na	na	na	na	na	na	na	na	na	na	na	na	na	na	na	na	na	na	na	na	na
Q9UBM7	na	na	NP_001157289.1,NM_001163817.1,NP_001351.2,NM_001360.2	I145	L	{'other diseases': ['L']}	{'4QUV': ('Core', '13.247', 'NONE', '6.9', '')}	Core	13.247	None	None	None	(6.9, '279365')	disorder	na	na	na	na	na	na	na	na	na	na	na	na	na	na	na	na	na	na	na	na	na	na	na	na	na	na	na	na	na	na	na	na	na	na
Q9UBM7	na	R:0.000050	NP_001157289.1,NM_001163817.1,NP_001351.2,NM_001360.2	G244	R	{'other diseases': ['R']}	{'4QUV': ('Core', '18.5513', 'NONE', '0.0', 'I')}	Core	18.5513	None	None	None	(0.0, '279365')	helix	na	na	na	na	na	na	na	na	na	na	na	na	na	na	na	na	na	na	na	na	na	na	na	na	na	na	na	na	na	na	na	na	na	na
Q6UXI9	chr4:106861730_A/G	V:0.914893	NP_001028219.1,NM_001033047.2,NP_001171619.1,NM_001184690.1,NP_001171620.1,NM_001184691.1,NP_001171621.1,NM_001184692.1,NP_001171622.1,NM_001184693.1	I234	V	{'ExAc': ['V']}	{'2BOU': ('Contact Ligand', '2.0312', 'NONE', '27.5', ''), '2BOX': ('Contact Ligand', '2.64535', 'NONE', '27.5', 'E'), '2BO2': ('Contact Ligand', '2.4003', 'NONE', '32.3', '')}	Contact Ligand	2.0312	None	None	None	(27.5, '230718')	sheet	0.23	T	0.0	B	0.002	B	0.079	N	1.000	P	0.79	N	-2.95	D	0.68	N	0.184	-1.443	0.003	0.376	0.374	N	-0.956	T	0.000	T	0.693	0	-9.72	0.126	-0.347	0.997	0.943	10.104
Q6UXI9	chr4:106859549_G/C	H:0.314550	NP_001028219.1,NM_001033047.2,NP_001171619.1,NM_001184690.1,NP_001171620.1,NM_001184691.1,NP_001171621.1,NM_001184692.1,NP_001171622.1,NM_001184693.1	Q159	H	{'ExAc': ['H']}	{'2BOU': ('Surface', '39.2281', 'NONE', '45.2', 'E'), '2BOX': ('Surface', '38.9864', 'NONE', '45.3', 'E')}	Surface	38.9864	None	None	None	(45.2, '230717')	sheet	0.104	T	0.997	D	0.947	D	0.000	D	0.032	P	2.015	M	1.3	T	-3.37	D	0.227	2.050	16.53	0.995	0.954	D	-1.148	T	0.000	T	0.693	0	3.49	0.008	0.136	0.862	0.997	8.696
Q08AG5	chr19:12186761_A/G	A:0.205716	NP_001129973.1,NM_001136501.2	T276	A	{'ExAc': ['A']}	{'1P47': ('Surface', '32.9011', '8.31319', '63.3', 'H'), '1ZAA': ('Surface', '32.5012', '8.33577', '62.1', 'H'), '1A1G': ('Surface', '32.7918', '8.42307', '63.8', 'H'), '1A1F': ('Surface', '32.5649', '8.4391', '65.3', 'H'), '1A1I': ('Surface', '32.5782', '8.36614', '67.4', 'H'), '1A1H': ('Surface', '33.311', '8.49928', '64.7', 'H'), '1A1K': ('Surface', '33.2786', '8.56991', '66.9', 'H'), '1A1J': …	Surface	8.07684	7.63742	5.11717	None	(24.6, '68636')	helix	0.066	T	0.363	B	0.114	B	.	.	0.993	P	1.93	M	1.73	T	-4.1	D	0.054	2.136	17.09	0.951	0.000	N	-1.012	T	0.000	T	0.776	0	1.45	-0.217	0.672	0.021	0.010	6.394
Q08AG5	chr19:12186732_A/G	S:0.058169	NP_001129973.1,NM_001136501.2	N266	S	{'ExAc': ['S']}	{'1P47': ('Contact DNA', '17.9029', '3.09566', '49.0', 'H'), '1ZAA': ('Contact DNA', '17.8257', '2.99782', '50.3', 'H'), '1A1G': ('Contact DNA', '17.8022', '3.15678', '48.1', 'H'), '1A1F': ('Contact DNA', '17.417', '2.91596', '49.4', 'H'), '1A1I': ('Contact DNA', '17.5945', '2.92905', '50.7', 'H'), '1A1H': ('Contact DNA', '18.0496', '3.17443', '48.1', 'H'), '1A1K': ('Contact DNA', '18.2525', '2.8…	Contact DNA	3.25275	3.18328	2.66274	None	(40.8, '68620')	helix	1.0	T	0.006	B	0.002	B	.	.	1	N	-2.36	N	3.21	T	1.06	N	0.011	-2.232	0.001	0.160	0.000	N	-0.951	T	0.000	T	0.776	0	-3.59	0.804	-1.275	0.332	0.000	4.571
Q08AG5	chr19:12186272_G/A	M:0.007650	NP_001129973.1,NM_001136501.2	V113	M	{'ExAc': ['M']}	{'1UBD': ('Contact DNA', '11.9018', '3.70229', '90.1', 'S')}	Contact DNA	11.9018	None	3.70229	None	(90.1, '68619')	disorder	1.0	T	0.0	B	0.0	B	.	.	1	N	0	N	2.41	T	1.31	N	0.034	-3.040	0.001	0.057	0.000	N	-0.994	T	0.001	T	0.563	0	-4.03	-2.343	-1.498	0.001	0.000	2.276
Q08AG5	chr19:12186611_A/G	E:0.107843	NP_001129973.1,NM_001136501.2	K226	E	{'ExAc': ['E']}	{'1P47': ('Surface', '7.00823', '10.1699', '38.9', 'E'), '1ZAA': ('Surface', '6.72835', '10.536', '36.1', 'E'), '1A1G': ('Surface', '6.95333', '9.91852', '28.8', 'B'), '1A1F': ('Surface', '6.57258', '10.3996', '32.4', 'E'), '1A1I': ('Surface', '6.81987', '10.5271', '41.6', 'E'), '1A1H': ('Surface', '6.90459', '10.2257', '35.7', 'E'), '1A1K': ('Surface', '6.75984', '10.5667', '36.6', 'E'), '1A1J':…	Surface	6.57258	5.65365	9.91852	None	(21.6, '68632')	sheet	1.0	T	0.0	B	0.0	B	.	.	1	P	0.205	N	3.1	T	2.99	N	0.211	-1.170	0.007	0.208	0.000	N	-0.933	T	0.000	T	0.776	0	-1.72	-1.297	-0.218	0.941	0.895	8.289
Q08AG5	chr19:12186857_G/C	P:0.215666	NP_001129973.1,NM_001136501.2	A308	P	{'ExAc': ['P']}	{'3W5K': ('Contact Protein', '33.9256', '4.51022', '26.2', '')}	Contact Protein	33.9256	4.51022	None	None	(26.2, '68627')	disorder	1.0	T	0.0	B	0.0	B	.	.	1.000	P	-2.43	N	2.9	T	6.85	N	0.024	-0.405	0.376	0.093	0.000	N	-0.985	T	0.000	T	0.651	0	1.42	-2.483	-1.422	0.019	0.013	5.988
Q08AG5	chr19:12186921_T/C	A:0.097959	NP_001129973.1,NM_001136501.2	V329	A	{'ExAc': ['A']}	{'2PRT': ('Surface', '41.5262', '6.799', '77.3', 'T'), '2GLI': ('Surface', '39.7536', '7.79749', '60.5', 'H'), '4R2Q': ('Surface', '19.4573', '6.96314', '69.6', 'H'), '4R2R': ('Surface', '18.2062', '5.54229', '70.5', 'H')}	Surface	18.2062	None	5.54229	None	(60.5, '68636')	helix	0.014	D	0.148	B	0.063	B	.	.	1	P	0.31	N	2.46	T	1.47	N	0.05	1.340	12.48	0.932	0.000	N	-0.955	T	0.000	T	0.651	0	-1.84	-0.777	-2.002	0.001	0.000	3.265
Q2TU34	na	na	NP_001121100.1,NM_001127628.1	F194	S	{'other diseases': ['S']}	{'1FPI': ('Core', '18.6296', '7.36396', '0.6', 'E'), '3KBZ': ('Core', '13.7658', '7.13106', '0.9', 'E'), '1FPJ': ('Core', '18.4881', '7.43712', '0.4', 'E'), '1FPL': ('Core', '19.3761', '7.34852', '0.6', 'E'), '2OWZ': ('Core', '19.0683', 'NONE', '0.3', 'E'), '1FPB': ('Core', '18.9431', '7.30916', '2.9', 'E'), '1FPE': ('Core', '18.9849', '7.28587', '0.5', 'E'), '1FPD': ('Core', '19.17', '7.30841', …	Core	12.7349	6.26894	None	None	(0.0, '323170')	sheet	na	na	na	na	na	na	na	na	na	na	na	na	na	na	na	na	na	na	na	na	na	na	na	na	na	na	na	na	na	na	na	na	na	na
Q2TU34	na	na	NP_001121100.1,NM_001127628.1	A177	D	{'other diseases': ['D']}	{'1FPI': ('Core', '20.3818', '14.8644', '0.0', 'E'), '3KBZ': ('Core', '8.29085', '14.5357', '0.0', 'E'), '3KC0': ('Core', '8.48204', '14.1532', '0.0', 'E'), '1FPL': ('Core', '18.966', '14.8838', '0.0', 'E'), '2OWZ': ('Core', '18.6154', 'NONE', '0.0', 'E'), '1FPB': ('Core', '18.0884', '14.7962', '0.0', 'E'), '1FPE': ('Core', '17.6159', '14.6814', '0.0', 'E'), '1FPK': ('Core', '18.3071', '14.8466',…	Core	5.90087	14.1532	None	None	(0.0, '323253')	sheet	na	na	na	na	na	na	na	na	na	na	na	na	na	na	na	na	na	na	na	na	na	na	na	na	na	na	na	na	na	na	na	na	na	na
Q2TU34	na	na	NP_001121100.1,NM_001127628.1	P284	R	{'other diseases': ['R']}	{'1FPI': ('Core', '13.0304', '16.2638', '0.0', 'H'), '1FPK': ('Core', '10.2031', '16.525', '0.1', 'H'), '1FPJ': ('Core', '12.8165', '16.3217', '0.1', 'H'), '1FPL': ('Core', '11.0797', '16.3295', '0.0', 'H'), '2OWZ': ('Core', '10.515', 'NONE', '4.1', ''), '1FPB': ('Core', '12.3302', '16.3254', '0.1', 'H'), '1FPE': ('Core', '10.5553', '16.2601', '0.0', 'H'), '1FPD': ('Core', '10.8989', '16.3279', '…	Core	9.54474	15.552	None	None	(0.0, '323206')	helix	na	na	na	na	na	na	na	na	na	na	na	na	na	na	na	na	na	na	na	na	na	na	na	na	na	na	na	na	na	na	na	na	na	na
Q2TU34	na	na	NP_001121100.1,NM_001127628.1	G164	S	{'other diseases': ['S']}	{'1FPI': ('Core', '13.3726', '12.9326', '0.0', 'E'), '1FPK': ('Core', '11.6661', '12.7761', '0.0', 'E'), '1FPJ': ('Core', '13.2199', '12.7203', '0.1', 'E'), '1FPL': ('Core', '12.1509', '12.9323', '0.0', 'E'), '2OWZ': ('Core', '12.4884', 'NONE', '0.0', 'E'), '1FPB': ('Core', '12.4184', '12.6718', '0.0', 'E'), '1FPE': ('Core', '11.5695', '12.6803', '0.1', 'E'), '1FPD': ('Core', '11.9913', '12.7718'…	Core	9.75656	12.0703	None	None	(0.0, '323253')	sheet	na	na	na	na	na	na	na	na	na	na	na	na	na	na	na	na	na	na	na	na	na	na	na	na	na	na	na	na	na	na	na	na	na	na
Q2TU34	na	na	NP_001121100.1,NM_001127628.1	F233	I,L	{'ClinVar benign': ['I', 'L']}	{'1FPI': ('Contact Protein', '26.2609', '3.49534', '70.2', 'S'), '3KBZ': ('Contact Protein', '43.4455', '3.35717', '70.2', 'S'), '1FPJ': ('Contact Protein', '28.8677', '3.39192', '71.3', 'S'), '1FPL': ('Contact Protein', '26.4541', '3.45903', '69.9', 'S'), '2OWZ': ('Surface', '19.7223', 'NONE', '17.1', 'H'), '1FPB': ('Contact Protein', '15.4323', '3.66565', '66.8', 'S'), '1FPE': ('Contact Protein…	Contact Protein	6.89906	2.52062	None	None	(16.5, '323228')	disorder	na	na	na	na	na	na	na	na	na	na	na	na	na	na	na	na	na	na	na	na	na	na	na	na	na	na	na	na	na	na	na	na	na	na
P02545	na	Q:?,P:?	NP_001244303.1,NM_001257374.2,NP_001269553.1,NM_001282624.1,NP_001269554.1,NM_001282625.1,NP_001269555.1,NM_001282626.1,NP_005563.1,NM_005572.3,NP_733821.1,NM_170707.3,NP_733822.1,NM_170708.3	R331	Q,P	{'other diseases': ['Q', 'P']}	{'2XV5': ('Surface', 'NONE', '13.2051', '75.6', 'H'), '3TYY': ('Contact Protein', 'NONE', '3.32601', '48.4', 'H'), '3V5B': ('Surface isolated chain', 'NONE', 'NONE', '55.9', 'H'), '1X8Y': ('Surface isolated chain', 'NONE', 'NONE', '49.3', 'H'), '3V4W': ('Surface isolated chain', 'NONE', 'NONE', '55.8', 'H'), '3V4Q': ('Surface isolated chain', 'NONE', 'NONE', '54.5', 'H')}	Contact Protein	None	3.32601	None	None	(48.4, '279368')	helix	na	na	na	na	na	na	na	na	na	na	na	na	na	na	na	na	na	na	na	na	na	na	na	na	na	na	na	na	na	na	na	na	na	na
P02545	na	S:?	NP_001244303.1,NM_001257374.2,NP_001269553.1,NM_001282624.1,NP_001269554.1,NM_001282625.1,NP_001269555.1,NM_001282626.1,NP_005563.1,NM_005572.3,NP_733821.1,NM_170707.3,NP_733822.1,NM_170708.3	L380	S	{'other diseases': ['S']}	{'2XV5': ('Surface', 'NONE', '11.249', '70.3', 'T'), '3TYY': ('Contact Protein', 'NONE', '3.56839', '80.7', 'H'), '3V5B': ('Surface isolated chain', 'NONE', 'NONE', '55.9', 'H'), '1X8Y': ('Surface isolated chain', 'NONE', 'NONE', '63.1', 'H'), '3V4W': ('Surface isolated chain', 'NONE', 'NONE', '56.7', 'H'), '3V4Q': ('Surface isolated chain', 'NONE', 'NONE', '66.0', 'H')}	Contact Protein	None	3.56839	None	None	(55.9, '279369')	helix	na	na	na	na	na	na	na	na	na	na	na	na	na	na	na	na	na	na	na	na	na	na	na	na	na	na	na	na	na	na	na	na	na	na
P02545	na	P:?	NP_001244303.1,NM_001257374.2,NP_001269553.1,NM_001282624.1,NP_001269554.1,NM_001282625.1,NP_001269555.1,NM_001282626.1,NP_005563.1,NM_005572.3,NP_733821.1,NM_170707.3,NP_733822.1,NM_170708.3	L369	P	{'other diseases': ['P']}	{'2XV5': ('Surface', 'NONE', '9.13389', '52.1', 'H'), '3TYY': ('Contact Protein', 'NONE', '3.62272', '53.2', 'H'), '3V5B': ('Surface isolated chain', 'NONE', 'NONE', '51.1', 'H'), '1X8Y': ('Surface isolated chain', 'NONE', 'NONE', '51.5', 'H'), '3V4W': ('Surface isolated chain', 'NONE', 'NONE', '53.2', 'H'), '3V4Q': ('Surface isolated chain', 'NONE', 'NONE', '53.6', 'H')}	Contact Protein	None	3.62272	None	None	(51.1, '279369')	helix	na	na	na	na	na	na	na	na	na	na	na	na	na	na	na	na	na	na	na	na	na	na	na	na	na	na	na	na	na	na	na	na	na	na
P02545	na	na	NP_001244303.1,NM_001257374.2,NP_001269553.1,NM_001282624.1,NP_001269554.1,NM_001282625.1,NP_001269555.1,NM_001282626.1,NP_005563.1,NM_005572.3,NP_733821.1,NM_170707.3,NP_733822.1,NM_170708.3	R335	W	{'other diseases': ['W']}	{'2XV5': ('Surface', 'NONE', '8.79472', '58.8', 'H'), '3TYY': ('Surface', 'NONE', '5.85854', '62.6', 'H'), '3V5B': ('Surface isolated chain', 'NONE', 'NONE', '58.7', 'H'), '1X8Y': ('Surface isolated chain', 'NONE', 'NONE', '65.5', 'H'), '3V4W': ('Surface isolated chain', 'NONE', 'NONE', '62.9', 'H'), '3V4Q': ('Surface isolated chain', 'NONE', 'NONE', '63.7', 'H')}	Surface	None	5.85854	None	None	(58.7, '279369')	helix	na	na	na	na	na	na	na	na	na	na	na	na	na	na	na	na	na	na	na	na	na	na	na	na	na	na	na	na	na	na	na	na	na	na
P02545	chr1:156105782_C/T	Q:0.000067	NP_001244303.1,NM_001257374.2,NP_001269553.1,NM_001282624.1,NP_001269554.1,NM_001282625.1,NP_001269555.1,NM_001282626.1,NP_005563.1,NM_005572.3,NP_733821.1,NM_170707.3,NP_733822.1,NM_170708.3	R343	Q,W	{'other diseases': ['Q', 'W']}	{'2XV5': ('Surface', 'NONE', '7.37176', '79.6', 'H'), '3TYY': ('Surface', 'NONE', '7.03257', '65.5', 'H'), '3V5B': ('Surface isolated chain', 'NONE', 'NONE', '56.0', 'H'), '1X8Y': ('Surface isolated chain', 'NONE', 'NONE', '55.8', 'H'), '3V4W': ('Surface isolated chain', 'NONE', 'NONE', '53.2', 'H'), '3V4Q': ('Surface isolated chain', 'NONE', 'NONE', '50.2', 'H')}	Surface	None	7.03257	None	None	(50.2, '279374')	helix	0.001	D	1.0	D	0.981	D	0.005	N	1.000	D	2.415	M	-2.54	D	-5.67	D	0.673	7.053	33	0.999	0.853	D	0.402	D	0.707	D	0.707	0	2.76	-0.048	0.036	0.981	0.833	7.891
P02545	na	L:?,W:?	NP_001244303.1,NM_001257374.2,NP_001269553.1,NM_001282624.1,NP_001269554.1,NM_001282625.1,NP_001269555.1,NM_001282626.1,NP_005563.1,NM_005572.3,NP_733821.1,NM_170707.3,NP_733822.1,NM_170708.3	R349	L,W	{'other diseases': ['L', 'W']}	{'2XV5': ('Contact Protein', 'NONE', '3.49126', '85.7', ''), '3TYY': ('Contact Protein', 'NONE', '3.36057', '52.2', 'H'), '3V5B': ('Surface isolated chain', 'NONE', 'NONE', '61.1', 'H'), '1X8Y': ('Surface isolated chain', 'NONE', 'NONE', '59.3', 'H'), '3V4W': ('Surface isolated chain', 'NONE', 'NONE', '60.9', 'H'), '3V4Q': ('Surface isolated chain', 'NONE', 'NONE', '56.6', 'H')}	Contact Protein	None	3.36057	None	None	(52.2, '279368')	helix	na	na	na	na	na	na	na	na	na	na	na	na	na	na	na	na	na	na	na	na	na	na	na	na	na	na	na	na	na	na	na	na	na	na
P02545	na	K:?	NP_001244303.1,NM_001257374.2,NP_001269553.1,NM_001282624.1,NP_001269554.1,NM_001282625.1,NP_001269555.1,NM_001282626.1,NP_005563.1,NM_005572.3,NP_733821.1,NM_170707.3,NP_733822.1,NM_170708.3	E361	K	{'other diseases': ['K']}	{'2XV5': ('Surface', 'NONE', '7.38462', '60.3', 'H'), '3TYY': ('Surface', 'NONE', '6.34142', '65.9', 'H'), '3V5B': ('Surface isolated chain', 'NONE', 'NONE', '63.6', 'H'), '1X8Y': ('Surface isolated chain', 'NONE', 'NONE', '63.4', 'H'), '3V4W': ('Surface isolated chain', 'NONE', 'NONE', '54.0', 'H'), '3V4Q': ('Surface isolated chain', 'NONE', 'NONE', '68.9', 'H')}	Surface	None	6.34142	None	None	(54.0, '279370')	helix	na	na	na	na	na	na	na	na	na	na	na	na	na	na	na	na	na	na	na	na	na	na	na	na	na	na	na	na	na	na	na	na	na	na
P02545	na	S:0.000051	NP_001244303.1,NM_001257374.2,NP_001269553.1,NM_001282624.1,NP_001269554.1,NM_001282625.1,NP_001269555.1,NM_001282626.1,NP_005563.1,NM_005572.3,NP_733821.1,NM_170707.3,NP_733822.1,NM_170708.3	N459	S	{'ClinVar benign': ['S']}	{'3UMN': ('Surface isolated chain', 'NONE', 'NONE', '94.8', 'S'), '3JT0': ('Surface isolated chain', 'NONE', 'NONE', '93.2', 'S'), '1IFR': ('Surface isolated chain', 'NONE', 'NONE', '93.7', 'S'), '3GEF': ('Surface isolated chain', 'NONE', 'NONE', '95.7', 'S')}	Surface isolated chain	None	None	None	None	(93.2, '279371')	disorder	na	na	na	na	na	na	na	na	na	na	na	na	na	na	na	na	na	na	na	na	na	na	na	na	na	na	na	na	na	na	na	na	na	na
P02545	chr1:156105902_G/A	na	NP_001244303.1,NM_001257374.2,NP_001269553.1,NM_001282624.1,NP_001269554.1,NM_001282625.1,NP_001269555.1,NM_001282626.1,NP_005563.1,NM_005572.3,NP_733821.1,NM_170707.3,NP_733822.1,NM_170708.3	E383	K	{'cancer somatic': ['K']}	{'3V4W': ('Surface isolated chain', 'NONE', 'NONE', '80.3', 'H'), '1X8Y': ('Surface isolated chain', 'NONE', 'NONE', '79.0', 'H'), '3V4Q': ('Surface isolated chain', 'NONE', 'NONE', '80.1', 'H'), '3V5B': ('Surface isolated chain', 'NONE', 'NONE', '82.3', 'H'), '3TYY': ('Surface', 'NONE', '13.4123', '98.7', '')}	Surface	None	13.4123	None	None	(79.0, '279373')	helix	0.001	D	1.0	D	1.0	D	0.000	D	1	D	3.195	M	-3.21	D	-3.11	D	0.913	7.566	34	0.999	0.979	D	1.102	D	0.965	D	0.707	0	5.3	0.917	1.048	1.000	1.000	16.787
P02545	na	Q:0.000008	NP_001244303.1,NM_001257374.2,NP_001269553.1,NM_001282624.1,NP_001269554.1,NM_001282625.1,NP_001269555.1,NM_001282626.1,NP_005563.1,NM_005572.3,NP_733821.1,NM_170707.3,NP_733822.1,NM_170708.3	R336	Q	{'other diseases': ['Q']}	{'2XV5': ('Surface', 'NONE', '7.62754', '60.0', 'H'), '3TYY': ('Surface', 'NONE', '8.01486', '54.4', 'H'), '3V5B': ('Surface isolated chain', 'NONE', 'NONE', '62.1', 'H'), '1X8Y': ('Surface isolated chain', 'NONE', 'NONE', '57.4', 'H'), '3V4W': ('Surface isolated chain', 'NONE', 'NONE', '61.9', 'H'), '3V4Q': ('Surface isolated chain', 'NONE', 'NONE', '61.4', 'H')}	Surface	None	7.62754	None	None	(54.4, '279368')	helix	na	na	na	na	na	na	na	na	na	na	na	na	na	na	na	na	na	na	na	na	na	na	na	na	na	na	na	na	na	na	na	na	na	na
P02545	na	T:0.000060	NP_001244303.1,NM_001257374.2,NP_001269553.1,NM_001282624.1,NP_001269554.1,NM_001282625.1,NP_001269555.1,NM_001282626.1,NP_005563.1,NM_005572.3,NP_733821.1,NM_170707.3,NP_733822.1,NM_170708.3	S326	T	{'other diseases': ['T']}	{'2XV5': ('Surface', 'NONE', '10.679', '62.7', ''), '3TYY': ('Contact Protein', 'NONE', '3.70269', '50.9', 'H'), '3V5B': ('Surface isolated chain', 'NONE', 'NONE', '47.3', 'T'), '1X8Y': ('Surface isolated chain', 'NONE', 'NONE', '49.8', 'H'), '3V4W': ('Surface isolated chain', 'NONE', 'NONE', '39.8', 'H'), '3V4Q': ('Surface isolated chain', 'NONE', 'NONE', '50.8', 'H')}	Contact Protein	None	3.70269	None	None	(39.8, '279370')	helix	na	na	na	na	na	na	na	na	na	na	na	na	na	na	na	na	na	na	na	na	na	na	na	na	na	na	na	na	na	na	na	na	na	na
P02545	na	K:?	NP_001244303.1,NM_001257374.2,NP_001269553.1,NM_001282624.1,NP_001269554.1,NM_001282625.1,NP_001269555.1,NM_001282626.1,NP_005563.1,NM_005572.3,NP_733821.1,NM_170707.3,NP_733822.1,NM_170708.3	R386	K,M	{'other diseases': ['K', 'M']}	{'3V4W': ('Surface isolated chain', 'NONE', 'NONE', '122.6', ''), '1X8Y': ('Surface isolated chain', 'NONE', 'NONE', '114.0', ''), '3V4Q': ('Surface isolated chain', 'NONE', 'NONE', '115.1', ''), '3V5B': ('Surface isolated chain', 'NONE', 'NONE', '120.2', '')}	Surface isolated chain	None	None	None	None	(114.0, '279373')	disorder	na	na	na	na	na	na	na	na	na	na	na	na	na	na	na	na	na	na	na	na	na	na	na	na	na	na	na	na	na	na	na	na	na	na
P02545	na	na	NP_001244303.1,NM_001257374.2,NP_001269553.1,NM_001282624.1,NP_001269554.1,NM_001282625.1,NP_001269555.1,NM_001282626.1,NP_005563.1,NM_005572.3,NP_733821.1,NM_170707.3,NP_733822.1,NM_170708.3	R532	H	{'ClinVar benign': ['H']}	{'3UMN': ('Surface isolated chain', 'NONE', 'NONE', '20.1', ''), '3JT0': ('Core isolated chain', 'NONE', 'NONE', '15.6', ''), '1IFR': ('Surface isolated chain', 'NONE', 'NONE', '17.8', ''), '3GEF': ('Core isolated chain', 'NONE', 'NONE', '12.9', '')}	Core isolated chain	None	None	None	None	(12.9, '279375')	disorder	na	na	na	na	na	na	na	na	na	na	na	na	na	na	na	na	na	na	na	na	na	na	na	na	na	na	na	na	na	na	na	na	na	na
P02545	na	K:?	NP_001244303.1,NM_001257374.2,NP_001269553.1,NM_001282624.1,NP_001269554.1,NM_001282625.1,NP_001269555.1,NM_001282626.1,NP_005563.1,NM_005572.3,NP_733821.1,NM_170707.3,NP_733822.1,NM_170708.3	M371	K	{'other diseases': ['K']}	{'3V4W': ('Surface isolated chain', 'NONE', 'NONE', '67.5', 'H'), '1X8Y': ('Surface isolated chain', 'NONE', 'NONE', '70.8', 'H'), '3V4Q': ('Surface isolated chain', 'NONE', 'NONE', '74.9', 'H'), '3V5B': ('Surface isolated chain', 'NONE', 'NONE', '77.5', 'H'), '3TYY': ('Surface', 'NONE', '6.71691', '75.0', 'H')}	Surface	None	6.71691	None	None	(67.5, '279370')	helix	na	na	na	na	na	na	na	na	na	na	na	na	na	na	na	na	na	na	na	na	na	na	na	na	na	na	na	na	na	na	na	na	na	na
P02545	chr1:156105884_C/T	H:?,C:?	NP_001244303.1,NM_001257374.2,NP_001269553.1,NM_001282624.1,NP_001269554.1,NM_001282625.1,NP_001269555.1,NM_001282626.1,NP_005563.1,NM_005572.3,NP_733821.1,NM_170707.3,NP_733822.1,NM_170708.3	R377	H,C,L	{'other diseases': ['H', 'C', 'L']}	{'2XV5': ('Surface', 'NONE', '9.09078', '73.0', 'H'), '3TYY': ('Contact Protein', 'NONE', '2.89796', '73.0', 'H'), '3V5B': ('Surface isolated chain', 'NONE', 'NONE', '60.9', 'H'), '1X8Y': ('Surface isolated chain', 'NONE', 'NONE', '52.9', 'H'), '3V4W': ('Surface isolated chain', 'NONE', 'NONE', '60.1', 'H'), '3V4Q': ('Surface isolated chain', 'NONE', 'NONE', '66.6', 'H')}	Contact Protein	None	2.89796	None	None	(52.9, '279373')	helix	na	na	na	na	na	na	na	na	na	na	na	na	na	na	na	na	na	na	na	na	na	na	na	na	na	na	na	na	na	na	na	na	na	na
P02545	na	K:?	NP_001244303.1,NM_001257374.2,NP_001269553.1,NM_001282624.1,NP_001269554.1,NM_001282625.1,NP_001269555.1,NM_001282626.1,NP_005563.1,NM_005572.3,NP_733821.1,NM_170707.3,NP_733822.1,NM_170708.3	E317	K	{'other diseases': ['K']}	{'3V4W': ('Surface isolated chain', 'NONE', 'NONE', '59.9', 'T'), '1X8Y': ('Surface isolated chain', 'NONE', 'NONE', '55.7', 'H'), '3V4Q': ('Surface isolated chain', 'NONE', 'NONE', '62.2', 'H'), '3V5B': ('Surface isolated chain', 'NONE', 'NONE', '56.7', 'S'), '3TYY': ('Surface', 'NONE', '5.34246', '52.1', 'H')}	Surface	None	5.34246	None	None	(52.1, '279368')	helix	na	na	na	na	na	na	na	na	na	na	na	na	na	na	na	na	na	na	na	na	na	na	na	na	na	na	na	na	na	na	na	na	na	na
P02545	na	K:?	NP_001244303.1,NM_001257374.2,NP_001269553.1,NM_001282624.1,NP_001269554.1,NM_001282625.1,NP_001269555.1,NM_001282626.1,NP_005563.1,NM_005572.3,NP_733821.1,NM_170707.3,NP_733822.1,NM_170708.3	E358	K	{'other diseases': ['K']}	{'2XV5': ('Surface', 'NONE', '9.24005', '55.2', 'H'), '3TYY': ('Contact Protein', 'NONE', '3.89258', '53.8', 'H'), '3V5B': ('Surface isolated chain', 'NONE', 'NONE', '51.8', 'H'), '1X8Y': ('Surface isolated chain', 'NONE', 'NONE', '47.6', 'H'), '3V4W': ('Surface isolated chain', 'NONE', 'NONE', '54.1', 'H'), '3V4Q': ('Surface isolated chain', 'NONE', 'NONE', '52.2', 'H')}	Contact Protein	None	3.89258	None	None	(47.6, '279373')	helix	na	na	na	na	na	na	na	na	na	na	na	na	na	na	na	na	na	na	na	na	na	na	na	na	na	na	na	na	na	na	na	na	na	na
P17050	na	Q:0.000055,W:?	NP_000253.1,NM_000262.2,XP_005261672.1,XM_005261615.4,XP_005261673.1,XM_005261616.4	R329	Q,W	{'other diseases': ['Q', 'W']}	{'3LX9': ('Core', 'NONE', '23.9031', '0.0', 'E'), '1KTB': ('Core isolated chain', 'NONE', 'NONE', '0.0', 'E'), '1KTC': ('Core isolated chain', 'NONE', 'NONE', '0.0', 'E'), '1R47': ('Core', 'NONE', '23.8962', '0.0', 'E'), '1R46': ('Core', 'NONE', '23.9645', '0.0', 'E'), '3S5Y': ('Core', '46.0126', '23.8336', '0.0', 'E'), '3S5Z': ('Core', '15.0867', '23.8998', '0.0', 'E'), '4DO5': ('Core', '21.7176…	Core	15.0867	23.6822	None	None	(0.0, '279381')	sheet	na	na	na	na	na	na	na	na	na	na	na	na	na	na	na	na	na	na	na	na	na	na	na	na	na	na	na	na	na	na	na	na	na	na
P17050	na	K:0.002433	NP_000253.1,NM_000262.2,XP_005261672.1,XM_005261615.4,XP_005261673.1,XM_005261616.4	E325	K	{'other diseases': ['K']}	{'3LX9': ('Core', 'NONE', '14.567', '5.5', 'E'), '1KTB': ('Core isolated chain', 'NONE', 'NONE', '4.1', 'E'), '1KTC': ('Core isolated chain', 'NONE', 'NONE', '4.2', 'E'), '1R47': ('Core', 'NONE', '14.9147', '3.8', 'E'), '1R46': ('Core', 'NONE', '14.4728', '1.0', 'E'), '3S5Y': ('Core', '44.0058', '14.6375', '2.4', 'E'), '3S5Z': ('Core', '30.668', '14.5866', '3.6', 'E'), '4DO5': ('Core', '23.5716',…	Core	21.4739	14.3297	None	None	(1.0, '279390')	sheet	na	na	na	na	na	na	na	na	na	na	na	na	na	na	na	na	na	na	na	na	na	na	na	na	na	na	na	na	na	na	na	na	na	na
P17050	na	C:0.000934	NP_000253.1,NM_000262.2,XP_005261672.1,XM_005261615.4,XP_005261673.1,XM_005261616.4	S160	C	{'other diseases': ['C']}	{'3LX9': ('Surface', 'NONE', '20.0498', '26.3', ''), '1KTB': ('Surface isolated chain', 'NONE', 'NONE', '18.1', ''), '1KTC': ('Surface isolated chain', 'NONE', 'NONE', '18.0', ''), '1R47': ('Surface', 'NONE', '21.6165', '34.8', ''), '1R46': ('Surface', 'NONE', '21.744', '33.4', ''), '3S5Y': ('Surface', '12.8175', '20.261', '25.2', ''), '3S5Z': ('Core', '28.6744', '20.28', '14.4', ''), '4DO5': ('S…	Core	10.3943	18.0026	None	None	(14.4, '279382')	disorder	na	na	na	na	na	na	na	na	na	na	na	na	na	na	na	na	na	na	na	na	na	na	na	na	na	na	na	na	na	na	na	na	na	na
Q9BW83	na	na	NP_001171172.1,NM_001177701.2,NP_006851.1,NM_006860.4,XP_006724169.1,XM_006724106.2	C100	Y	{'other diseases': ['Y']}	{'1TU4': ('Core', '14.7227', 'NONE', '0.4', 'H'), '1R2Q': ('Core', '14.9406', 'NONE', '0.2', 'H'), '2YC2_na': ('Core', '36.2996', '19.9396', '2.1', 'H'), '1N6O': ('Core', '14.7959', 'NONE', '0.2', 'H'), '1N6N': ('Core', '14.8864', 'NONE', '0.0', 'H'), '1N6L': ('Core', '14.9824', 'NONE', '0.0', 'H'), '1N6K': ('Core', '15.0027', 'NONE', '0.1', 'H'), '3MJH': ('Core', '11.1992', '20.4771', '0.2', 'H'…	Core	11.1992	6.602	None	None	(0.0, '279409')	helix	na	na	na	na	na	na	na	na	na	na	na	na	na	na	na	na	na	na	na	na	na	na	na	na	na	na	na	na	na	na	na	na	na	na
P23467-3	chr12:70932007_A/T,chr12:70932009_C/T	na	NP_001103224.1,NM_001109754.3,NP_001193900.1,NM_001206971.2,NP_001193901.1,NM_001206972.2,NP_001317133.1,NM_001330204.1,NP_002828.3,NM_002837.5	D1958	E,N	{'cancer somatic': ['E', 'N']}	{'1FPR': ('Surface', 'NONE', '19.263', '47.2', 'H'), '1NWE': ('Surface', '29.3235', 'NONE', '82.0', 'T'), '1NWL': ('Surface', '37.6136', 'NONE', '40.2', 'H'), '3I80': ('Surface isolated chain', 'NONE', 'NONE', '69.7', 'T'), '4RH5': ('Surface', 'NONE', '18.3988', '49.1', 'H'), '1PA1': ('Surface', '37.5897', 'NONE', '66.6', 'T'), '3QCE': ('Surface', '8.33817', 'NONE', '33.0', 'H'), '3QCD': ('Surfac…	Contact Ligand	2.55377	6.07312	None	None	(0.0, '31568')	helix	0.009	D	1.0	D	1.0	D	0.000	D	1	D	2.965	M	-2.4	D	-4.24	D	0.379	7.243	34	0.999	0.989	D	0.791	D	0.854	D	0.632	0	5.67	0.871	0.935	0.539	0.967	19.776
P23467-3	chr12:70933776_C/A,chr12:70933777_G/A,chr12:70933776_C/T	H:0.007040,C:?	NP_001103224.1,NM_001109754.3,NP_001193900.1,NM_001206971.2,NP_001193901.1,NM_001206972.2,NP_001317133.1,NM_001330204.1,NP_002828.3,NM_002837.5	R1874	H,C,L	{'cancer somatic': ['H', 'C', 'L']}	{'1FPR': ('Core', 'NONE', '16.3905', '4.1', ''), '1NWE': ('Core', '10.1489', 'NONE', '2.7', ''), '1NWL': ('Core', '30.7996', 'NONE', '13.3', ''), '3I80': ('Core isolated chain', 'NONE', 'NONE', '2.9', ''), '3I7Z': ('Core', 'NONE', '12.1799', '2.6', ''), '1PA1': ('Core', '30.9666', 'NONE', '3.3', ''), '3QCE': ('Contact Ligand', '2.64514', 'NONE', '33.0', ''), '2QBP': ('Core', '9.14392', 'NONE', '3…	Contact Ligand	2.602	9.16512	None	None	(1.3, '31702')	helix	0.004	D	0.963	D	0.703	P	0.002	N	0.999	N	2.16	M	4.05	T	-3.53	D	0.451	5.967	27.7	0.990	0.300	N	-1.054	T	0.022	T	0.672	0	2.47	0.871	-0.332	0.682	0.910	8.438
P23467-3	chr12:70948943_C/T	na	NP_001103224.1,NM_001109754.3,NP_001193900.1,NM_001206971.2,NP_001193901.1,NM_001206972.2,NP_001317133.1,NM_001330204.1,NP_002828.3,NM_002837.5	D1714	N	{'cancer somatic': ['N']}	{'1NWE': ('Surface', '22.0672', 'NONE', '71.2', 'T'), '1NWL': ('Surface', '50.9354', 'NONE', '76.4', 'T'), '3I80': ('Surface isolated chain', 'NONE', 'NONE', '22.3', 'S'), '3I7Z': ('Surface', 'NONE', '11.1803', '24.1', 'S'), '1T4J': ('Surface', '27.5609', 'NONE', '23.2', 'S'), '2QBQ': ('Surface', '8.09585', 'NONE', '23.8', ''), '3QCD': ('Surface isolated chain', 'NONE', 'NONE', '105.8', 'T'), '2Q…	Contact Ligand	2.76562	6.22456	None	None	(0.0, '31719')	disorder	0.185	T	0.164	B	0.042	B	0.000	D	1.000	D	0.55	N	4.07	T	-1.49	N	0.09	3.749	23.3	0.997	0.810	D	-0.692	T	0.291	T	0.672	0	5.8	0.871	0.892	0.879	0.934	20.064
P23467-3	chr12:70946726_G/A	W:0.000017	NP_001103224.1,NM_001109754.3,NP_001193900.1,NM_001206971.2,NP_001193901.1,NM_001206972.2,NP_001317133.1,NM_001330204.1,NP_002828.3,NM_002837.5	R1740	W	{'cancer somatic': ['W']}	{'1NWE': ('Surface', '17.2878', 'NONE', '28.1', 'T'), '1NWL': ('Surface', '42.9349', 'NONE', '25.8', 'T'), '3I80': ('Surface isolated chain', 'NONE', 'NONE', '24.8', 'T'), '4GFV': ('Surface', 'NONE', '14.5888', '27.7', 'G'), '1T4J': ('Surface', '33.3584', 'NONE', '26.7', 'T'), '2QBQ': ('Surface', '13.0653', 'NONE', '24.7', 'G'), '2QBP': ('Surface', '10.9733', 'NONE', '23.7', 'G'), '3QCG': ('Surfa…	Contact Protein	6.06376	3.87594	None	None	(10.0, '31639')	disorder	0.01	D	1.0	D	0.857	P	0.005	N	0.883	D	0.695	N	4.08	T	-1.39	N	0.535	6.022	27.9	0.999	0.797	D	-1.048	T	0.020	T	0.672	0	4.85	0.917	0.108	0.989	0.461	13.680
P23467-3	chr12:70933620_G/A,chr12:70933619_C/T	Q:0.000040,W:0.000040	NP_001103224.1,NM_001109754.3,NP_001193900.1,NM_001206971.2,NP_001193901.1,NM_001206972.2,NP_001317133.1,NM_001330204.1,NP_002828.3,NM_002837.5	R1895	Q,W	{'cancer somatic': ['Q', 'W']}	{'1FPR': ('Surface', 'NONE', '29.2083', '86.0', 'T'), '1NWE': ('Surface', '25.2506', 'NONE', '91.6', 'T'), '1NWL': ('Surface', '34.3759', 'NONE', '88.3', 'T'), '3I80': ('Surface isolated chain', 'NONE', 'NONE', '93.4', 'T'), '4RH5': ('Surface', 'NONE', '31.1004', '65.2', ''), '1T4J': ('Surface', '15.9296', 'NONE', '88.4', 'T'), '3QCE': ('Surface', '21.0156', 'NONE', '33.0', 'T'), '3QCD': ('Surfac…	Core	10.7751	16.8171	None	None	(2.7, '31551')	disorder	0.002	D	0.997	D	0.69	P	0.000	D	1.000	D	2.085	M	3.96	T	-3.2	D	0.903	7.617	34	0.999	0.982	D	-1.204	T	0.027	T	0.672	0	5.66	0.917	1.048	0.999	1.000	14.577
P23467-3	chr12:70946750_C/T	na	NP_001103224.1,NM_001109754.3,NP_001193900.1,NM_001206971.2,NP_001193901.1,NM_001206972.2,NP_001317133.1,NM_001330204.1,NP_002828.3,NM_002837.5	E1732	K	{'cancer somatic': ['K']}	{'1NWE': ('Surface', '7.13705', 'NONE', '19.7', 'S'), '2I3U': ('Surface isolated chain', 'NONE', 'NONE', '33.0', 'S'), '1NWL': ('Core', '26.6276', 'NONE', '15.6', 'S'), '3I80': ('Surface isolated chain', 'NONE', 'NONE', '20.8', 'S'), '3I7Z': ('Contact Protein', 'NONE', '3.7098', '19.6', 'S'), '1T4J': ('Surface', '29.0269', 'NONE', '23.3', 'S'), '2QBQ': ('Surface', '7.23678', 'NONE', '19.5', 'S'),…	Contact Protein	2.66138	2.5398	None	None	(3.9, '31622')	disorder	0.114	T	0.835	P	0.39	B	0.000	D	0.999	D	0.55	N	4.21	T	-1.89	N	0.528	5.244	25.6	0.999	0.917	D	-0.639	T	0.010	T	0.672	0	5.76	0.871	0.892	0.998	0.949	19.963
P23467-3	chr12:70932782_C/T	na	NP_001103224.1,NM_001109754.3,NP_001193900.1,NM_001206971.2,NP_001193901.1,NM_001206972.2,NP_001317133.1,NM_001330204.1,NP_002828.3,NM_002837.5	V1931	M	{'cancer somatic': ['M']}	{'1NWE': ('Surface', '20.5574', 'NONE', '49.4', ''), '1NWL': ('Surface', '46.299', 'NONE', '27.2', ''), '3I80': ('Surface isolated chain', 'NONE', 'NONE', '49.3', ''), '4RH5': ('Surface', 'NONE', '23.5069', '25.5', ''), '1T4J': ('Surface', '17.0245', 'NONE', '26.7', ''), '3QCE': ('Surface', '15.6989', 'NONE', '33.0', ''), '3QCD': ('Surface isolated chain', 'NONE', 'NONE', '33.0', ''), '3QCG': ('S…	Core	9.15801	7.38928	None	None	(0.2, '31657')	sheet	0.003	D	1.0	D	0.995	D	0.000	D	1	D	2.14	M	2.74	T	-2.4	N	0.675	6.533	31	0.999	0.985	D	-1.083	T	0.087	T	0.672	0	4.96	0.871	0.935	0.991	0.930	9.688
P23467-3	chr12:70933764_C/G,chr12:70933765_G/A	C:?	NP_001103224.1,NM_001109754.3,NP_001193900.1,NM_001206971.2,NP_001193901.1,NM_001206972.2,NP_001317133.1,NM_001330204.1,NP_002828.3,NM_002837.5	R1878	P,C	{'cancer somatic': ['P', 'C']}	{'1FPR': ('Surface', 'NONE', '23.7962', '37.9', 'H'), '1NWE': ('Core', '18.6775', 'NONE', '8.0', 'H'), '1NWL': ('Surface', '29.9024', 'NONE', '59.4', 'H'), '3I80': ('Core isolated chain', 'NONE', 'NONE', '5.4', 'H'), '4RH5': ('Surface', 'NONE', '22.6581', '44.2', 'H'), '1T4J': ('Contact Ligand', '3.41581', 'NONE', '28.9', 'H'), '3QCE': ('Surface', '8.91492', 'NONE', '33.0', 'H'), '3QCD': ('Surfac…	Contact Ligand	3.33961	17.2801	None	None	(3.2, '31755')	helix	0.007	D	1.0	D	0.967	D	0.000	D	1.000	D	1.61	L	4.12	T	-2.53	D	0.745	7.479	34	0.999	0.937	D	-1.176	T	0.032	T	0.672	0	4.5	-0.045	0.108	0.824	0.820	15.520
P23467-3	chr12:70938397_C/T	na	NP_001103224.1,NM_001109754.3,NP_001193900.1,NM_001206971.2,NP_001193901.1,NM_001206972.2,NP_001317133.1,NM_001330204.1,NP_002828.3,NM_002837.5	E1812	K	{'cancer somatic': ['K']}	{'1NWE': ('Core', '9.34492', 'NONE', '3.0', 'S'), '1NWL': ('Core', '21.969', 'NONE', '3.6', 'S'), '3I80': ('Core isolated chain', 'NONE', 'NONE', '4.8', 'S'), '3I7Z': ('Core', 'NONE', '9.7235', '2.3', 'S'), '1T4J': ('Core', '24.987', 'NONE', '4.0', 'S'), '2QBQ': ('Core', '8.24304', 'NONE', '2.8', 'S'), '2QBP': ('Core', '8.33196', 'NONE', '2.0', 'S'), '2QBS': ('Core', '8.31972', 'NONE', '2.5', 'S'…	Contact Ligand	3.77456	5.06574	None	None	(0.0, '31514')	disorder	0.069	T	0.992	D	0.857	P	0.000	D	0.999	D	1.61	L	4.2	T	-0.48	N	0.599	6.405	29.6	0.999	0.922	D	-1.097	T	0.022	T	0.722	0	5.44	0.871	0.807	0.994	0.999	12.587
P23467-3	chr12:70932778_C/T	D:0.000009	NP_001103224.1,NM_001109754.3,NP_001193900.1,NM_001206971.2,NP_001193901.1,NM_001206972.2,NP_001317133.1,NM_001330204.1,NP_002828.3,NM_002837.5	G1932	D	{'cancer somatic': ['D']}	{'1NWE': ('Core', '16.6976', 'NONE', '0.7', 'H'), '1NWL': ('Core', '41.5228', 'NONE', '0.8', 'H'), '3I80': ('Core isolated chain', 'NONE', 'NONE', '2.2', 'H'), '4RH5': ('Core', 'NONE', '20.1445', '5.4', 'H'), '1PA1': ('Core', '21.6015', 'NONE', '3.0', 'H'), '3QCE': ('Surface', '12.4929', 'NONE', '33.0', 'H'), '3QCD': ('Surface isolated chain', 'NONE', 'NONE', '33.0', 'H'), '3QCG': ('Surface', '12…	Core	10.035	10.6744	None	None	(0.0, '31646')	helix	0.003	D	1.0	D	1.0	D	0.000	D	1	D	2.285	M	2.79	T	-5.96	D	0.935	7.163	34	0.998	0.997	D	-1.109	T	0.100	T	0.672	0	5.85	0.871	0.935	0.997	0.984	20.154
P23467-3	chr12:70946612_C/T	N:0.000025	NP_001103224.1,NM_001109754.3,NP_001193900.1,NM_001206971.2,NP_001193901.1,NM_001206972.2,NP_001317133.1,NM_001330204.1,NP_002828.3,NM_002837.5	D1778	N	{'cancer somatic': ['N']}	{'1NWE': ('Core', '11.4236', 'NONE', '2.6', ''), '2I3U': ('Surface isolated chain', 'NONE', 'NONE', '33.0', ''), '1NWL': ('Core', '23.6508', 'NONE', '1.9', ''), '3I80': ('Core isolated chain', 'NONE', 'NONE', '2.2', ''), '3I7Z': ('Core', 'NONE', '11.8854', '2.1', ''), '1T4J': ('Core', '25.6437', 'NONE', '1.7', ''), '2QBQ': ('Core', '11.4051', 'NONE', '2.4', ''), '2QBP': ('Core', '11.3949', 'NONE'…	Contact Ligand	4.46456	5.52354	None	None	(0.1, '31713')	disorder	0.114	T	0.982	D	0.542	P	0.000	D	1	D	2.19	M	0.63	T	-2.66	D	0.065	5.558	26.4	0.999	0.890	D	-0.358	T	0.393	T	0.672	0	5.56	0.871	0.892	0.994	0.998	13.775
P23467-3	chr12:70933726_G/T	na	NP_001103224.1,NM_001109754.3,NP_001193900.1,NM_001206971.2,NP_001193901.1,NM_001206972.2,NP_001317133.1,NM_001330204.1,NP_002828.3,NM_002837.5	Q1891	K	{'cancer somatic': ['K']}	{'1FPR': ('Core', 'NONE', '22.6944', '11.7', 'H'), '1NWE': ('Surface', '23.1325', 'NONE', '17.8', 'T'), '1NWL': ('Surface', '27.2555', 'NONE', '19.4', 'T'), '3I80': ('Surface isolated chain', 'NONE', 'NONE', '22.9', 'T'), '3I7Z': ('Surface', 'NONE', '25.4983', '31.7', 'T'), '1T4J': ('Surface', '10.5703', 'NONE', '18.8', 'T'), '3QCE': ('Surface', '12.4437', 'NONE', '33.0', 'H'), '3QCD': ('Surface …	Core	5.90956	12.0355	None	None	(5.7, '31605')	disorder	0.153	T	0.991	D	0.857	P	0.184	N	1.000	D	1.7	L	4.18	T	-0.97	N	0.708	3.936	23.5	0.989	0.964	D	-0.954	T	0.025	T	0.672	0	5.42	0.917	1.048	0.999	1.000	19.227
P23467-3	chr12:70946680_G/A,chr12:70946681_G/A	na	NP_001103224.1,NM_001109754.3,NP_001193900.1,NM_001206971.2,NP_001193901.1,NM_001206972.2,NP_001317133.1,NM_001330204.1,NP_002828.3,NM_002837.5	P1755	S,L	{'cancer somatic': ['S', 'L']}	{'1FPR': ('Core', 'NONE', '17.5846', '9.0', 'S'), '1NWE': ('Core', '19.3655', 'NONE', '9.8', ''), '1NWL': ('Core', '35.8817', 'NONE', '10.1', ''), '3I80': ('Core isolated chain', 'NONE', 'NONE', '10.4', ''), '3I7Z': ('Core', 'NONE', '16.296', '12.0', ''), '1T4J': ('Surface', '37.8437', 'NONE', '20.0', ''), '3QCE': ('Surface', '29.2084', 'NONE', '20.5', 'T'), '3QCD': ('Core isolated chain', 'NONE'…	Contact Protein	7.57444	3.89442	None	None	(4.4, '31729')	disorder	0.002	D	0.998	D	0.858	P	0.000	D	1	D	0.805	L	3.97	T	-3.43	D	0.834	4.161	23.8	0.999	0.899	D	-1.077	T	0.024	T	0.672	0	5.76	0.917	0.998	0.986	0.987	19.963
P23467-3	chr12:70946658_A/T	na	NP_001103224.1,NM_001109754.3,NP_001193900.1,NM_001206971.2,NP_001193901.1,NM_001206972.2,NP_001317133.1,NM_001330204.1,NP_002828.3,NM_002837.5	F1762	L	{'cancer somatic': ['L']}	{'1NWE': ('Surface', '15.7037', 'NONE', '28.6', 'E'), '2I3U': ('Surface isolated chain', 'NONE', 'NONE', '33.0', 'E'), '1NWL': ('Surface', '36.1529', 'NONE', '29.7', 'E'), '3I80': ('Surface isolated chain', 'NONE', 'NONE', '25.8', 'E'), '4RH5': ('Surface', 'NONE', '20.3127', '30.8', 'E'), '1T4J': ('Surface', '23.5452', 'NONE', '29.2', 'E'), '3QCE': ('Surface', '16.5482', 'NONE', '16.5', 'E'), '3Q…	Core	6.22238	6.42151	None	None	(10.8, '31553')	sheet	0.393	T	0.423	B	0.079	B	0.000	D	0.988	D	0.895	L	4.21	T	-2.35	N	0.314	1.746	14.67	0.986	0.701	D	-0.767	T	0.006	T	0.672	0	0.743	0.069	-0.160	0.997	0.995	9.344
P23467-3	chr12:70931970_G/A	na	NP_001103224.1,NM_001109754.3,NP_001193900.1,NM_001206971.2,NP_001193901.1,NM_001206972.2,NP_001317133.1,NM_001330204.1,NP_002828.3,NM_002837.5	P1971	S	{'cancer somatic': ['S']}	{'1FPR': ('Surface', 'NONE', '33.9959', '65.6', 'H'), '1NWE': ('Surface', '22.9913', 'NONE', '78.4', 'T'), '3I80': ('Surface isolated chain', 'NONE', 'NONE', '74.8', 'T'), '2B07': ('Surface', '21.5975', 'NONE', '70.2', 'T'), '3QCE': ('Surface', '21.7687', 'NONE', '33.0', ''), '2QBP': ('Surface', '21.9506', 'NONE', '71.6', 'T'), '2QBS': ('Surface', '21.9991', 'NONE', '73.0', 'T'), '2QBR': ('Surfac…	Core	8.58639	22.3056	None	None	(2.8, '31715')	disorder	0.083	T	1.0	D	0.998	D	0.000	D	1	D	0.91	L	-1.63	D	-2.49	N	0.339	6.498	31	0.999	0.991	D	-0.066	T	0.589	D	0.632	0	5.67	0.917	1.048	0.992	0.996	19.776
P02549	na	A:0.000017	NP_003117.2,NM_003126.2,XP_011508218.1,XM_011509916.2	V31	A	{'other diseases': ['A']}	{'3F31': ('Contact Protein', 'NONE', '3.50952', '65.5', 'H')}	Contact Protein	None	3.50952	None	None	(65.5, '134684')	helix	na	na	na	na	na	na	na	na	na	na	na	na	na	na	na	na	na	na	na	na	na	na	na	na	na	na	na	na	na	na	na	na	na	na
P02549	na	S:?	NP_003117.2,NM_003126.2,XP_011508218.1,XM_011509916.2	R45	S,T	{'other diseases': ['S', 'T']}	{'3F31': ('Surface', 'NONE', '5.96651', '58.2', 'H')}	Surface	None	5.96651	None	None	(58.2, '134684')	helix	na	na	na	na	na	na	na	na	na	na	na	na	na	na	na	na	na	na	na	na	na	na	na	na	na	na	na	na	na	na	na	na	na	na
P02549	na	R:0.000033	NP_003117.2,NM_003126.2,XP_011508218.1,XM_011509916.2	K48	R	{'other diseases': ['R']}	{'3F31': ('Surface', 'NONE', '6.60807', '73.1', 'H')}	Surface	None	6.60807	None	None	(73.1, '134684')	helix	na	na	na	na	na	na	na	na	na	na	na	na	na	na	na	na	na	na	na	na	na	na	na	na	na	na	na	na	na	na	na	na	na	na
P02549	na	F:?	NP_003117.2,NM_003126.2,XP_011508218.1,XM_011509916.2	L49	F	{'other diseases': ['F']}	{'3F31': ('Contact Protein', 'NONE', '3.55386', '57.5', 'H')}	Contact Protein	None	3.55386	None	None	(57.5, '134684')	helix	na	na	na	na	na	na	na	na	na	na	na	na	na	na	na	na	na	na	na	na	na	na	na	na	na	na	na	na	na	na	na	na	na	na
P02549	chr1:158604391_T/C	S:0.032506	NP_003117.2,NM_003126.2,XP_011508218.1,XM_011509916.2	N1836	S	{'ExAc': ['S']}	{'1CUN': ('Surface', 'NONE', '12.81', '51.3', 'H'), '1U4Q': ('Surface isolated chain', 'NONE', 'NONE', '33.0', 'H')}	Surface	None	12.81	None	None	(33.0, '134680')	helix	0.681	T	0.002	B	0.007	B	0.919	N	1.000	N	-0.435	N	0.8	T	-1.71	N	0.006	-0.464	0.270	0.888	0.199	N	-0.974	T	0.014	T	0.554	0	1.39	-0.410	0.078	0.319	0.805	3.716
P02549	na	na	NP_003117.2,NM_003126.2,XP_011508218.1,XM_011509916.2	I24	S,T	{'other diseases': ['S', 'T']}	{'3F31': ('Surface', 'NONE', '6.97761', '39.2', 'H')}	Surface	None	6.97761	None	None	(39.2, '134684')	helix	na	na	na	na	na	na	na	na	na	na	na	na	na	na	na	na	na	na	na	na	na	na	na	na	na	na	na	na	na	na	na	na	na	na
P02549	chr1:158651394_C/T	N:0.010915	NP_003117.2,NM_003126.2,XP_011508218.1,XM_011509916.2	D152	N	{'ExAc': ['N']}	{'3F31': ('Contact Protein', 'NONE', '3.83084', '61.9', 'H')}	Contact Protein	None	3.83084	None	None	(61.9, '134684')	helix	0.516	T	0.001	B	0.034	B	.	.	1	N	0.805	L	0.8	T	0.17	N	0.012	-1.251	0.005	0.758	0.064	N	-1.040	T	0.022	T	0.487	0	-8.92	0.033	-0.352	0.110	0.000	5.593
P02549	na	na	NP_003117.2,NM_003126.2,XP_011508218.1,XM_011509916.2	R41	W	{'other diseases': ['W']}	{'3F31': ('Surface', 'NONE', '8.98589', '48.0', 'H')}	Surface	None	8.98589	None	None	(48.0, '134684')	helix	na	na	na	na	na	na	na	na	na	na	na	na	na	na	na	na	na	na	na	na	na	na	na	na	na	na	na	na	na	na	na	na	na	na
P02549	na	V:0.000017	NP_003117.2,NM_003126.2,XP_011508218.1,XM_011509916.2	G46	V	{'other diseases': ['V']}	{'3F31': ('Contact Protein', 'NONE', '4.43223', '57.8', 'H')}	Contact Protein	None	4.43223	None	None	(57.8, '134684')	helix	na	na	na	na	na	na	na	na	na	na	na	na	na	na	na	na	na	na	na	na	na	na	na	na	na	na	na	na	na	na	na	na	na	na
P02549	chr1:158607935_T/G	Q:0.272559	NP_003117.2,NM_003126.2,XP_011508218.1,XM_011509916.2	K1693	Q	{'ExAc': ['Q']}	{'1U5P': ('Surface', '47.8707', 'NONE', '33.0', 'H'), '1U4Q': ('Surface isolated chain', 'NONE', 'NONE', '33.0', 'H')}	Surface	47.8707	None	None	None	(33.0, '134680')	helix	0.256	T	0.0	B	0.004	B	0.790	N	1	P	0.145	N	1.41	T	0.74	N	0.028	-1.169	0.007	0.498	0.100	N	-1.006	T	0.016	T	0.554	0	-5.37	-0.515	-2.171	0.232	0.009	3.751
P02549	na	W:0.001000	NP_003117.2,NM_003126.2,XP_011508218.1,XM_011509916.2	R34	W	{'other diseases': ['W']}	{'3F31': ('Surface', 'NONE', '5.43726', '67.9', 'H')}	Surface	None	5.43726	None	None	(67.9, '134684')	helix	na	na	na	na	na	na	na	na	na	na	na	na	na	na	na	na	na	na	na	na	na	na	na	na	na	na	na	na	na	na	na	na	na	na
P02549	na	H:0.000040,S:?	NP_003117.2,NM_003126.2,XP_011508218.1,XM_011509916.2	R28	H,C,S,L	{'other diseases': ['C', 'H', 'S', 'L']}	{'3F31': ('Contact Protein', 'NONE', '2.91318', '70.2', 'H')}	Contact Protein	None	2.91318	None	None	(70.2, '134684')	helix	na	na	na	na	na	na	na	na	na	na	na	na	na	na	na	na	na	na	na	na	na	na	na	na	na	na	na	na	na	na	na	na	na	na
P02549	na	D:0.000224	NP_003117.2,NM_003126.2,XP_011508218.1,XM_011509916.2	G151	D	{'other diseases': ['D']}	{'3F31': ('Contact Protein', 'NONE', '4.1996', '18.4', 'H')}	Contact Protein	None	4.1996	None	None	(18.4, '134684')	helix	na	na	na	na	na	na	na	na	na	na	na	na	na	na	na	na	na	na	na	na	na	na	na	na	na	na	na	na	na	na	na	na	na	na
P27539	na	na	NP_001483.3,NM_001492.5	S309	P	{'other diseases': ['P']}	{'4UI2': ('Surface', 'NONE', '23.4468', '37.4', ''), '1S4Y': ('Surface', 'NONE', '11.0201', '26.6', ''), '1KTZ': ('Surface', 'NONE', '38.8769', '143.7', ''), '1REU': ('Surface isolated chain', 'NONE', 'NONE', '37.9', ''), '2PJY': ('Surface', 'NONE', '19.3184', '42.9', ''), '2QJA': ('Contact Protein', 'NONE', '4.06322', '39.6', ''), '1M4U': ('Contact Protein', 'NONE', '3.1221', '66.8', ''), '2R53'…	Contact Protein	3.36179	2.48793	None	None	(23.3, '296015')	helix	na	na	na	na	na	na	na	na	na	na	na	na	na	na	na	na	na	na	na	na	na	na	na	na	na	na	na	na	na	na	na	na	na	na
P27539	na	na	NP_001483.3,NM_001492.5	C267	Y	{'other diseases': ['Y']}	{'4UI2': ('Core', 'NONE', '21.5069', '15.7', 'S'), '1S4Y': ('Core', 'NONE', '10.1257', '5.5', 'S'), '1KTZ': ('Surface', 'NONE', '34.7465', '17.8', ''), '2ARV': ('Core', 'NONE', '9.99924', '6.9', 'S'), '1LXI': ('Core isolated chain', 'NONE', 'NONE', '4.4', 'S'), '1REU': ('Core isolated chain', 'NONE', 'NONE', '4.4', 'S'), '1BMP': ('Core isolated chain', 'NONE', 'NONE', '6.3', ''), '2QJA': ('Core',…	Core	10.9133	5.15295	None	None	(0.0, '296027')	disorder	na	na	na	na	na	na	na	na	na	na	na	na	na	na	na	na	na	na	na	na	na	na	na	na	na	na	na	na	na	na	na	na	na	na
P27539	na	na	NP_001483.3,NM_001492.5	P312	T	{'other diseases': ['T']}	{'2ARV': ('Surface', 'NONE', '11.4772', '106.0', 'T'), '1BMP': ('Core isolated chain', 'NONE', 'NONE', '9.0', 'T'), '1M4U': ('Core', 'NONE', '7.1633', '6.7', 'G'), '2R53': ('Surface', 'NONE', '8.31274', '73.5', 'T'), '2R52': ('Surface', 'NONE', '9.34141', '75.7', 'T'), '4MPL': ('Surface isolated chain', 'NONE', 'NONE', '37.8', ''), '4YCG': ('Core', '21.7231', '7.3269', '3.1', 'G'), '4YCI': ('Core…	Contact Protein	12.4714	3.95568	None	None	(2.7, '295986')	disorder	na	na	na	na	na	na	na	na	na	na	na	na	na	na	na	na	na	na	na	na	na	na	na	na	na	na	na	na	na	na	na	na	na	na
P27539	na	na	NP_001483.3,NM_001492.5	A318	T	{'other diseases': ['T']}	{'4UI2': ('Core', 'NONE', '26.2534', '0.0', 'H'), '1S4Y': ('Contact Protein', 'NONE', '3.72596', '79.7', 'H'), '2QCQ': ('Core', 'NONE', '5.49896', '0.0', 'H'), '1LXI': ('Core isolated chain', 'NONE', 'NONE', '0.5', 'H'), '1REU': ('Core isolated chain', 'NONE', 'NONE', '1.5', 'H'), '1BMP': ('Core isolated chain', 'NONE', 'NONE', '0.3', 'H'), '2QJA': ('Core', 'NONE', '5.39093', '0.0', 'H'), '1M4U':…	Contact Protein	5.39921	3.52459	None	None	(0.0, '296017')	helix	na	na	na	na	na	na	na	na	na	na	na	na	na	na	na	na	na	na	na	na	na	na	na	na	na	na	na	na	na	na	na	na	na	na
Q7Z3T8	chr5:79734297_T/C	T:0.907475	NP_001098721.1,NM_001105251.2,NP_001271165.1,NM_001284236.1,NP_001271166.1,NM_001284237.1,NP_055548.3,NM_014733.4,XP_005248689.1,XM_005248632.4,XP_011542055.1,XM_011543753.2,XP_016865580.1,XM_017010091.1,XP_016865581.1,XM_017010092.1	I598	T	{'ExAc': ['T']}	{'3MPX': ('Surface', '30.3385', 'NONE', '33.0', 'H'), '3ZYQ': ('Surface', '46.1239', 'NONE', '26.2', 'H'), '4AVX': ('Surface', '42.306', 'NONE', '26.1', 'H')}	Surface	30.3385	None	None	None	(26.1, '322')	helix	1.0	T	0.0	B	0.0	B	0.004	N	1	P	-1.1	N	1.35	T	1.59	N	0.161	-0.258	0.824	0.251	0.010	N	-0.955	T	0.000	T	0.651	0	4.56	0.002	0.069	0.826	0.993	10.668
Q7Z3T8	chr5:79745469_A/G	G:0.907012	NP_001098721.1,NM_001105251.2,NP_001271165.1,NM_001284236.1,NP_001271166.1,NM_001284237.1,NP_055548.3,NM_014733.4,XP_005248689.1,XM_005248632.4,XP_011542055.1,XM_011543753.2,XP_016865580.1,XM_017010091.1,XP_016865581.1,XM_017010092.1	S1055	G	{'ExAc': ['G']}	{'4BKW': ('Surface isolated chain', 'NONE', 'NONE', '76.0', '')}	Surface isolated chain	None	None	None	None	(76.0, '315')	disorder	1.0	T	0.0	B	0.0	B	0.259	N	1.000	P	-1.645	N	1.35	T	4.07	N	0.04	-0.592	0.131	0.160	0.060	N	-0.963	T	0.000	T	0.732	0	5.05	-0.666	-0.234	0.481	0.022	12.569
Q5VIY5	chr19:53344426_T/C	R:0.106494	NP_001008801.1,NM_001008801.1,NP_001264049.1,NM_001277120.1,XP_016882933.1,XM_017027444.1	H374	R	{'ExAc': ['R']}	{'2GLI': ('Surface', '42.0042', '6.27984', '20.9', 'H'), '1G2F': ('Surface', '31.6256', '6.07546', '26.0', 'H'), '4R2E': ('Surface', '20.5229', '8.92976', '29.1', 'H'), '1G2D': ('Surface', '31.7853', '6.09851', '25.9', 'H'), '1TF6': ('Surface', '54.4227', '11.1842', '40.2', 'H'), '1UBD': ('Surface', '24.9671', '6.1274', '33.3', 'G'), '3W5K': ('Surface', '24.986', '6.24615', '38.5', 'H'), '2I13': …	Contact Ligand	4.72983	6.24615	6.07546	None	(20.9, '134744')	helix	.	.	0.0	B	0.0	B	.	.	1	P	-1.835	N	2.31	T	.	.	0.016	-1.083	0.011	0.248	0.097	N	-0.959	T	0.000	T	0.563	0	0.482	-1.283	-1.286	0.044	0.000	3.240
Q5VIY5	chr19:53344051_T/C	G:0.106419	NP_001008801.1,NM_001008801.1,NP_001264049.1,NM_001277120.1,XP_016882933.1,XM_017027444.1	E499	G	{'ExAc': ['G']}	{'2I13': ('Surface', '55.5893', '11.0735', '44.4', 'T')}	Surface	55.5893	None	11.0735	None	(44.4, '134745')	disorder	.	.	0.89	P	0.233	B	.	.	1	P	1.66	L	1.29	T	.	.	0.101	3.455	23.0	0.995	0.110	N	-1.092	T	0.002	T	0.563	0	-0.842	0.732	0.613	0.058	0.154	4.076
Q8TDF6	chr19:38910787_C/T	R:0.040870	NP_001139674.1,NM_001146202.1,NP_001139675.1,NM_001146203.1,NP_001139676.1,NM_001146204.1,NP_001139677.1,NM_001146205.1,NP_001139678.1,NM_001146206.1,NP_001139679.1,NM_001146207.1,NP_733749.1,NM_170604.2	G165	R	{'ExAc': ['R']}	{'4L9M': ('Core', '24.4498', 'NONE', '0.2', 'T')}	Core	24.4498	None	None	None	(0.2, '204221')	disorder	0.367	T	0.028	B	0.029	B	0.105	N	1	N	1.79	L	1.64	T	-1.2	N	0.086	1.491	13.26	0.978	0.019	N	-1.026	T	0.008	T	0.615	0	0.933	-0.011	0.016	0.460	0.233	6.847
O00391	chr1:180163390_A/G	na	NP_001004128.1,NM_001004128.2,NP_002817.2,NM_002826.4	H444	R	{'ExAc': ['R']}	{'4P2L': ('Surface', '8.14081', '12.595', '53.9', 'H'), '3T59': ('Surface', '7.72754', 'NONE', '43.6', 'H'), '3LLI': ('Surface', '7.73316', 'NONE', '47.9', 'H'), '3T58': ('Surface', '8.0786', 'NONE', '41.9', 'H'), '3LLK': ('Surface', '7.73195', 'NONE', '62.7', 'H')}	Surface	7.72754	12.595	None	None	(41.9, '134752')	helix	1.0	T	0.001	B	0.001	B	0.786	N	1	P	-1.305	N	2.6	T	1.45	N	0.014	-2.227	0.001	0.201	0.007	N	-1.028	T	0.002	T	0.732	0	1.02	0.079	-0.230	0.819	0.198	7.218
O00391	chr1:180135701_A/G	S:0.005906	NP_001004128.1,NM_001004128.2,NP_002817.2,NM_002826.4	N114	S	{'ExAc': ['S']}	{'3Q6O': ('Core', '19.7716', 'NONE', '3.0', 'T'), '4GWR': ('Surface isolated chain', 'NONE', 'NONE', '66.7', 'T'), '4IJ3': ('Contact Protein', 'NONE', '2.69316', '77.6', 'T'), '4P2L': ('Surface', '20.7269', '15.4951', '63.0', 'T'), '3T59': ('Surface', '20.7319', 'NONE', '62.5', 'T'), '3T58': ('Surface', '21.2266', 'NONE', '61.9', 'T')}	Contact Protein	19.7716	2.69316	None	None	(3.0, '134749')	disorder	0.228	T	0.822	P	0.338	B	0.005	N	0.958	N	0.89	L	2.25	T	-1.75	N	0.039	2.261	17.91	0.994	0.595	D	-1.037	T	0.003	T	0.732	0	2.47	0.126	1.199	0.940	1.000	6.720
O00391	chr1:180148012_G/C	A:0.134580	NP_001004128.1,NM_001004128.2,NP_002817.2,NM_002826.4	G200	A	{'ExAc': ['A']}	{'4IJ3': ('Core', 'NONE', '19.3152', '2.4', 'H'), '3Q6O': ('Surface', '26.5603', 'NONE', '70.5', 'T'), '4P2L': ('Core', '21.738', '13.7153', '0.0', 'H'), '3T59': ('Core', '37.2641', 'NONE', '0.0', 'H'), '3T58': ('Core', '37.5861', 'NONE', '0.0', 'H')}	Core	21.738	13.7153	None	None	(0.0, '134756')	helix	0.0	D	1.0	D	1.0	D	0.000	D	0.000	P	2.47	M	3.19	T	-5.64	D	0.389	6.495	31	0.999	0.860	D	-1.222	T	0.000	T	0.632	0	5.91	0.917	1.048	1.000	0.999	17.215
P08842	na	R:?,R:?	NP_000342.2,NM_000351.5,NP_001307679.1,NM_001320750.1,NP_001307680.1,NM_001320751.1,NP_001307681.1,NM_001320752.1,NP_001307682.1,NM_001320753.1,NP_001307683.1,NM_001320754.1	H444	R	{'other diseases': ['R'], 'cancer germline': ['R']}	{'4UPL': ('Core', '21.9514', '8.94679', '15.3', ''), '1P49': ('Core', '14.3145', 'NONE', '5.5', 'E')}	Core	14.3145	8.94679	None	None	(5.5, '324')	sheet	na	na	na	na	na	na	na	na	na	na	na	na	na	na	na	na	na	na	na	na	na	na	na	na	na	na	na	na	na	na	na	na	na	na
P08842	na	S:?,R:?,S:?,R:?	NP_000342.2,NM_000351.5,NP_001307679.1,NM_001320750.1,NP_001307680.1,NM_001320751.1,NP_001307681.1,NM_001320752.1,NP_001307682.1,NM_001320753.1,NP_001307683.1,NM_001320754.1	W372	S,R	{'other diseases': ['S', 'R'], 'cancer germline': ['S', 'R']}	{'4UPL': ('Core', '13.5604', '17.031', '0.1', 'S'), '1P49': ('Core', '11.8144', 'NONE', '1.4', 'S')}	Core	11.8144	17.031	None	None	(0.1, '323')	disorder	na	na	na	na	na	na	na	na	na	na	na	na	na	na	na	na	na	na	na	na	na	na	na	na	na	na	na	na	na	na	na	na	na	na
P08842	na	na	NP_000342.2,NM_000351.5,NP_001307679.1,NM_001320750.1,NP_001307680.1,NM_001320751.1,NP_001307681.1,NM_001320752.1,NP_001307682.1,NM_001320753.1,NP_001307683.1,NM_001320754.1	G380	R	{'other diseases': ['R']}	{'4UPL': ('Core', '14.8182', '23.8529', '1.7', 'E'), '1P49': ('Core', '13.4453', 'NONE', '0.0', '')}	Core	13.4453	23.8529	None	None	(0.0, '324')	sheet	na	na	na	na	na	na	na	na	na	na	na	na	na	na	na	na	na	na	na	na	na	na	na	na	na	na	na	na	na	na	na	na	na	na
P08842	na	L:?,L:?	NP_000342.2,NM_000351.5,NP_001307679.1,NM_001320750.1,NP_001307680.1,NM_001320751.1,NP_001307681.1,NM_001320752.1,NP_001307682.1,NM_001320753.1,NP_001307683.1,NM_001320754.1	S341	L	{'other diseases': ['L'], 'cancer germline': ['L']}	{'4UPL': ('Core', '6.9304', '15.7501', '0.8', 'E'), '1P49': ('Core', '10.6924', 'NONE', '0.0', 'E')}	Core	6.9304	15.7501	None	None	(0.0, '324')	sheet	na	na	na	na	na	na	na	na	na	na	na	na	na	na	na	na	na	na	na	na	na	na	na	na	na	na	na	na	na	na	na	na	na	na
P08842	na	na	NP_000342.2,NM_000351.5,NP_001307679.1,NM_001320750.1,NP_001307680.1,NM_001320751.1,NP_001307681.1,NM_001320752.1,NP_001307682.1,NM_001320753.1,NP_001307683.1,NM_001320754.1	Q560	P	{'other diseases': ['P']}	{'1P49': ('Core', '18.4616', 'NONE', '3.7', 'G')}	Core	18.4616	None	None	None	(3.7, '324')	helix	na	na	na	na	na	na	na	na	na	na	na	na	na	na	na	na	na	na	na	na	na	na	na	na	na	na	na	na	na	na	na	na	na	na
P08842	chrX:7194089_G/A	I:0.008187	NP_000342.2,NM_000351.5,NP_001307679.1,NM_001320750.1,NP_001307680.1,NM_001320751.1,NP_001307681.1,NM_001320752.1,NP_001307682.1,NM_001320753.1,NP_001307683.1,NM_001320754.1	V307	I	{'ExAc': ['I']}	{'4UPL': ('Core', '20.1033', '12.3473', '12.2', 'H'), '1P49': ('Surface', '18.1183', 'NONE', '41.1', 'S')}	Core	18.1183	12.3473	None	None	(12.2, '323')	disorder	0.224	T	0.0	B	0.0	B	0.306	N	1	P	-0.565	N	-5.1	D	0.19	N	0.008	-1.067	0.012	0.834	0.017	N	0.092	D	0.286	T	.	.	-2.16	-0.084	-0.424	0.256	0.000	3.025
P08842	na	Y:?,Y:?	NP_000342.2,NM_000351.5,NP_001307679.1,NM_001320750.1,NP_001307680.1,NM_001320751.1,NP_001307681.1,NM_001320752.1,NP_001307682.1,NM_001320753.1,NP_001307683.1,NM_001320754.1	C446	Y	{'other diseases': ['Y'], 'cancer germline': ['Y']}	{'4UPL': ('Core', '12.3213', '9.50963', '0.0', 'E'), '1P49': ('Core', '10.3346', 'NONE', '1.9', 'E')}	Core	10.3346	9.50963	None	None	(0.0, '323')	sheet	na	na	na	na	na	na	na	na	na	na	na	na	na	na	na	na	na	na	na	na	na	na	na	na	na	na	na	na	na	na	na	na	na	na
P38570	chr17:3657159_C/T	Q:0.605195	NP_002199.3,NM_002208.4	R482	Q	{'ExAc': ['Q']}	{'3ZE0': ('Contact Protein', '15.6735', '3.59966', '14.8', 'T'), '3ZE1': ('Contact Protein', '15.83', '3.69214', '13.2', 'T'), '3ZE2': ('Contact Protein', '15.5468', '3.55676', '14.2', 'T'), '5HDB': ('Contact Protein', '15.89', '3.56898', '12.5', 'T'), '3NID': ('Contact Protein', '16.0591', '3.53131', '10.4', 'T'), '4Z7N': ('Contact Protein', '15.6576', '3.55534', '12.7', 'T'), '3NIF': ('Contact …	Contact Protein	9.89911	3.50201	None	None	(10.0, '138926')	disorder	0.043	D	0.783	P	0.058	B	.	.	1	P	2.23	M	1.04	T	-3.5	D	0.107	2.667	20.6	0.993	0.023	N	-0.975	T	0.000	T	0.428	0	0.437	0.871	0.069	0.341	0.036	7.430
P38570	chr17:3657175_T/C	V:0.734887	NP_002199.3,NM_002208.4	I477	V	{'ExAc': ['V']}	{'3ZE0': ('Core', '10.072', '13.4538', '0.0', 'E'), '3ZE1': ('Core', '9.99277', '13.3085', '0.0', 'E'), '3ZE2': ('Core', '10.0921', '13.4353', '0.0', 'E'), '5HDB': ('Core', '9.99328', '13.6992', '0.0', 'E'), '3NID': ('Core', '10.6925', '13.6584', '0.0', 'E'), '4Z7N': ('Core', '10.0042', '13.6495', '0.0', 'E'), '3NIF': ('Core', '10.7002', '13.5672', '0.0', 'E'), '3NIG': ('Core', '10.6857', '13.667…	Core	9.89287	13.3085	None	None	(0.0, '138931')	sheet	1.0	T	0.001	B	0.002	B	.	.	1	P	-1.235	N	2.37	T	0.3	N	0.037	-3.189	0.001	0.237	0.003	N	-1.005	T	0.000	T	0.428	0	-3.83	-0.629	-0.884	0.205	0.016	6.700
P48960	chr19:14499616_C/T	M:0.025145	NP_001020331.1,NM_001025160.2,NP_001775.2,NM_001784.4,NP_510966.1,NM_078481.3,XP_016883036.1,XM_017027547.1	T59	M	{'ExAc': ['M']}	{'2BOU': ('Surface', '49.323', 'NONE', '78.0', 'T'), '2BOX': ('Surface', '49.0328', 'NONE', '77.5', 'T'), '2BO2': ('Surface', '49.1434', 'NONE', '77.6', 'T')}	Surface	49.0328	None	None	None	(77.5, '325')	disorder	0.354	T	0.987	D	0.391	B	.	.	1	N	1.5	L	-0.22	T	0.53	N	0.088	-0.214	1.027	0.982	0.001	N	-1.041	T	0.010	T	0.672	0	-6.22	-0.233	-0.520	0.003	0.000	3.178
P48960	chr19:14507228_A/C	P:0.251595	NP_001020331.1,NM_001025160.2,NP_001775.2,NM_001784.4,NP_510966.1,NM_078481.3,XP_016883036.1,XM_017027547.1	T141	P	{'ExAc': ['P']}	{'2VJ3': ('Surface', '20.2731', 'NONE', '50.3', 'E'), '4D0F': ('Surface', '20.2126', 'NONE', '58.4', 'E'), '4XLW': ('Surface', '7.44644', '8.19581', '60.6', 'E'), '4XL1': ('Surface', '5.93461', '7.88992', '54.9', 'E'), '4D0E': ('Surface', '20.3501', 'NONE', '53.1', 'E'), '4CUD': ('Surface', '20.3705', 'NONE', '53.3', 'E'), '4CUE': ('Surface', '20.2805', 'NONE', '52.6', 'E'), '4CUF': ('Surface', '…	Surface	5.93461	7.88992	None	None	(50.3, '327')	sheet	0.273	T	0.002	B	0.004	B	.	.	1	N	2.785	M	-3.0	D	-2.34	N	0.377	-1.333	0.004	0.308	0.240	N	-0.202	T	0.699	D	0.672	0	0.442	0.804	-0.307	0.007	0.012	6.055
P48960	chr19:14507213_A/C	P:0.130239	NP_001020331.1,NM_001025160.2,NP_001775.2,NM_001784.4,NP_510966.1,NM_078481.3,XP_016883036.1,XM_017027547.1	T136	P	{'ExAc': ['P']}	{'2VJ3': ('Surface', '26.234', 'NONE', '34.2', ''), '4D0F': ('Surface', '26.1987', 'NONE', '30.4', 'E'), '4XLW': ('Contact Ligand', '2.19093', '9.77353', '49.5', ''), '4XL1': ('Surface', '5.6247', '9.89646', '35.2', 'E'), '4D0E': ('Surface', '26.5235', 'NONE', '35.1', 'E'), '4CUD': ('Surface', '26.4897', 'NONE', '34.5', ''), '4CUE': ('Surface', '26.3073', 'NONE', '33.2', 'E'), '4CUF': ('Surface',…	Contact Ligand	2.19093	9.77353	None	None	(30.4, '328')	sheet	0.07	T	0.013	B	0.012	B	.	.	1	D	3.295	M	-3.18	D	-2.18	N	0.588	0.585	8.051	0.974	0.953	D	0.446	D	0.805	D	0.672	0	3.75	1.062	1.199	0.187	0.079	8.747
Q15BH2	na	na	NP_000229.1,NM_000238.3,NP_742053.1,NM_172056.2	P721	L	{'other diseases': ['L']}	{'3UKV': ('Contact Protein', 'NONE', '3.55885', '60.5', ''), '4LLO': ('Surface', 'NONE', '28.1631', '56.2', ''), '3UKT': ('Contact Protein', 'NONE', '3.53277', '61.3', ''), '4L11': ('Surface isolated chain', 'NONE', 'NONE', '36.6', ''), '3UKN': ('Contact Protein', 'NONE', '3.23072', '64.7', '')}	Contact Protein	None	3.23072	None	None	(36.6, '279424')	disorder	na	na	na	na	na	na	na	na	na	na	na	na	na	na	na	na	na	na	na	na	na	na	na	na	na	na	na	na	na	na	na	na	na	na
Q15BH2	na	na	NP_000229.1,NM_000238.3,NP_742053.1,NM_172056.2	D16	A	{'other diseases': ['A']}	{'4HP9': ('Surface isolated chain', 'NONE', 'NONE', '68.2', 'H'), '4HP4': ('Surface', '16.4286', 'NONE', '53.3', 'H')}	Surface	16.4286	None	None	None	(53.3, '279423')	helix	na	na	na	na	na	na	na	na	na	na	na	na	na	na	na	na	na	na	na	na	na	na	na	na	na	na	na	na	na	na	na	na	na	na
Q15BH2	na	na	NP_000229.1,NM_000238.3,NP_742053.1,NM_172056.2	G785	A,V	{'other diseases': ['A', 'V']}	{'4F8A': ('Surface isolated chain', 'NONE', 'NONE', '34.5', 'S'), '3UKN': ('Surface', 'NONE', '17.2898', '31.1', ''), '4L11': ('Surface isolated chain', 'NONE', 'NONE', '32.1', 'S'), '4LLO': ('Surface', 'NONE', '8.50322', '32.5', 'S'), '3UKT': ('Surface', 'NONE', '16.7751', '30.2', 'S'), '3UKV': ('Surface', 'NONE', '16.3122', '21.5', '')}	Surface	None	8.50322	None	None	(21.5, '279428')	disorder	na	na	na	na	na	na	na	na	na	na	na	na	na	na	na	na	na	na	na	na	na	na	na	na	na	na	na	na	na	na	na	na	na	na
Q15BH2	na	na	NP_000229.1,NM_000238.3,NP_742053.1,NM_172056.2	A57	P	{'other diseases': ['P']}	{'4HP9': ('Surface isolated chain', 'NONE', 'NONE', '83.5', 'H'), '4HQA': ('Surface isolated chain', 'NONE', 'NONE', '85.3', 'H'), '4HP4': ('Surface', '6.19519', 'NONE', '66.1', 'H'), '1BYW': ('Surface isolated chain', 'NONE', 'NONE', '83.6', 'H')}	Surface	6.19519	None	None	None	(66.1, '279423')	helix	na	na	na	na	na	na	na	na	na	na	na	na	na	na	na	na	na	na	na	na	na	na	na	na	na	na	na	na	na	na	na	na	na	na
Q15BH2	na	na	NP_000229.1,NM_000238.3,NP_742053.1,NM_172056.2	R894	C,L	{'other diseases': ['C', 'L']}	{'4LLO': ('Contact Protein', 'NONE', '3.04031', '90.5', 'H')}	Contact Protein	None	3.04031	None	None	(90.5, '279430')	helix	na	na	na	na	na	na	na	na	na	na	na	na	na	na	na	na	na	na	na	na	na	na	na	na	na	na	na	na	na	na	na	na	na	na
Q15BH2	na	na	NP_000229.1,NM_000238.3,NP_742053.1,NM_172056.2	G47	V	{'other diseases': ['V']}	{'4HP9': ('Surface isolated chain', 'NONE', 'NONE', '22.3', 'H'), '4HQA': ('Core isolated chain', 'NONE', 'NONE', '7.8', 'H'), '4HP4': ('Surface', '14.1729', 'NONE', '19.6', 'H'), '1BYW': ('Core isolated chain', 'NONE', 'NONE', '15.7', 'H')}	Core	14.1729	None	None	None	(7.8, '279421')	helix	na	na	na	na	na	na	na	na	na	na	na	na	na	na	na	na	na	na	na	na	na	na	na	na	na	na	na	na	na	na	na	na	na	na
Q15BH2	na	na	NP_000229.1,NM_000238.3,NP_742053.1,NM_172056.2	V770	A	{'other diseases': ['A']}	{'4F8A': ('Core isolated chain', 'NONE', 'NONE', '4.5', 'E'), '3UKN': ('Core', 'NONE', '10.4967', '0.0', 'E'), '4L11': ('Core isolated chain', 'NONE', 'NONE', '7.3', 'E'), '3UKV': ('Core', 'NONE', '10.325', '0.0', 'E'), '3UKT': ('Core', 'NONE', '11.0607', '0.0', 'E'), '4LLO': ('Core', 'NONE', '16.0402', '0.8', 'E')}	Core	None	10.325	None	None	(0.0, '279425')	sheet	na	na	na	na	na	na	na	na	na	na	na	na	na	na	na	na	na	na	na	na	na	na	na	na	na	na	na	na	na	na	na	na	na	na
Q15BH2	na	na	NP_000229.1,NM_000238.3,NP_742053.1,NM_172056.2	Y43	C,D	{'other diseases': ['C', 'D']}	{'4HP9': ('Surface isolated chain', 'NONE', 'NONE', '20.9', 'E'), '4HQA': ('Surface isolated chain', 'NONE', 'NONE', '43.0', 'E'), '4HP4': ('Surface', '7.82542', 'NONE', '38.1', 'E'), '1BYW': ('Surface isolated chain', 'NONE', 'NONE', '40.2', 'E')}	Surface	7.82542	None	None	None	(20.9, '279426')	sheet	na	na	na	na	na	na	na	na	na	na	na	na	na	na	na	na	na	na	na	na	na	na	na	na	na	na	na	na	na	na	na	na	na	na
Q15BH2	na	na	NP_000229.1,NM_000238.3,NP_742053.1,NM_172056.2	V41	A,F	{'other diseases': ['A', 'F']}	{'4HP9': ('Core isolated chain', 'NONE', 'NONE', '0.7', 'E'), '4HQA': ('Core isolated chain', 'NONE', 'NONE', '0.0', 'E'), '4HP4': ('Contact Ligand', '2.91839', 'NONE', '2.3', 'E'), '1BYW': ('Core isolated chain', 'NONE', 'NONE', '0.0', 'E')}	Contact Ligand	2.91839	None	None	None	(0.0, '279422')	sheet	na	na	na	na	na	na	na	na	na	na	na	na	na	na	na	na	na	na	na	na	na	na	na	na	na	na	na	na	na	na	na	na	na	na
Q15BH2	na	na	NP_000229.1,NM_000238.3,NP_742053.1,NM_172056.2	G800	E,W	{'other diseases': ['E', 'W']}	{'4F8A': ('Surface isolated chain', 'NONE', 'NONE', '25.5', 'E'), '3UKN': ('Surface', 'NONE', '19.2053', '25.2', ''), '4L11': ('Surface isolated chain', 'NONE', 'NONE', '42.9', 'T'), '4LLO': ('Surface', 'NONE', '5.6245', '24.7', ''), '3UKT': ('Surface', 'NONE', '19.3714', '26.6', ''), '3UKV': ('Surface', 'NONE', '19.282', '24.3', '')}	Surface	None	5.6245	None	None	(24.3, '279428')	disorder	na	na	na	na	na	na	na	na	na	na	na	na	na	na	na	na	na	na	na	na	na	na	na	na	na	na	na	na	na	na	na	na	na	na
Q15BH2	na	na	NP_000229.1,NM_000238.3,NP_742053.1,NM_172056.2	S55	L	{'other diseases': ['L']}	{'4HP9': ('Surface isolated chain', 'NONE', 'NONE', '46.6', ''), '4HQA': ('Surface isolated chain', 'NONE', 'NONE', '49.3', ''), '4HP4': ('Surface', '7.26802', 'NONE', '43.3', ''), '1BYW': ('Surface isolated chain', 'NONE', 'NONE', '46.3', '')}	Surface	7.26802	None	None	None	(43.3, '279423')	disorder	na	na	na	na	na	na	na	na	na	na	na	na	na	na	na	na	na	na	na	na	na	na	na	na	na	na	na	na	na	na	na	na	na	na
Q15BH2	na	na	NP_000229.1,NM_000238.3,NP_742053.1,NM_172056.2	R752	Q,W	{'other diseases': ['Q', 'W']}	{'4F8A': ('Surface isolated chain', 'NONE', 'NONE', '37.7', 'H'), '3UKN': ('Surface', 'NONE', '11.0593', '24.2', 'H'), '4L11': ('Surface isolated chain', 'NONE', 'NONE', '62.8', 'H'), '3UKV': ('Surface', 'NONE', '10.8587', '29.0', 'H'), '3UKT': ('Core', 'NONE', '11.319', '12.7', 'H'), '4LLO': ('Surface', 'NONE', '24.1642', '43.5', 'H')}	Core	None	10.8587	None	None	(12.7, '279427')	helix	na	na	na	na	na	na	na	na	na	na	na	na	na	na	na	na	na	na	na	na	na	na	na	na	na	na	na	na	na	na	na	na	na	na
Q15BH2	na	na	NP_000229.1,NM_000238.3,NP_742053.1,NM_172056.2	E58	A,K,D,G	{'other diseases': ['A', 'K', 'D', 'G']}	{'4HP9': ('Surface isolated chain', 'NONE', 'NONE', '34.6', 'H'), '4HQA': ('Surface isolated chain', 'NONE', 'NONE', '42.3', 'H'), '4HP4': ('Contact Ligand', '3.39028', 'NONE', '33.3', 'H'), '1BYW': ('Surface isolated chain', 'NONE', 'NONE', '28.9', 'H')}	Contact Ligand	3.39028	None	None	None	(28.9, '279422')	helix	na	na	na	na	na	na	na	na	na	na	na	na	na	na	na	na	na	na	na	na	na	na	na	na	na	na	na	na	na	na	na	na	na	na
Q15BH2	na	na	NP_000229.1,NM_000238.3,NP_742053.1,NM_172056.2	K757	N	{'other diseases': ['N']}	{'4F8A': ('Surface isolated chain', 'NONE', 'NONE', '44.1', 'T'), '3UKN': ('Core', 'NONE', '7.13513', '14.3', 'H'), '4L11': ('Core isolated chain', 'NONE', 'NONE', '13.1', 'H'), '4LLO': ('Surface', 'NONE', '22.0191', '41.0', 'H'), '3UKT': ('Core', 'NONE', '7.21096', '13.0', 'T'), '3UKV': ('Core', 'NONE', '7.20311', '12.4', 'T')}	Core	None	7.13513	None	None	(12.4, '279428')	disorder	na	na	na	na	na	na	na	na	na	na	na	na	na	na	na	na	na	na	na	na	na	na	na	na	na	na	na	na	na	na	na	na	na	na
Q15BH2	na	na	NP_000229.1,NM_000238.3,NP_742053.1,NM_172056.2	G806	E	{'other diseases': ['E']}	{'4F8A': ('Core isolated chain', 'NONE', 'NONE', '0.0', 'E'), '3UKN': ('Core', 'NONE', '18.094', '0.0', 'E'), '4L11': ('Core isolated chain', 'NONE', 'NONE', '0.9', 'E'), '4LLO': ('Core', 'NONE', '10.8464', '0.0', 'E'), '3UKT': ('Core', 'NONE', '18.6299', '0.0', 'E'), '3UKV': ('Core', 'NONE', '18.0923', '0.0', 'E')}	Core	None	10.8464	None	None	(0.0, '279430')	sheet	na	na	na	na	na	na	na	na	na	na	na	na	na	na	na	na	na	na	na	na	na	na	na	na	na	na	na	na	na	na	na	na	na	na
Q15BH2	na	na	NP_000229.1,NM_000238.3,NP_742053.1,NM_172056.2	N861	I,H,T	{'other diseases': ['I', 'H', 'T']}	{'4F8A': ('Surface isolated chain', 'NONE', 'NONE', '17.2', 'E'), '3UKN': ('Surface', 'NONE', '19.7381', '42.9', 'E'), '4L11': ('Surface isolated chain', 'NONE', 'NONE', '47.8', 'E'), '4LLO': ('Surface', 'NONE', '7.9042', '26.7', 'E'), '3UKT': ('Surface', 'NONE', '20.3221', '38.4', 'E'), '3UKV': ('Surface', 'NONE', '19.9863', '38.5', 'E')}	Surface	None	7.9042	None	None	(17.2, '279429')	sheet	na	na	na	na	na	na	na	na	na	na	na	na	na	na	na	na	na	na	na	na	na	na	na	na	na	na	na	na	na	na	na	na	na	na
Q15BH2	na	na	NP_000229.1,NM_000238.3,NP_742053.1,NM_172056.2	R696	P,C	{'other diseases': ['P', 'C']}	{'3UKV': ('Contact Protein', 'NONE', '2.54723', '65.6', 'H'), '3UKT': ('Contact Protein', 'NONE', '2.71296', '68.2', 'H'), '4L11': ('Surface isolated chain', 'NONE', 'NONE', '17.3', 'H'), '3UKN': ('Contact Protein', 'NONE', '3.18279', '70.6', 'H')}	Contact Protein	None	2.54723	None	None	(17.3, '279424')	helix	na	na	na	na	na	na	na	na	na	na	na	na	na	na	na	na	na	na	na	na	na	na	na	na	na	na	na	na	na	na	na	na	na	na
Q15BH2	na	na	NP_000229.1,NM_000238.3,NP_742053.1,NM_172056.2	L693	P	{'other diseases': ['P']}	{'3UKV': ('Contact Protein', 'NONE', '3.65969', '37.9', 'H'), '3UKT': ('Contact Protein', 'NONE', '3.52676', '36.9', 'H'), '4L11': ('Core isolated chain', 'NONE', 'NONE', '6.1', 'H'), '3UKN': ('Contact Protein', 'NONE', '3.67068', '34.4', 'H')}	Contact Protein	None	3.52676	None	None	(6.1, '279424')	helix	na	na	na	na	na	na	na	na	na	na	na	na	na	na	na	na	na	na	na	na	na	na	na	na	na	na	na	na	na	na	na	na	na	na
Q15BH2	na	na	NP_000229.1,NM_000238.3,NP_742053.1,NM_172056.2	R791	W	{'other diseases': ['W']}	{'4F8A': ('Core isolated chain', 'NONE', 'NONE', '1.9', 'E'), '3UKN': ('Surface', 'NONE', '17.5679', '46.2', 'S'), '4L11': ('Surface isolated chain', 'NONE', 'NONE', '32.8', 'S'), '4LLO': ('Core', 'NONE', '6.30647', '2.0', 'E'), '3UKT': ('Core', 'NONE', '19.3395', '11.3', 'E'), '3UKV': ('Core', 'NONE', '18.7822', '12.3', 'S')}	Core	None	6.30647	None	None	(1.9, '279429')	disorder	na	na	na	na	na	na	na	na	na	na	na	na	na	na	na	na	na	na	na	na	na	na	na	na	na	na	na	na	na	na	na	na	na	na
Q15BH2	na	na	NP_000229.1,NM_000238.3,NP_742053.1,NM_172056.2	T74	P,R	{'other diseases': ['P', 'R']}	{'4HP9': ('Core isolated chain', 'NONE', 'NONE', '14.5', ''), '4HQA': ('Surface isolated chain', 'NONE', 'NONE', '16.9', ''), '4HP4': ('Surface', '16.8378', 'NONE', '63.4', 'T'), '1BYW': ('Surface isolated chain', 'NONE', 'NONE', '16.4', '')}	Core	16.8378	None	None	None	(14.5, '279426')	disorder	na	na	na	na	na	na	na	na	na	na	na	na	na	na	na	na	na	na	na	na	na	na	na	na	na	na	na	na	na	na	na	na	na	na
Q15BH2	na	na	NP_000229.1,NM_000238.3,NP_742053.1,NM_172056.2	F29	S,L	{'other diseases': ['S', 'L']}	{'4HP9': ('Core isolated chain', 'NONE', 'NONE', '0.0', 'E'), '4HQA': ('Surface isolated chain', 'NONE', 'NONE', '21.9', 'E'), '4HP4': ('Core', '10.9867', 'NONE', '3.6', 'E'), '1BYW': ('Surface isolated chain', 'NONE', 'NONE', '26.5', 'E')}	Core	10.9867	None	None	None	(0.0, '279426')	sheet	na	na	na	na	na	na	na	na	na	na	na	na	na	na	na	na	na	na	na	na	na	na	na	na	na	na	na	na	na	na	na	na	na	na
Q15BH2	na	na	NP_000229.1,NM_000238.3,NP_742053.1,NM_172056.2	I728	F	{'other diseases': ['F']}	{'4F8A': ('Surface isolated chain', 'NONE', 'NONE', '57.6', 'H'), '3UKN': ('Contact Protein', 'NONE', '3.76781', '27.1', 'H'), '4L11': ('Core isolated chain', 'NONE', 'NONE', '12.8', 'H'), '4LLO': ('Surface', 'NONE', '24.7949', '32.6', 'H'), '3UKT': ('Contact Protein', 'NONE', '3.61869', '27.3', 'H'), '3UKV': ('Contact Protein', 'NONE', '3.44087', '28.1', 'H')}	Contact Protein	None	3.44087	None	None	(12.8, '279424')	helix	na	na	na	na	na	na	na	na	na	na	na	na	na	na	na	na	na	na	na	na	na	na	na	na	na	na	na	na	na	na	na	na	na	na
Q15BH2	na	na	NP_000229.1,NM_000238.3,NP_742053.1,NM_172056.2	F68	L	{'other diseases': ['L']}	{'4HP9': ('Surface isolated chain', 'NONE', 'NONE', '17.9', 'G'), '4HQA': ('Surface isolated chain', 'NONE', 'NONE', '27.1', 'G'), '4HP4': ('Surface', '6.10878', 'NONE', '70.7', 'G'), '1BYW': ('Surface isolated chain', 'NONE', 'NONE', '21.0', 'G')}	Surface	6.10878	None	None	None	(17.9, '279426')	helix	na	na	na	na	na	na	na	na	na	na	na	na	na	na	na	na	na	na	na	na	na	na	na	na	na	na	na	na	na	na	na	na	na	na
Q15BH2	na	na	NP_000229.1,NM_000238.3,NP_742053.1,NM_172056.2	A32	T	{'other diseases': ['T']}	{'4HP9': ('Core isolated chain', 'NONE', 'NONE', '0.0', 'E'), '4HQA': ('Core isolated chain', 'NONE', 'NONE', '0.0', 'E'), '4HP4': ('Core', '7.13629', 'NONE', '0.0', 'E'), '1BYW': ('Core isolated chain', 'NONE', 'NONE', '0.0', 'E')}	Core	7.13629	None	None	None	(0.0, '279422')	sheet	na	na	na	na	na	na	na	na	na	na	na	na	na	na	na	na	na	na	na	na	na	na	na	na	na	na	na	na	na	na	na	na	na	na
Q15BH2	na	na	NP_000229.1,NM_000238.3,NP_742053.1,NM_172056.2	D774	Y	{'other diseases': ['Y']}	{'4F8A': ('Surface isolated chain', 'NONE', 'NONE', '42.3', 'S'), '3UKN': ('Surface', 'NONE', '5.65582', '22.2', 'S'), '4L11': ('Surface isolated chain', 'NONE', 'NONE', '43.1', ''), '4LLO': ('Surface', 'NONE', '18.8405', '34.4', 'S'), '3UKT': ('Surface', 'NONE', '6.20516', '30.2', 'S'), '3UKV': ('Surface', 'NONE', '5.84721', '31.0', 'S')}	Surface	None	5.65582	None	None	(22.2, '279425')	disorder	na	na	na	na	na	na	na	na	na	na	na	na	na	na	na	na	na	na	na	na	na	na	na	na	na	na	na	na	na	na	na	na	na	na
Q15BH2	na	na	NP_000229.1,NM_000238.3,NP_742053.1,NM_172056.2	F805	C,S	{'other diseases': ['C', 'S']}	{'4F8A': ('Core isolated chain', 'NONE', 'NONE', '0.0', 'E'), '3UKN': ('Core', 'NONE', '17.2807', '0.0', 'E'), '4L11': ('Core isolated chain', 'NONE', 'NONE', '0.0', 'E'), '4LLO': ('Core', 'NONE', '9.21941', '0.2', 'E'), '3UKT': ('Core', 'NONE', '18.9737', '0.0', 'E'), '3UKV': ('Core', 'NONE', '17.7883', '0.0', 'E')}	Core	None	9.21941	None	None	(0.0, '279425')	sheet	na	na	na	na	na	na	na	na	na	na	na	na	na	na	na	na	na	na	na	na	na	na	na	na	na	na	na	na	na	na	na	na	na	na
Q15BH2	na	na	NP_000229.1,NM_000238.3,NP_742053.1,NM_172056.2	P72	Q,R,L	{'other diseases': ['Q', 'R', 'L']}	{'4HP9': ('Surface isolated chain', 'NONE', 'NONE', '95.1', 'T'), '4HQA': ('Surface isolated chain', 'NONE', 'NONE', '94.0', 'T'), '4HP4': ('Core', '11.7854', 'NONE', '13.0', ''), '1BYW': ('Surface isolated chain', 'NONE', 'NONE', '91.8', 'T')}	Core	11.7854	None	None	None	(13.0, '279423')	disorder	na	na	na	na	na	na	na	na	na	na	na	na	na	na	na	na	na	na	na	na	na	na	na	na	na	na	na	na	na	na	na	na	na	na
Q15BH2	na	na	NP_000229.1,NM_000238.3,NP_742053.1,NM_172056.2	P114	S	{'other diseases': ['S']}	{'4HP9': ('Core isolated chain', 'NONE', 'NONE', '15.4', 'E'), '4HQA': ('Core isolated chain', 'NONE', 'NONE', '13.7', 'E'), '4HP4': ('Core', '13.187', 'NONE', '4.0', 'E'), '1BYW': ('Core isolated chain', 'NONE', 'NONE', '12.7', 'E')}	Core	13.187	None	None	None	(4.0, '279423')	sheet	na	na	na	na	na	na	na	na	na	na	na	na	na	na	na	na	na	na	na	na	na	na	na	na	na	na	na	na	na	na	na	na	na	na
Q15BH2	na	na	NP_000229.1,NM_000238.3,NP_742053.1,NM_172056.2	D111	V	{'other diseases': ['V']}	{'4HP9': ('Surface isolated chain', 'NONE', 'NONE', '17.6', 'E'), '4HQA': ('Surface isolated chain', 'NONE', 'NONE', '20.6', 'E'), '4HP4': ('Surface', '12.5077', 'NONE', '49.4', 'S'), '1BYW': ('Surface isolated chain', 'NONE', 'NONE', '23.3', 'E')}	Surface	12.5077	None	None	None	(17.6, '279426')	sheet	na	na	na	na	na	na	na	na	na	na	na	na	na	na	na	na	na	na	na	na	na	na	na	na	na	na	na	na	na	na	na	na	na	na
Q15BH2	na	na	NP_000229.1,NM_000238.3,NP_742053.1,NM_172056.2	G820	R	{'other diseases': ['R']}	{'4F8A': ('Core isolated chain', 'NONE', 'NONE', '0.0', 'S'), '3UKN': ('Core', 'NONE', '13.4379', '0.0', 'S'), '4L11': ('Core isolated chain', 'NONE', 'NONE', '0.0', 'S'), '4LLO': ('Core', 'NONE', '10.0076', '0.5', 'S'), '3UKT': ('Core', 'NONE', '14.1434', '0.0', 'S'), '3UKV': ('Core', 'NONE', '13.766', '0.0', 'S')}	Core	None	10.0076	None	None	(0.0, '279425')	disorder	na	na	na	na	na	na	na	na	na	na	na	na	na	na	na	na	na	na	na	na	na	na	na	na	na	na	na	na	na	na	na	na	na	na
Q15BH2	na	na	NP_000229.1,NM_000238.3,NP_742053.1,NM_172056.2	N45	Y	{'other diseases': ['Y']}	{'4HP9': ('Core isolated chain', 'NONE', 'NONE', '11.8', ''), '4HQA': ('Core isolated chain', 'NONE', 'NONE', '14.6', ''), '4HP4': ('Core', '11.962', 'NONE', '9.6', ''), '1BYW': ('Core isolated chain', 'NONE', 'NONE', '12.3', '')}	Core	11.962	None	None	None	(9.6, '279423')	disorder	na	na	na	na	na	na	na	na	na	na	na	na	na	na	na	na	na	na	na	na	na	na	na	na	na	na	na	na	na	na	na	na	na	na
Q15BH2	na	na	NP_000229.1,NM_000238.3,NP_742053.1,NM_172056.2	T895	M	{'other diseases': ['M']}	{'4LLO': ('Contact Protein', 'NONE', '4.89686', '65.6', 'H')}	Contact Protein	None	4.89686	None	None	(65.6, '279430')	helix	na	na	na	na	na	na	na	na	na	na	na	na	na	na	na	na	na	na	na	na	na	na	na	na	na	na	na	na	na	na	na	na	na	na
Q15BH2	na	na	NP_000229.1,NM_000238.3,NP_742053.1,NM_172056.2	E50	D	{'other diseases': ['D']}	{'4HP9': ('Surface isolated chain', 'NONE', 'NONE', '83.4', 'H'), '4HQA': ('Surface isolated chain', 'NONE', 'NONE', '75.6', 'H'), '4HP4': ('Surface', '13.2124', 'NONE', '81.0', 'H'), '1BYW': ('Surface isolated chain', 'NONE', 'NONE', '84.1', 'H')}	Surface	13.2124	None	None	None	(75.6, '279421')	helix	na	na	na	na	na	na	na	na	na	na	na	na	na	na	na	na	na	na	na	na	na	na	na	na	na	na	na	na	na	na	na	na	na	na
Q15BH2	na	na	NP_000229.1,NM_000238.3,NP_742053.1,NM_172056.2	T826	I	{'other diseases': ['I']}	{'4F8A': ('Surface isolated chain', 'NONE', 'NONE', '43.0', 'S'), '3UKN': ('Surface', 'NONE', '18.9734', '46.3', 'S'), '4L11': ('Surface isolated chain', 'NONE', 'NONE', '47.9', 'S'), '4LLO': ('Surface', 'NONE', '5.6159', '41.4', 'S'), '3UKT': ('Surface', 'NONE', '19.5252', '50.0', 'S'), '3UKV': ('Surface', 'NONE', '18.7094', '48.5', 'S')}	Surface	None	5.6159	None	None	(41.4, '279430')	disorder	na	na	na	na	na	na	na	na	na	na	na	na	na	na	na	na	na	na	na	na	na	na	na	na	na	na	na	na	na	na	na	na	na	na
Q15BH2	na	na	NP_000229.1,NM_000238.3,NP_742053.1,NM_172056.2	V115	M	{'other diseases': ['M']}	{'4HP9': ('Surface isolated chain', 'NONE', 'NONE', '18.3', 'E'), '4HQA': ('Surface isolated chain', 'NONE', 'NONE', '32.2', 'E'), '4HP4': ('Surface', '18.1145', 'NONE', '43.4', 'E'), '1BYW': ('Surface isolated chain', 'NONE', 'NONE', '28.3', 'E')}	Surface	18.1145	None	None	None	(18.3, '279426')	sheet	na	na	na	na	na	na	na	na	na	na	na	na	na	na	na	na	na	na	na	na	na	na	na	na	na	na	na	na	na	na	na	na	na	na
Q15BH2	na	na	NP_000229.1,NM_000238.3,NP_742053.1,NM_172056.2	S735	L	{'other diseases': ['L']}	{'4F8A': ('Surface isolated chain', 'NONE', 'NONE', '54.1', 'H'), '3UKN': ('Surface', 'NONE', '7.63841', '43.7', 'G'), '4L11': ('Surface isolated chain', 'NONE', 'NONE', '43.1', 'H'), '4LLO': ('Surface', 'NONE', '11.8097', '49.5', 'H'), '3UKT': ('Surface', 'NONE', '8.33491', '44.7', 'G'), '3UKV': ('Surface', 'NONE', '8.09764', '45.1', 'S')}	Surface	None	7.63841	None	None	(43.1, '279424')	helix	na	na	na	na	na	na	na	na	na	na	na	na	na	na	na	na	na	na	na	na	na	na	na	na	na	na	na	na	na	na	na	na	na	na
Q15BH2	na	na	NP_000229.1,NM_000238.3,NP_742053.1,NM_172056.2	R56	Q	{'other diseases': ['Q']}	{'4HP9': ('Surface isolated chain', 'NONE', 'NONE', '40.3', 'H'), '4HQA': ('Surface isolated chain', 'NONE', 'NONE', '40.5', 'H'), '4HP4': ('Surface', '7.06576', 'NONE', '39.2', 'H'), '1BYW': ('Surface isolated chain', 'NONE', 'NONE', '40.2', 'H')}	Surface	7.06576	None	None	None	(39.2, '279423')	helix	na	na	na	na	na	na	na	na	na	na	na	na	na	na	na	na	na	na	na	na	na	na	na	na	na	na	na	na	na	na	na	na	na	na
Q15BH2	na	na	NP_000229.1,NM_000238.3,NP_742053.1,NM_172056.2	H70	R,N	{'other diseases': ['R', 'N']}	{'4HP9': ('Surface isolated chain', 'NONE', 'NONE', '38.4', ''), '4HQA': ('Surface isolated chain', 'NONE', 'NONE', '34.8', ''), '4HP4': ('Core', '7.18953', 'NONE', '0.0', 'G'), '1BYW': ('Surface isolated chain', 'NONE', 'NONE', '32.2', '')}	Core	7.18953	None	None	None	(0.0, '279423')	helix	na	na	na	na	na	na	na	na	na	na	na	na	na	na	na	na	na	na	na	na	na	na	na	na	na	na	na	na	na	na	na	na	na	na
Q15BH2	na	na	NP_000229.1,NM_000238.3,NP_742053.1,NM_172056.2	R823	W	{'other diseases': ['W']}	{'4F8A': ('Surface isolated chain', 'NONE', 'NONE', '39.8', 'E'), '3UKN': ('Surface', 'NONE', '15.4381', '21.2', 'E'), '4L11': ('Core isolated chain', 'NONE', 'NONE', '7.2', 'E'), '4LLO': ('Surface', 'NONE', '8.15865', '38.7', 'E'), '3UKT': ('Surface', 'NONE', '16.0762', '23.6', 'E'), '3UKV': ('Surface', 'NONE', '15.6017', '21.6', 'E')}	Core	None	8.15865	None	None	(7.2, '279424')	sheet	na	na	na	na	na	na	na	na	na	na	na	na	na	na	na	na	na	na	na	na	na	na	na	na	na	na	na	na	na	na	na	na	na	na
Q15BH2	na	na	NP_000229.1,NM_000238.3,NP_742053.1,NM_172056.2	C44	W,F	{'other diseases': ['W', 'F']}	{'4HP9': ('Core isolated chain', 'NONE', 'NONE', '0.0', 'E'), '4HQA': ('Core isolated chain', 'NONE', 'NONE', '0.1', 'E'), '4HP4': ('Core', '8.89304', 'NONE', '0.1', 'E'), '1BYW': ('Core isolated chain', 'NONE', 'NONE', '0.0', 'E')}	Core	8.89304	None	None	None	(0.0, '279422')	sheet	na	na	na	na	na	na	na	na	na	na	na	na	na	na	na	na	na	na	na	na	na	na	na	na	na	na	na	na	na	na	na	na	na	na
Q15BH2	na	na	NP_000229.1,NM_000238.3,NP_742053.1,NM_172056.2	R784	W	{'other diseases': ['W']}	{'4F8A': ('Surface isolated chain', 'NONE', 'NONE', '39.4', 'E'), '3UKN': ('Surface', 'NONE', '13.5124', '43.3', 'E'), '4L11': ('Surface isolated chain', 'NONE', 'NONE', '21.2', 'E'), '4LLO': ('Surface', 'NONE', '11.4045', '40.6', 'E'), '3UKT': ('Surface', 'NONE', '12.928', '45.0', 'E'), '3UKV': ('Surface', 'NONE', '12.9416', '48.2', 'E')}	Surface	None	11.4045	None	None	(21.2, '279424')	sheet	na	na	na	na	na	na	na	na	na	na	na	na	na	na	na	na	na	na	na	na	na	na	na	na	na	na	na	na	na	na	na	na	na	na
Q15BH2	na	na	NP_000229.1,NM_000238.3,NP_742053.1,NM_172056.2	K28	E	{'other diseases': ['E']}	{'4HP9': ('Surface isolated chain', 'NONE', 'NONE', '22.2', ''), '4HQA': ('Surface isolated chain', 'NONE', 'NONE', '18.2', ''), '4HP4': ('Surface', '13.7814', 'NONE', '24.4', ''), '1BYW': ('Surface isolated chain', 'NONE', 'NONE', '25.6', 'E')}	Surface	13.7814	None	None	None	(18.2, '279421')	sheet	na	na	na	na	na	na	na	na	na	na	na	na	na	na	na	na	na	na	na	na	na	na	na	na	na	na	na	na	na	na	na	na	na	na
Q15BH2	na	na	NP_000229.1,NM_000238.3,NP_742053.1,NM_172056.2	I30	T	{'other diseases': ['T']}	{'4HP9': ('Core isolated chain', 'NONE', 'NONE', '0.0', 'E'), '4HQA': ('Core isolated chain', 'NONE', 'NONE', '0.0', 'E'), '4HP4': ('Core', '7.65894', 'NONE', '0.0', 'E'), '1BYW': ('Core isolated chain', 'NONE', 'NONE', '0.0', 'E')}	Core	7.65894	None	None	None	(0.0, '279422')	sheet	na	na	na	na	na	na	na	na	na	na	na	na	na	na	na	na	na	na	na	na	na	na	na	na	na	na	na	na	na	na	na	na	na	na
Q15BH2	na	na	NP_000229.1,NM_000238.3,NP_742053.1,NM_172056.2	R887	H	{'other diseases': ['H']}	{'4LLO': ('Surface', 'NONE', '8.90214', '49.8', 'S')}	Surface	None	8.90214	None	None	(49.8, '279430')	disorder	na	na	na	na	na	na	na	na	na	na	na	na	na	na	na	na	na	na	na	na	na	na	na	na	na	na	na	na	na	na	na	na	na	na
Q15BH2	na	na	NP_000229.1,NM_000238.3,NP_742053.1,NM_172056.2	A85	P,V	{'other diseases': ['P', 'V']}	{'4HP9': ('Core isolated chain', 'NONE', 'NONE', '4.5', 'H'), '4HQA': ('Core isolated chain', 'NONE', 'NONE', '0.4', 'H'), '4HP4': ('Surface', '16.1118', 'NONE', '31.5', 'H'), '1BYW': ('Core isolated chain', 'NONE', 'NONE', '0.0', 'H')}	Core	16.1118	None	None	None	(0.0, '279422')	helix	na	na	na	na	na	na	na	na	na	na	na	na	na	na	na	na	na	na	na	na	na	na	na	na	na	na	na	na	na	na	na	na	na	na
Q15BH2	na	na	NP_000229.1,NM_000238.3,NP_742053.1,NM_172056.2	C66	G	{'other diseases': ['G']}	{'4HP9': ('Core isolated chain', 'NONE', 'NONE', '0.4', ''), '4HQA': ('Core isolated chain', 'NONE', 'NONE', '0.4', ''), '4HP4': ('Surface', '6.31387', 'NONE', '26.5', 'T'), '1BYW': ('Core isolated chain', 'NONE', 'NONE', '0.3', '')}	Core	6.31387	None	None	None	(0.3, '279422')	disorder	na	na	na	na	na	na	na	na	na	na	na	na	na	na	na	na	na	na	na	na	na	na	na	na	na	na	na	na	na	na	na	na	na	na
Q15BH2	na	na	NP_000229.1,NM_000238.3,NP_742053.1,NM_172056.2	E788	K,D	{'other diseases': ['K', 'D']}	{'4F8A': ('Core isolated chain', 'NONE', 'NONE', '9.5', 'E'), '3UKN': ('Surface', 'NONE', '18.349', '16.4', 'E'), '4L11': ('Core isolated chain', 'NONE', 'NONE', '15.4', 'E'), '4LLO': ('Core', 'NONE', '6.07141', '10.4', 'E'), '3UKT': ('Surface', 'NONE', '19.0925', '18.1', 'E'), '3UKV': ('Core', 'NONE', '18.4415', '12.8', 'E')}	Core	None	6.07141	None	None	(9.5, '279429')	sheet	na	na	na	na	na	na	na	na	na	na	na	na	na	na	na	na	na	na	na	na	na	na	na	na	na	na	na	na	na	na	na	na	na	na
Q15BH2	na	na	NP_000229.1,NM_000238.3,NP_742053.1,NM_172056.2	I31	S,T	{'other diseases': ['S', 'T']}	{'4HP9': ('Core isolated chain', 'NONE', 'NONE', '0.0', 'E'), '4HQA': ('Surface isolated chain', 'NONE', 'NONE', '18.6', 'E'), '4HP4': ('Core', '7.10577', 'NONE', '0.0', 'E'), '1BYW': ('Surface isolated chain', 'NONE', 'NONE', '18.5', 'E')}	Core	7.10577	None	None	None	(0.0, '279423')	sheet	na	na	na	na	na	na	na	na	na	na	na	na	na	na	na	na	na	na	na	na	na	na	na	na	na	na	na	na	na	na	na	na	na	na
Q15BH2	na	na	NP_000229.1,NM_000238.3,NP_742053.1,NM_172056.2	G749	V	{'other diseases': ['V']}	{'4F8A': ('Surface isolated chain', 'NONE', 'NONE', '34.5', 'H'), '3UKN': ('Surface', 'NONE', '15.9791', '43.2', 'H'), '4L11': ('Surface isolated chain', 'NONE', 'NONE', '21.6', 'H'), '4LLO': ('Surface', 'NONE', '25.4554', '45.6', 'H'), '3UKT': ('Surface', 'NONE', '16.0175', '42.9', 'H'), '3UKV': ('Surface', 'NONE', '15.8666', '21.5', 'H')}	Surface	None	15.8666	None	None	(21.5, '279428')	helix	na	na	na	na	na	na	na	na	na	na	na	na	na	na	na	na	na	na	na	na	na	na	na	na	na	na	na	na	na	na	na	na	na	na
Q15BH2	na	na	NP_000229.1,NM_000238.3,NP_742053.1,NM_172056.2	L69	P	{'other diseases': ['P']}	{'4HP9': ('Core isolated chain', 'NONE', 'NONE', '0.1', 'G'), '4HQA': ('Core isolated chain', 'NONE', 'NONE', '0.4', 'G'), '4HP4': ('Contact Ligand', '3.45774', 'NONE', '11.4', 'G'), '1BYW': ('Core isolated chain', 'NONE', 'NONE', '0.6', 'G')}	Contact Ligand	3.45774	None	None	None	(0.1, '279426')	helix	na	na	na	na	na	na	na	na	na	na	na	na	na	na	na	na	na	na	na	na	na	na	na	na	na	na	na	na	na	na	na	na	na	na
Q15BH2	na	na	NP_000229.1,NM_000238.3,NP_742053.1,NM_172056.2	Y54	H	{'other diseases': ['H']}	{'4HP9': ('Surface isolated chain', 'NONE', 'NONE', '18.8', ''), '4HQA': ('Surface isolated chain', 'NONE', 'NONE', '18.3', ''), '4HP4': ('Core', '5.3908', 'NONE', '10.2', ''), '1BYW': ('Core isolated chain', 'NONE', 'NONE', '14.8', '')}	Core	5.3908	None	None	None	(10.2, '279423')	disorder	na	na	na	na	na	na	na	na	na	na	na	na	na	na	na	na	na	na	na	na	na	na	na	na	na	na	na	na	na	na	na	na	na	na
Q15BH2	na	na	NP_000229.1,NM_000238.3,NP_742053.1,NM_172056.2	C49	Y	{'other diseases': ['Y']}	{'4HP9': ('Core isolated chain', 'NONE', 'NONE', '11.7', 'H'), '4HQA': ('Core isolated chain', 'NONE', 'NONE', '11.0', 'H'), '4HP4': ('Surface', '10.8395', 'NONE', '20.1', 'H'), '1BYW': ('Core isolated chain', 'NONE', 'NONE', '11.6', 'H')}	Core	10.8395	None	None	None	(11.0, '279421')	helix	na	na	na	na	na	na	na	na	na	na	na	na	na	na	na	na	na	na	na	na	na	na	na	na	na	na	na	na	na	na	na	na	na	na
Q15BH2	na	na	NP_000229.1,NM_000238.3,NP_742053.1,NM_172056.2	L109	R	{'ClinVar benign': ['R']}	{'4HP9': ('Surface isolated chain', 'NONE', 'NONE', '31.2', 'E'), '4HQA': ('Surface isolated chain', 'NONE', 'NONE', '28.0', 'E'), '4HP4': ('Surface', '5.98023', 'NONE', '33.0', 'T'), '1BYW': ('Surface isolated chain', 'NONE', 'NONE', '28.5', 'E')}	Surface	5.98023	None	None	None	(28.0, '279421')	sheet	na	na	na	na	na	na	na	na	na	na	na	na	na	na	na	na	na	na	na	na	na	na	na	na	na	na	na	na	na	na	na	na	na	na
Q15BH2	na	na	NP_000229.1,NM_000238.3,NP_742053.1,NM_172056.2	Q81	H	{'other diseases': ['H']}	{'4HP9': ('Surface isolated chain', 'NONE', 'NONE', '28.2', 'H'), '4HQA': ('Surface isolated chain', 'NONE', 'NONE', '27.2', 'H'), '4HP4': ('Surface', '19.0337', 'NONE', '54.7', 'H'), '1BYW': ('Surface isolated chain', 'NONE', 'NONE', '47.9', 'H')}	Surface	19.0337	None	None	None	(27.2, '279421')	helix	na	na	na	na	na	na	na	na	na	na	na	na	na	na	na	na	na	na	na	na	na	na	na	na	na	na	na	na	na	na	na	na	na	na
Q15BH2	na	na	NP_000229.1,NM_000238.3,NP_742053.1,NM_172056.2	G71	R	{'other diseases': ['R']}	{'4HP9': ('Surface isolated chain', 'NONE', 'NONE', '30.0', ''), '4HQA': ('Surface isolated chain', 'NONE', 'NONE', '31.8', ''), '4HP4': ('Surface', '9.21999', 'NONE', '17.2', ''), '1BYW': ('Surface isolated chain', 'NONE', 'NONE', '35.5', '')}	Surface	9.21999	None	None	None	(17.2, '279423')	disorder	na	na	na	na	na	na	na	na	na	na	na	na	na	na	na	na	na	na	na	na	na	na	na	na	na	na	na	na	na	na	na	na	na	na
Q15BH2	na	na	NP_000229.1,NM_000238.3,NP_742053.1,NM_172056.2	S26	I	{'other diseases': ['I']}	{'4HP9': ('Surface isolated chain', 'NONE', 'NONE', '82.4', ''), '4HQA': ('Surface isolated chain', 'NONE', 'NONE', '104.0', ''), '4HP4': ('Surface', '19.1018', 'NONE', '89.4', ''), '1BYW': ('Surface isolated chain', 'NONE', 'NONE', '86.8', '')}	Surface	19.1018	None	None	None	(82.4, '279426')	disorder	na	na	na	na	na	na	na	na	na	na	na	na	na	na	na	na	na	na	na	na	na	na	na	na	na	na	na	na	na	na	na	na	na	na
Q15BH2	na	na	NP_000229.1,NM_000238.3,NP_742053.1,NM_172056.2	L678	P	{'other diseases': ['P']}	{'3UKV': ('Surface', 'NONE', '6.25531', '46.8', 'H'), '3UKT': ('Surface', 'NONE', '7.53938', '25.5', 'H'), '4L11': ('Surface isolated chain', 'NONE', 'NONE', '56.6', 'H'), '3UKN': ('Surface', 'NONE', '6.60764', '24.4', 'H')}	Surface	None	6.25531	None	None	(24.4, '279425')	helix	na	na	na	na	na	na	na	na	na	na	na	na	na	na	na	na	na	na	na	na	na	na	na	na	na	na	na	na	na	na	na	na	na	na
Q15BH2	na	na	NP_000229.1,NM_000238.3,NP_742053.1,NM_172056.2	M124	R,T	{'other diseases': ['R', 'T']}	{'4HP9': ('Core isolated chain', 'NONE', 'NONE', '15.4', 'E'), '4HQA': ('Surface isolated chain', 'NONE', 'NONE', '30.4', 'E'), '4HP4': ('Surface', '15.8392', 'NONE', '20.7', 'E'), '1BYW': ('Surface isolated chain', 'NONE', 'NONE', '30.6', 'E')}	Core	15.8392	None	None	None	(15.4, '279426')	sheet	na	na	na	na	na	na	na	na	na	na	na	na	na	na	na	na	na	na	na	na	na	na	na	na	na	na	na	na	na	na	na	na	na	na
Q15BH2	na	na	NP_000229.1,NM_000238.3,NP_742053.1,NM_172056.2	G53	S,R,D	{'other diseases': ['S', 'R', 'D']}	{'4HP9': ('Surface isolated chain', 'NONE', 'NONE', '53.3', 'T'), '4HQA': ('Surface isolated chain', 'NONE', 'NONE', '48.9', 'T'), '4HP4': ('Surface', '10.3753', 'NONE', '57.2', ''), '1BYW': ('Surface isolated chain', 'NONE', 'NONE', '49.7', 'T')}	Surface	10.3753	None	None	None	(48.9, '279421')	disorder	na	na	na	na	na	na	na	na	na	na	na	na	na	na	na	na	na	na	na	na	na	na	na	na	na	na	na	na	na	na	na	na	na	na
Q15BH2	na	na	NP_000229.1,NM_000238.3,NP_742053.1,NM_172056.2	V822	M	{'other diseases': ['M']}	{'4F8A': ('Core isolated chain', 'NONE', 'NONE', '0.1', 'E'), '3UKN': ('Core', 'NONE', '13.8762', '0.0', 'E'), '4L11': ('Core isolated chain', 'NONE', 'NONE', '0.1', 'E'), '4LLO': ('Core', 'NONE', '11.7915', '0.0', 'E'), '3UKT': ('Core', 'NONE', '14.4558', '0.0', 'E'), '3UKV': ('Core', 'NONE', '13.6565', '0.0', 'E')}	Core	None	11.7915	None	None	(0.0, '279430')	sheet	na	na	na	na	na	na	na	na	na	na	na	na	na	na	na	na	na	na	na	na	na	na	na	na	na	na	na	na	na	na	na	na	na	na
Q15BH2	na	na	NP_000229.1,NM_000238.3,NP_742053.1,NM_172056.2	H687	Y	{'other diseases': ['Y']}	{'3UKV': ('Contact Protein', 'NONE', '3.18971', '55.5', 'T'), '3UKT': ('Contact Protein', 'NONE', '3.11028', '51.7', 'T'), '4L11': ('Core isolated chain', 'NONE', 'NONE', '13.7', 'T'), '3UKN': ('Contact Protein', 'NONE', '3.04508', '55.2', 'T')}	Contact Protein	None	3.04508	None	None	(13.7, '279424')	disorder	na	na	na	na	na	na	na	na	na	na	na	na	na	na	na	na	na	na	na	na	na	na	na	na	na	na	na	na	na	na	na	na	na	na
Q15BH2	na	na	NP_000229.1,NM_000238.3,NP_742053.1,NM_172056.2	D767	Y	{'other diseases': ['Y']}	{'4F8A': ('Surface isolated chain', 'NONE', 'NONE', '45.0', ''), '3UKN': ('Core', 'NONE', '11.9993', '11.8', ''), '4L11': ('Surface isolated chain', 'NONE', 'NONE', '38.7', ''), '4LLO': ('Surface', 'NONE', '12.0323', '34.0', ''), '3UKT': ('Core', 'NONE', '13.4403', '12.6', ''), '3UKV': ('Core', 'NONE', '12.5179', '14.0', '')}	Core	None	11.9993	None	None	(11.8, '279425')	disorder	na	na	na	na	na	na	na	na	na	na	na	na	na	na	na	na	na	na	na	na	na	na	na	na	na	na	na	na	na	na	na	na	na	na
Q15BH2	na	na	NP_000229.1,NM_000238.3,NP_742053.1,NM_172056.2	F22	S	{'other diseases': ['S']}	{'4HP9': ('Surface isolated chain', 'NONE', 'NONE', '33.0', ''), '4HP4': ('Surface', '17.6857', 'NONE', '31.4', 'T')}	Surface	17.6857	None	None	None	(31.4, '279423')	disorder	na	na	na	na	na	na	na	na	na	na	na	na	na	na	na	na	na	na	na	na	na	na	na	na	na	na	na	na	na	na	na	na	na	na
Q15BH2	na	na	NP_000229.1,NM_000238.3,NP_742053.1,NM_172056.2	T65	P	{'other diseases': ['P']}	{'4HP9': ('Surface isolated chain', 'NONE', 'NONE', '26.3', 'T'), '4HQA': ('Surface isolated chain', 'NONE', 'NONE', '22.9', 'T'), '4HP4': ('Contact Ligand', '4.27536', 'NONE', '0.3', 'T'), '1BYW': ('Surface isolated chain', 'NONE', 'NONE', '23.9', 'T')}	Contact Ligand	4.27536	None	None	None	(0.3, '279423')	disorder	na	na	na	na	na	na	na	na	na	na	na	na	na	na	na	na	na	na	na	na	na	na	na	na	na	na	na	na	na	na	na	na	na	na
Q15BH2	na	na	NP_000229.1,NM_000238.3,NP_742053.1,NM_172056.2	S706	C,F	{'other diseases': ['C', 'F']}	{'3UKV': ('Core', 'NONE', '6.50997', '0.3', ''), '3UKT': ('Core', 'NONE', '7.015', '0.7', ''), '4L11': ('Surface isolated chain', 'NONE', 'NONE', '39.1', ''), '3UKN': ('Core', 'NONE', '6.80784', '0.0', '')}	Core	None	6.50997	None	None	(0.0, '279425')	disorder	na	na	na	na	na	na	na	na	na	na	na	na	na	na	na	na	na	na	na	na	na	na	na	na	na	na	na	na	na	na	na	na	na	na
Q15BH2	na	na	NP_000229.1,NM_000238.3,NP_742053.1,NM_172056.2	I711	V	{'other diseases': ['V']}	{'3UKV': ('Core', 'NONE', '6.23006', '8.7', ''), '4LLO': ('Core', 'NONE', '19.2538', '10.8', 'T'), '3UKT': ('Core', 'NONE', '6.46975', '9.3', ''), '4L11': ('Core isolated chain', 'NONE', 'NONE', '10.2', ''), '3UKN': ('Core', 'NONE', '5.989', '11.0', '')}	Core	None	5.989	None	None	(8.7, '279428')	disorder	na	na	na	na	na	na	na	na	na	na	na	na	na	na	na	na	na	na	na	na	na	na	na	na	na	na	na	na	na	na	na	na	na	na
Q15BH2	na	na	NP_000229.1,NM_000238.3,NP_742053.1,NM_172056.2	M756	V	{'other diseases': ['V']}	{'4F8A': ('Surface isolated chain', 'NONE', 'NONE', '48.0', 'T'), '3UKN': ('Core', 'NONE', '5.12907', '11.8', 'H'), '4L11': ('Surface isolated chain', 'NONE', 'NONE', '77.0', 'H'), '4LLO': ('Surface', 'NONE', '23.8238', '20.6', 'H'), '3UKT': ('Core', 'NONE', '5.32533', '12.6', 'T'), '3UKV': ('Core', 'NONE', '5.32472', '9.7', 'T')}	Core	None	5.12907	None	None	(9.7, '279428')	disorder	na	na	na	na	na	na	na	na	na	na	na	na	na	na	na	na	na	na	na	na	na	na	na	na	na	na	na	na	na	na	na	na	na	na
Q15BH2	na	na	NP_000229.1,NM_000238.3,NP_742053.1,NM_172056.2	I858	T	{'other diseases': ['T']}	{'4F8A': ('Core isolated chain', 'NONE', 'NONE', '15.0', ''), '3UKN': ('Core', 'NONE', '22.1692', '13.7', 'E'), '4L11': ('Surface isolated chain', 'NONE', 'NONE', '24.6', ''), '4LLO': ('Contact Protein', 'NONE', '3.45572', '17.4', ''), '3UKT': ('Core', 'NONE', '22.1199', '9.7', ''), '3UKV': ('Core', 'NONE', '22.2511', '14.0', '')}	Contact Protein	None	3.45572	None	None	(9.7, '279427')	sheet	na	na	na	na	na	na	na	na	na	na	na	na	na	na	na	na	na	na	na	na	na	na	na	na	na	na	na	na	na	na	na	na	na	na
Q15BH2	na	na	NP_000229.1,NM_000238.3,NP_742053.1,NM_172056.2	A753	S	{'other diseases': ['S']}	{'4F8A': ('Surface isolated chain', 'NONE', 'NONE', '34.4', 'H'), '3UKN': ('Surface', 'NONE', '9.74354', '20.8', 'H'), '4L11': ('Surface isolated chain', 'NONE', 'NONE', '21.7', 'H'), '4LLO': ('Surface', 'NONE', '23.8871', '34.0', 'H'), '3UKT': ('Surface', 'NONE', '10.0669', '19.1', 'H'), '3UKV': ('Surface', 'NONE', '9.82359', '17.0', 'H')}	Surface	None	9.74354	None	None	(17.0, '279428')	helix	na	na	na	na	na	na	na	na	na	na	na	na	na	na	na	na	na	na	na	na	na	na	na	na	na	na	na	na	na	na	na	na	na	na
Q15BH2	na	na	NP_000229.1,NM_000238.3,NP_742053.1,NM_172056.2	D837	Y,G,N	{'other diseases': ['Y', 'G', 'N']}	{'4F8A': ('Surface isolated chain', 'NONE', 'NONE', '17.9', 'H'), '3UKN': ('Core', 'NONE', '11.3294', '6.5', 'H'), '4L11': ('Surface isolated chain', 'NONE', 'NONE', '33.4', 'H'), '3UKV': ('Core', 'NONE', '10.7031', '15.4', 'H'), '3UKT': ('Surface', 'NONE', '10.805', '16.1', 'H'), '4LLO': ('Surface', 'NONE', '22.8537', '19.2', 'H')}	Core	None	10.7031	None	None	(6.5, '279425')	helix	na	na	na	na	na	na	na	na	na	na	na	na	na	na	na	na	na	na	na	na	na	na	na	na	na	na	na	na	na	na	na	na	na	na
Q15BH2	na	na	NP_000229.1,NM_000238.3,NP_742053.1,NM_172056.2	P846	S,T	{'other diseases': ['S', 'T']}	{'4F8A': ('Surface isolated chain', 'NONE', 'NONE', '51.6', 'H'), '3UKN': ('Surface', 'NONE', '19.6473', '63.3', 'H'), '4L11': ('Surface isolated chain', 'NONE', 'NONE', '63.1', 'G'), '4LLO': ('Surface', 'NONE', '20.9756', '66.0', 'H'), '3UKT': ('Surface', 'NONE', '19.3333', '70.0', 'H'), '3UKV': ('Surface', 'NONE', '19.5391', '59.5', 'H')}	Surface	None	19.3333	None	None	(51.6, '279429')	helix	na	na	na	na	na	na	na	na	na	na	na	na	na	na	na	na	na	na	na	na	na	na	na	na	na	na	na	na	na	na	na	na	na	na
Q15BH2	na	na	NP_000229.1,NM_000238.3,NP_742053.1,NM_172056.2	R27	P	{'other diseases': ['P']}	{'4HP9': ('Surface isolated chain', 'NONE', 'NONE', '39.4', ''), '4HQA': ('Surface isolated chain', 'NONE', 'NONE', '69.3', ''), '4HP4': ('Surface', '16.0531', 'NONE', '28.2', ''), '1BYW': ('Surface isolated chain', 'NONE', 'NONE', '78.1', '')}	Surface	16.0531	None	None	None	(28.2, '279423')	disorder	na	na	na	na	na	na	na	na	na	na	na	na	na	na	na	na	na	na	na	na	na	na	na	na	na	na	na	na	na	na	na	na	na	na
Q15BH2	na	na	NP_000229.1,NM_000238.3,NP_742053.1,NM_172056.2	F106	Y,L	{'other diseases': ['Y', 'L']}	{'4HP9': ('Core isolated chain', 'NONE', 'NONE', '4.4', 'E'), '4HQA': ('Core isolated chain', 'NONE', 'NONE', '0.1', 'E'), '4HP4': ('Core', '11.4975', 'NONE', '0.0', 'E'), '1BYW': ('Core isolated chain', 'NONE', 'NONE', '0.1', 'E')}	Core	11.4975	None	None	None	(0.0, '279423')	sheet	na	na	na	na	na	na	na	na	na	na	na	na	na	na	na	na	na	na	na	na	na	na	na	na	na	na	na	na	na	na	na	na	na	na
Q15BH2	na	na	NP_000229.1,NM_000238.3,NP_742053.1,NM_172056.2	R835	W	{'other diseases': ['W']}	{'4F8A': ('Surface isolated chain', 'NONE', 'NONE', '23.6', 'H'), '3UKN': ('Core', 'NONE', '11.1444', '3.9', 'H'), '4L11': ('Surface isolated chain', 'NONE', 'NONE', '16.6', 'H'), '3UKV': ('Core', 'NONE', '10.636', '4.5', 'H'), '3UKT': ('Core', 'NONE', '10.9997', '4.0', 'H'), '4LLO': ('Core', 'NONE', '18.3503', '11.0', 'H')}	Core	None	10.636	None	None	(3.9, '279425')	helix	na	na	na	na	na	na	na	na	na	na	na	na	na	na	na	na	na	na	na	na	na	na	na	na	na	na	na	na	na	na	na	na	na	na
Q15BH2	na	na	NP_000229.1,NM_000238.3,NP_742053.1,NM_172056.2	L86	P,R	{'other diseases': ['P', 'R']}	{'4HP9': ('Core isolated chain', 'NONE', 'NONE', '10.6', 'T'), '4HQA': ('Core isolated chain', 'NONE', 'NONE', '9.0', 'H'), '4HP4': ('Core', '11.3308', 'NONE', '0.2', 'H'), '1BYW': ('Core isolated chain', 'NONE', 'NONE', '8.2', 'H')}	Core	11.3308	None	None	None	(0.2, '279423')	helix	na	na	na	na	na	na	na	na	na	na	na	na	na	na	na	na	na	na	na	na	na	na	na	na	na	na	na	na	na	na	na	na	na	na
Q15BH2	na	na	NP_000229.1,NM_000238.3,NP_742053.1,NM_172056.2	I42	N	{'other diseases': ['N']}	{'4HP9': ('Surface isolated chain', 'NONE', 'NONE', '27.6', 'E'), '4HQA': ('Surface isolated chain', 'NONE', 'NONE', '42.6', 'E'), '4HP4': ('Surface', '5.86039', 'NONE', '29.9', 'E'), '1BYW': ('Surface isolated chain', 'NONE', 'NONE', '39.0', 'E')}	Surface	5.86039	None	None	None	(27.6, '279426')	sheet	na	na	na	na	na	na	na	na	na	na	na	na	na	na	na	na	na	na	na	na	na	na	na	na	na	na	na	na	na	na	na	na	na	na
Q15BH2	na	na	NP_000229.1,NM_000238.3,NP_742053.1,NM_172056.2	S818	P,L	{'other diseases': ['P', 'L']}	{'4F8A': ('Core isolated chain', 'NONE', 'NONE', '4.2', ''), '3UKN': ('Core', 'NONE', '11.1096', '1.1', 'B'), '4L11': ('Core isolated chain', 'NONE', 'NONE', '0.0', ''), '4LLO': ('Core', 'NONE', '14.1069', '2.9', ''), '3UKT': ('Core', 'NONE', '11.7569', '1.6', 'B'), '3UKV': ('Core', 'NONE', '11.5539', '1.6', '')}	Core	None	11.1096	None	None	(0.0, '279424')	disorder	na	na	na	na	na	na	na	na	na	na	na	na	na	na	na	na	na	na	na	na	na	na	na	na	na	na	na	na	na	na	na	na	na	na
Q15BH2	na	na	NP_000229.1,NM_000238.3,NP_742053.1,NM_172056.2	R20	G	{'other diseases': ['G']}	{'4HP9': ('Surface isolated chain', 'NONE', 'NONE', '33.3', 'T'), '4HP4': ('Surface', '18.4508', 'NONE', '58.3', 'H')}	Surface	18.4508	None	None	None	(33.3, '279426')	disorder	na	na	na	na	na	na	na	na	na	na	na	na	na	na	na	na	na	na	na	na	na	na	na	na	na	na	na	na	na	na	na	na	na	na
Q9BTP7	chr19:33467413_C/T	L:0.059386	NP_001287907.1,NM_001300978.1,NP_689479.1,NM_152266.4	S158	L	{'ExAc': ['L']}	{'4M6W': ('Contact Protein', 'NONE', '3.02069', '55.3', 'H'), '4BXO': ('Contact Protein', '24.4817', '3.64187', '60.6', 'H')}	Contact Protein	24.4817	3.02069	13.6759	None	(55.3, '206576')	helix	.	.	0.382	B	0.01	B	0.428	N	1	N	1.43	L	3.43	T	.	.	0.133	-0.030	2.310	0.736	0.028	N	-1.073	T	0.003	T	0.696	0	0.673	0.871	-0.425	0.036	0.056	3.081
Q9BTP7	chr19:33467515_T/C	T:0.159572	NP_001287907.1,NM_001300978.1,NP_689479.1,NM_152266.4	I192	T	{'ExAc': ['T']}	{'4M6W': ('Surface', 'NONE', '9.36347', '35.5', 'H'), '4BXO': ('Surface', '44.8667', '9.33624', '33.0', 'H')}	Surface	44.8667	9.33624	9.39394	None	(33.0, '206577')	helix	.	.	0.002	B	0.008	B	0.402	N	1	P	1.5	L	2.02	T	.	.	0.055	-0.030	2.308	0.771	0.242	N	-1.003	T	0.000	T	0.696	0	3.21	0.042	1.006	0.078	0.047	10.026
P04259	chr12:52842736_T/C	V:0.467177	NP_005546.2,NM_005555.3	I365	V	{'ExAc': ['V']}	{'3KLT': ('Surface', '38.7384', '5.6319', '52.4', 'H')}	Surface	38.7384	5.6319	None	None	(52.4, '3498')	helix	1.0	T	0.009	B	0.017	B	0.019	N	1	P	-0.625	N	-0.9	T	0.48	N	0.027	-1.382	0.003	0.235	0.012	N	-0.941	T	0.000	T	0.497	0	1.15	-1.688	-0.013	0.452	0.946	6.612
Q9UKJ1	chr7:99971849_A/G	G:0.006700	NP_038467.2,NM_013439.2,NP_840056.1,NM_178272.1,NP_840057.1,NM_178273.1	S83	G	{'ExAc': ['G']}	{'3WV0': ('Core', 'NONE', '19.3648', '15.5', 'E'), '4NFD': ('Core isolated chain', 'NONE', 'NONE', '5.1', 'E'), '3WUZ': ('Core', '14.9679', 'NONE', '8.6', 'E'), '4NFB': ('Core isolated chain', 'NONE', 'NONE', '9.4', 'E'), '4NFC': ('Surface isolated chain', 'NONE', 'NONE', '17.1', 'E')}	Core	14.9679	19.3648	None	None	(5.1, '206006')	sheet	0.012	D	0.807	P	0.396	B	0.269	N	1	N	0	N	1.97	T	-1.57	N	0.066	-0.339	0.541	0.638	0.013	N	-1.021	T	0.003	T	0.657	0	-0.61	0.722	-0.272	0.042	0.027	4.398
Q7Z5Y6	chr1:39988084_G/A	H:0.472409	NP_861525.2,NM_181809.3	R293	H	{'ExAc': ['H']}	{'4MPL': ('Surface isolated chain', 'NONE', 'NONE', '142.9', ''), '1NYU': ('Surface', 'NONE', '12.0783', '81.7', ''), '3HH2': ('Surface', '37.6984', '8.94942', '82.8', 'T'), '1ZKZ': ('Surface isolated chain', 'NONE', 'NONE', '91.7', ''), '1M4U': ('Surface', 'NONE', '24.9038', '80.0', 'S'), '1NYS': ('Surface', 'NONE', '18.3022', '73.9', ''), '3SEK': ('Surface', 'NONE', '11.6325', '85.5', 'T')}	Surface	37.6984	8.94942	None	None	(73.9, '134779')	disorder	0.826	T	0.001	B	0.0	B	0.035	N	1	P	-2.095	N	-0.96	T	3.04	N	0.156	0.944	10.34	0.679	0.002	N	-0.985	T	0.000	T	0.554	0	3.27	0.125	-0.175	0.242	0.009	8.095
Q6IV72	chr7:148801378_C/T	T:0.018496	NP_001001661.1,NM_001001661.2	A529	T	{'ExAc': ['T']}	{'2PRT': ('Surface', '40.2281', '11.0351', '92.0', 'T'), '2I13': ('Surface', '27.4033', '11.6075', '87.2', 'T'), '2WBS': ('Surface', '5.42349', '11.4039', '58.3', '')}	Surface	5.42349	None	11.0351	None	(58.3, '69537')	disorder	0.66	T	0.133	B	0.044	B	.	.	1	P	0.07	N	2.3	T	0.51	N	0.016	0.118	3.805	0.401	0.010	N	-0.928	T	0.000	T	0.776	0	-1.72	-1.000	-0.129	0.052	0.019	2.903
Q5MY95	chr9:140332478_A/G	P:0.949855	NP_001028285.1,NM_001033113.1,NP_940987.2,NM_198585.2	L62	P	{'ExAc': ['P']}	{'3ZX3': ('Surface', '30.1251', '26.6603', '50.9', 'E'), '3ZX2': ('Surface', '30.175', '26.7957', '58.4', 'E'), '3CJA': ('Core', '26.0013', 'NONE', '15.2', 'E'), '4BR0': ('Surface', '27.2394', 'NONE', '19.6', 'E'), '4BR2': ('Surface', '26.9478', 'NONE', '25.1', 'E'), '3CJ9': ('Surface', '25.9838', 'NONE', '16.9', 'E'), '4BR5': ('Surface', '26.9718', 'NONE', '18.4', 'E'), '3CJ1': ('Surface isolate…	Core	25.9838	26.6603	None	None	(14.6, '206022')	sheet	1.0	T	0.0	B	0.0	B	0.000	N	0.055	P	-2.77	N	2.84	T	7.65	N	0.42	0.374	6.382	0.796	0.122	N	-1.014	T	0.000	T	0.581	0	2.47	0.024	0.135	0.963	0.723	6.109
P02763	chr9:117085526_G/A	na	NP_000598.2,NM_000607.2	Q38	R	{'ExAc': ['R']}	{'3KQ0': ('Surface', '13.1313', 'NONE', '55.9', 'H'), '3APV': ('Surface', '12.1291', 'NONE', '40.1', 'H'), '3APW': ('Surface', '12.1207', 'NONE', '41.5', 'H'), '3APX': ('Surface', '12.8499', 'NONE', '37.4', 'H'), '3APU': ('Surface isolated chain', 'NONE', 'NONE', '41.5', 'H')}	Surface	12.1207	None	None	None	(37.4, '338')	helix	0.533	T	.	.	.	.	0.012	N	1.000	P	.	.	3.13	T	0.49	N	0.048	-0.389	0.411	0.679	0.008	N	-0.992	T	0.000	T	0.554	0	-7.61	-0.199	-1.447	0.006	0.004	4.739
Q587J8	chr6:74072937_G/C	Q:0.093959	NP_001017361.1,NM_001017361.2	E97	Q	{'ExAc': ['Q']}	{'3V69': ('Surface', 'NONE', '6.19052', '67.9', 'H')}	Surface	None	6.19052	None	None	(67.9, '5712')	helix	0.439	T	0.015	B	0.01	B	0.756	N	1	P	0.69	N	2.8	T	0.33	N	0.038	-1.265	0.005	0.630	0.004	N	-0.929	T	0.004	T	0.517	0	-6.76	-0.497	-0.086	0.022	0.426	10.022
G3V1C4	chr17:45214605_T/C,chr17:45214604_A/T	Q:0.498695,R:0.498711	NP_001107563.1,NM_001114091.2,NP_001247.3,NM_001256.4,NP_001280018.1,NM_001293089.1	H615	Q,R	{'ExAc': ['Q', 'R']}	{'3KD7': ('Surface', 'NONE', '10.8972', '44.7', 'T'), '4UI9': ('Surface', '85.1346', '7.9789', '69.9', 'T'), '5A31': ('Surface', '92.5502', '7.9775', '69.9', 'T'), '4RG7': ('Surface', 'NONE', '35.1718', '50.5', 'T'), '4RG6': ('Surface', 'NONE', '11.6244', '52.6', 'T'), '1NA0': ('Surface', '19.4948', 'NONE', '47.2', 'T'), '4RG9': ('Surface', 'NONE', '11.7688', '49.2', 'T'), '2WQH': ('Surface isola…	Surface	19.4948	7.9775	None	None	(44.7, '348195')	disorder	0.002	D	0.848	P	0.513	P	0.000	D	1	D	3.425	M	0.32	T	-6.92	D	0.89	4.164	23.8	0.997	0.979	D	-0.114	T	0.354	T	0.716	0	5.81	0.991	0.118	1.000	0.998	14.108
G3V1C4	chr17:45214690_G/A	W:0.491939	NP_001107563.1,NM_001114091.2,NP_001247.3,NM_001256.4,NP_001280018.1,NM_001293089.1	R587	W	{'ExAc': ['W']}	{'3KD7': ('Core', 'NONE', '11.896', '9.2', 'H'), '4UI9': ('Core', '85.4184', '8.45342', '11.4', 'H'), '5A31': ('Core', '94.7912', '8.4531', '11.3', 'H'), '4RG7': ('Surface', 'NONE', '22.4315', '32.9', 'H'), '4RG6': ('Core', 'NONE', '6.25872', '12.0', 'H'), '1NA0': ('Core', '23.2383', 'NONE', '7.9', 'H'), '4RG9': ('Core', 'NONE', '7.09538', '11.5', 'H'), '2WQH': ('Core isolated chain', 'NONE', 'NO…	Core	23.2383	6.25872	None	None	(7.9, '348199')	helix	0.002	D	1.0	D	0.991	D	0.000	D	1.000	D	2.46	M	1.11	T	-4.89	D	0.903	7.379	34	0.999	0.971	D	-0.157	T	0.419	T	0.716	0	4.76	-0.045	0.998	0.997	1.000	12.881
G3V1C4	chr17:45249328_G/A	L:0.077935	NP_001107563.1,NM_001114091.2,NP_001247.3,NM_001256.4,NP_001280018.1,NM_001293089.1	P69	L	{'ExAc': ['L']}	{'4RG9': ('Surface', 'NONE', '7.63395', '28.8', 'H'), '4UI9': ('Surface', '119.26', '7.3527', '30.8', 'H'), '4RG7': ('Surface', 'NONE', '7.37569', '34.6', 'H'), '4RG6': ('Surface', 'NONE', '7.64369', '30.1', 'H'), '5A31': ('Surface', '129.514', '7.35346', '30.8', 'H')}	Surface	119.26	7.3527	None	None	(28.8, '348200')	helix	0.004	D	0.998	D	0.82	P	0.000	D	1	D	1.79	L	-1.07	T	-6.02	D	0.809	6.610	32	0.998	0.993	D	-0.230	T	0.481	T	0.716	0	4.7	0.917	0.065	0.989	0.800	13.666
G3V1C4	chr17:45249335_T/G	P:0.376057	NP_001107563.1,NM_001114091.2,NP_001247.3,NM_001256.4,NP_001280018.1,NM_001293089.1	T67	P	{'ExAc': ['P']}	{'4RG9': ('Surface', 'NONE', '13.7433', '76.4', ''), '4UI9': ('Contact Protein', '119.831', '3.31942', '71.2', ''), '4RG7': ('Surface', 'NONE', '13.5288', '64.4', ''), '4RG6': ('Surface', 'NONE', '13.8905', '75.4', ''), '5A31': ('Contact Protein', '129.71', '3.31803', '70.9', '')}	Contact Protein	119.831	3.31803	None	None	(64.4, '348196')	disorder	0.372	T	0.0	B	0.001	B	0.002	N	1	D	-0.145	N	-0.81	T	-0.52	N	0.802	1.964	15.98	0.968	0.969	D	-0.975	T	0.158	T	0.716	0	4.6	0.991	1.011	1.000	0.997	7.199
G3V1C4	chr17:45247401_C/G	Q:0.010908	NP_001107563.1,NM_001114091.2,NP_001247.3,NM_001256.4,NP_001280018.1,NM_001293089.1	E87	Q	{'ExAc': ['Q']}	{'4RG9': ('Surface', 'NONE', '13.6958', '21.2', 'H'), '4UI9': ('Contact Protein', '106.02', '4.03079', '17.7', 'H'), '4RG7': ('Surface', 'NONE', '14.4189', '29.9', 'H'), '4RG6': ('Surface', 'NONE', '13.8229', '21.2', 'H'), '5A31': ('Contact Protein', '115.264', '4.0309', '17.3', 'H')}	Contact Protein	106.02	4.03079	None	None	(17.3, '348202')	helix	0.062	T	1.0	D	0.984	D	0.000	D	1	D	1.66	L	-1.05	T	-2.13	N	0.842	5.049	25.2	0.997	0.988	D	-0.789	T	0.245	T	0.675	0	5.35	0.871	0.848	1.000	1.000	16.925
G3V1C4	chr17:45214519_A/G	R:0.470225	NP_001107563.1,NM_001114091.2,NP_001247.3,NM_001256.4,NP_001280018.1,NM_001293089.1	W644	R	{'ExAc': ['R']}	{'3KD7': ('Core', 'NONE', '9.80848', '0.0', 'H'), '4UI9': ('Core', '93.5181', '6.67144', '0.5', 'H'), '5A31': ('Core', '100.36', '6.67202', '0.5', 'H'), '4RG7': ('Surface', 'NONE', '34.8915', '21.1', 'H'), '4RG6': ('Surface', 'NONE', '13.9856', '17.1', 'H'), '1NA0': ('Core', '11.3674', 'NONE', '0.0', 'H'), '4RG9': ('Surface', 'NONE', '13.3325', '24.4', ''), '2WQH': ('Core isolated chain', 'NONE',…	Core	11.3674	6.67144	None	None	(0.0, '348195')	helix	0.0	D	1.0	D	1.0	D	0.000	D	1	D	3.36	M	0.24	T	-12.62	D	0.983	6.362	29.4	0.997	0.993	D	0.139	D	0.481	T	0.675	0	5.98	1.062	1.140	0.999	0.999	14.409
G3V1C4	chr17:45214527_T/C,chr17:45214528_A/T	C:0.476304,N:0.294162	NP_001107563.1,NM_001114091.2,NP_001247.3,NM_001256.4,NP_001280018.1,NM_001293089.1	Y641	C,N	{'ExAc': ['C', 'N']}	{'3KD7': ('Core', 'NONE', '9.03463', '9.6', 'H'), '4UI9': ('Core', '97.9573', '6.78197', '0.0', 'H'), '5A31': ('Core', '104.824', '6.78177', '0.0', 'H'), '4RG7': ('Core', 'NONE', '30.1598', '10.8', 'H'), '4RG6': ('Core', 'NONE', '12.3158', '1.8', 'H'), '1NA0': ('Core', '6.77181', 'NONE', '1.5', 'H'), '4RG9': ('Core', 'NONE', '12.0033', '0.0', 'H'), '2WQH': ('Core isolated chain', 'NONE', 'NONE', …	Core	6.77181	6.78177	None	None	(0.0, '348197')	helix	0.0	D	1.0	D	0.997	D	0.000	D	1	D	3.91	H	0.29	T	-8.21	D	0.92	6.389	29.6	0.990	0.993	D	0.343	D	0.534	D	0.675	0	5.98	1.062	1.140	1.000	0.997	14.409
P02766	chr18:29172865_G/A	S:0.048494,S:0.048494	NP_000362.1,NM_000371.3	G26	A,S,R,W	{'ExAc': ['S'], 'ClinVar benign': ['S', 'A', 'W', 'R']}	{'1ETA': ('Surface', '15.1201', '17.7183', '18.9', 'S'), '2TRY': ('Surface', 'NONE', '17.3695', '31.9', 'S'), '1TLM': ('Surface', '18.116', '21.1027', '82.8', ''), '1KGJ': ('Surface', '19.4891', '14.7848', '88.6', ''), '1TTC': ('Surface', 'NONE', '17.7335', '24.5', 'S'), '1TTB': ('Surface', 'NONE', '17.2457', '27.8', 'S'), '1TTA': ('Surface', 'NONE', '16.941', '34.6', 'S'), '1BZ8': ('Surface', 'N…	Surface	15.1201	12.6562	None	None	(16.8, '392')	disorder	na	na	na	na	na	na	na	na	na	na	na	na	na	na	na	na	na	na	na	na	na	na	na	na	na	na	na	na	na	na	na	na	na	na
P02766	na	M:0.001456	NP_000362.1,NM_000371.3	T139	I,P,S,M	{'ClinVar benign': ['M', 'I', 'S', 'P']}	{'4MAS': ('Contact Protein', '3.892', '3.21103', '44.9', 'E'), '4TNE': ('Contact Protein', 'NONE', '3.39719', '51.9', 'E'), '3NEE': ('Contact Protein', '4.00202', '2.70938', '45.8', 'E'), '4ABW': ('Contact Protein', '3.09503', '2.83481', '47.6', 'E'), '4TL4': ('Contact Protein', 'NONE', '3.15314', '57.6', 'E'), '4TL5': ('Contact Protein', '14.504', '2.80567', '58.1', 'E'), '2B77': ('Contact Prote…	Contact Ligand	1.80728	2.00037	None	None	(33.0, '533')	sheet	na	na	na	na	na	na	na	na	na	na	na	na	na	na	na	na	na	na	na	na	na	na	na	na	na	na	na	na	na	na	na	na	na	na
P02766	na	H:?,R:?	NP_000362.1,NM_000371.3	L78	H,R	{'other diseases': ['H', 'R']}	{'4MAS': ('Core', '13.5444', '12.3033', '9.5', 'S'), '3NEE': ('Core', '13.6614', '12.1441', '9.1', 'S'), '3M1O': ('Core', '15.0262', '12.2766', '10.6', 'S'), '4TL4': ('Core', 'NONE', '11.8035', '9.3', 'S'), '4TL5': ('Contact Ligand', '3.5398', '12.1517', '11.2', 'S'), '2B77': ('Core', '14.555', '12.1371', '10.4', 'S'), '2F8I': ('Core', '15.2963', '12.165', '10.8', 'S'), '1III': ('Core', 'NONE', '…	Contact Ligand	2.79026	10.7775	None	None	(0.2, '542')	disorder	na	na	na	na	na	na	na	na	na	na	na	na	na	na	na	na	na	na	na	na	na	na	na	na	na	na	na	na	na	na	na	na	na	na
P02766	na	E:?	NP_000362.1,NM_000371.3	G73	A,R,E	{'other diseases': ['A', 'R', 'E']}	{'4MAS': ('Core', '8.69793', '16.0256', '0.0', ''), '4TNE': ('Core', 'NONE', '15.9892', '0.0', 'S'), '3NEE': ('Core', '8.21936', '15.8385', '0.0', 'S'), '4ABW': ('Core', '8.68118', '16.0397', '0.0', 'S'), '4TL4': ('Core', 'NONE', '16.0419', '0.0', 'S'), '4TL5': ('Core', '13.1058', '15.8722', '0.0', 'S'), '2B77': ('Core', '7.73794', '16.0193', '0.0', 'S'), '2F8I': ('Core', '7.74977', '15.911', '0.…	Contact Ligand	2.56535	7.08599	None	None	(0.0, '419')	disorder	na	na	na	na	na	na	na	na	na	na	na	na	na	na	na	na	na	na	na	na	na	na	na	na	na	na	na	na	na	na	na	na	na	na
P02766	na	G:?	NP_000362.1,NM_000371.3	D38	E,G,N	{'other diseases': ['E', 'G', 'N']}	{'4MAS': ('Core', '8.93583', '12.9998', '1.5', 'E'), '4TNE': ('Core', 'NONE', '13.1681', '1.5', 'E'), '3NEE': ('Core', '8.79454', '13.0611', '1.2', 'E'), '4ABW': ('Core', '8.56344', '13.1356', '1.3', 'E'), '4TL4': ('Core', 'NONE', '13.1313', '1.4', 'E'), '4TL5': ('Core', '20.9229', '13.1423', '1.2', 'E'), '2B77': ('Core', '8.72436', '12.8158', '1.8', 'E'), '2F8I': ('Core', '8.07368', '12.7192', '…	Contact Ligand	2.64568	4.46616	None	None	(0.0, '375')	sheet	na	na	na	na	na	na	na	na	na	na	na	na	na	na	na	na	na	na	na	na	na	na	na	na	na	na	na	na	na	na	na	na	na	na
P02766	na	S:?,L:?	NP_000362.1,NM_000371.3	F84	S,L	{'other diseases': ['S', 'L']}	{'4MAS': ('Core', '15.2708', '8.20282', '3.9', ''), '4I87': ('Core', '16.712', '8.465', '4.5', ''), '3ESP': ('Core', '14.8928', '8.28136', '3.6', ''), '3M1O': ('Core', '17.3837', '8.30887', '4.6', ''), '4TL4': ('Core', 'NONE', '7.62624', '10.5', ''), '4TL5': ('Core', '6.98184', '7.65329', '8.8', ''), '2B77': ('Core', '17.7403', '8.07365', '0.7', ''), '2F8I': ('Core', '17.6259', '8.05794', '4.0', …	Core	6.98184	6.48732	None	None	(0.0, '378')	disorder	na	na	na	na	na	na	na	na	na	na	na	na	na	na	na	na	na	na	na	na	na	na	na	na	na	na	na	na	na	na	na	na	na	na
P02766	na	na	NP_000362.1,NM_000371.3	K55	T,N	{'other diseases': ['T', 'N']}	{'4MAS': ('Surface', '23.0079', '6.23947', '34.2', 'E'), '3DJR': ('Surface', 'NONE', '6.35845', '32.6', 'E'), '4ABW': ('Surface', '22.2936', '6.22106', '36.6', 'E'), '4TL4': ('Surface', 'NONE', '6.75777', '28.5', 'E'), '4TL5': ('Surface', '16.2044', '6.03029', '36.1', 'E'), '2B77': ('Surface', '24.4225', '7.77584', '26.7', 'E'), '2F8I': ('Surface', '23.2074', '7.56402', '32.8', 'E'), '1III': ('Su…	Contact Ligand	3.62599	3.62599	None	None	(18.6, '392')	sheet	na	na	na	na	na	na	na	na	na	na	na	na	na	na	na	na	na	na	na	na	na	na	na	na	na	na	na	na	na	na	na	na	na	na
P02766	na	V:?	NP_000362.1,NM_000371.3	I127	V,M,F	{'other diseases': ['F', 'M', 'V']}	{'4MAS': ('Contact Protein', '6.32686', '3.61771', '0.8', 'E'), '4TNE': ('Contact Protein', 'NONE', '3.38627', '1.3', 'E'), '3ESP': ('Contact Protein', '6.76535', '3.94059', '0.9', 'E'), '4ABW': ('Contact Protein', '6.51862', '3.46058', '2.0', 'E'), '4TL4': ('Contact Protein', 'NONE', '3.50046', '1.2', 'E'), '4TL5': ('Contact Protein', '9.94626', '3.7082', '1.3', 'E'), '2B77': ('Contact Protein',…	Contact Protein	4.84393	2.61814	None	None	(0.0, '560')	sheet	na	na	na	na	na	na	na	na	na	na	na	na	na	na	na	na	na	na	na	na	na	na	na	na	na	na	na	na	na	na	na	na	na	na
P02766	na	P:?	NP_000362.1,NM_000371.3	L75	Q,P,R	{'other diseases': ['Q', 'P', 'R']}	{'4MAS': ('Core', '10.3148', '15.8688', '8.9', 'E'), '4TNE': ('Core', 'NONE', '15.6476', '10.0', 'E'), '3NEE': ('Core', '10.1215', '15.7704', '9.7', 'E'), '3M1O': ('Core', '10.6515', '15.8549', '7.5', 'E'), '4TL4': ('Core', 'NONE', '15.487', '11.0', 'E'), '4TL5': ('Core', '6.30452', '15.591', '10.0', 'E'), '2B77': ('Core', '10.2602', '15.6774', '8.9', 'E'), '2F8I': ('Core', '10.1536', '15.7745', …	Contact Ligand	3.10229	9.29998	None	None	(0.0, '542')	sheet	na	na	na	na	na	na	na	na	na	na	na	na	na	na	na	na	na	na	na	na	na	na	na	na	na	na	na	na	na	na	na	na	na	na
P02766	na	na	NP_000362.1,NM_000371.3	D58	A,V	{'other diseases': ['A', 'V']}	{'4MAS': ('Surface', '30.4448', '12.6192', '72.0', 'T'), '3NEE': ('Surface', '31.7224', '12.2382', '73.8', 'T'), '3M1O': ('Surface', '30.5576', '11.929', '71.3', 'T'), '4TL4': ('Surface', 'NONE', '13.4661', '71.2', 'T'), '4TL5': ('Surface', '23.4027', '11.7281', '73.5', 'T'), '2B77': ('Surface', '31.8064', '12.5802', '74.6', 'S'), '2F8I': ('Surface', '30.9673', '12.6231', '79.3', 'T'), '3P3R': ('…	Surface	10.8036	6.51653	None	None	(43.2, '460')	disorder	na	na	na	na	na	na	na	na	na	na	na	na	na	na	na	na	na	na	na	na	na	na	na	na	na	na	na	na	na	na	na	na	na	na
P02766	na	M:?	NP_000362.1,NM_000371.3	L131	M	{'other diseases': ['M']}	{'4MAS': ('Core', '6.95725', '8.38728', '0.5', 'E'), '3NEE': ('Core', '7.65588', '8.4211', '0.6', 'E'), '4ABW': ('Core', '7.00712', '8.47147', '0.6', 'E'), '4TL4': ('Core', 'NONE', '8.48235', '0.6', 'E'), '4TL5': ('Core', '19.5623', '8.44902', '0.4', 'E'), '2B77': ('Core', '7.46442', '8.4074', '0.6', 'E'), '2F8I': ('Core', '6.88358', '8.37969', '0.7', 'E'), '1III': ('Core', 'NONE', '8.49848', '0.…	Core	5.61025	5.105	None	None	(0.1, '400')	sheet	na	na	na	na	na	na	na	na	na	na	na	na	na	na	na	na	na	na	na	na	na	na	na	na	na	na	na	na	na	na	na	na	na	na
P02766	na	L:0.000041	NP_000362.1,NM_000371.3	I88	L	{'other diseases': ['L']}	{'4MAS': ('Contact Protein', '19.8443', '4.06532', '36.1', 'E'), '3DJR': ('Contact Protein', 'NONE', '3.91997', '39.0', 'E'), '4ABW': ('Contact Protein', '18.9463', '4.17406', '36.1', 'E'), '4TL4': ('Contact Protein', 'NONE', '3.86251', '38.2', 'E'), '4TL5': ('Contact Protein', '14.775', '4.09775', '35.8', 'E'), '2B77': ('Contact Protein', '21.2755', '4.09327', '34.6', 'E'), '2F8I': ('Contact Pro…	Contact Protein	4.07785	2.61136	None	None	(16.0, '569')	sheet	na	na	na	na	na	na	na	na	na	na	na	na	na	na	na	na	na	na	na	na	na	na	na	na	na	na	na	na	na	na	na	na	na	na
P02766	na	P:?	NP_000362.1,NM_000371.3	A56	P	{'other diseases': ['P']}	{'4MAS': ('Surface', '26.4164', '11.766', '27.8', ''), '3ESP': ('Surface', '26.6142', '11.8171', '26.5', ''), '4ABW': ('Surface', '25.5497', '12.0023', '25.4', ''), '4TL4': ('Surface', 'NONE', '11.6896', '24.5', ''), '4TL5': ('Surface', '19.078', '11.9287', '30.6', ''), '4IKI': ('Surface', '27.8706', '11.8591', '21.6', ''), '2B77': ('Surface', '27.8149', '11.9321', '25.5', ''), '2F8I': ('Core', '…	Core	9.32159	6.61754	None	None	(2.3, '496')	sheet	na	na	na	na	na	na	na	na	na	na	na	na	na	na	na	na	na	na	na	na	na	na	na	na	na	na	na	na	na	na	na	na	na	na
P02766	na	R:?	NP_000362.1,NM_000371.3	S70	I,R	{'other diseases': ['I', 'R']}	{'4MAS': ('Surface', '11.804', '20.7194', '45.8', ''), '4TNE': ('Surface', 'NONE', '20.5813', '45.1', ''), '3ESP': ('Surface', '10.6215', '20.6521', '45.9', ''), '4ABW': ('Surface', '11.8085', '20.5276', '44.0', ''), '4TL4': ('Surface', 'NONE', '20.3145', '38.0', ''), '4TL5': ('Surface', '13.348', '20.5625', '44.3', ''), '2B77': ('Surface', '11.4503', '20.545', '43.0', ''), '2F8I': ('Surface', '1…	Core	5.38399	8.66786	None	None	(0.8, '569')	disorder	na	na	na	na	na	na	na	na	na	na	na	na	na	na	na	na	na	na	na	na	na	na	na	na	na	na	na	na	na	na	na	na	na	na
P02766	na	S:?,L:0.000063	NP_000362.1,NM_000371.3	F64	Y,S,L	{'other diseases': ['Y', 'S', 'L']}	{'4MAS': ('Surface', '18.9211', '14.5357', '17.9', 'E'), '3DJR': ('Core', 'NONE', '14.4638', '15.9', 'E'), '3M1O': ('Surface', '20.6362', '14.3784', '24.8', 'E'), '4TL4': ('Surface', 'NONE', '14.5343', '20.2', 'E'), '4TL5': ('Surface', '7.59004', '14.6448', '23.0', 'E'), '2B77': ('Surface', '20.4085', '14.2376', '26.1', 'E'), '2F8I': ('Surface', '20.5057', '14.4021', '26.1', 'E'), '1III': ('Surfa…	Core	7.59004	12.6812	None	None	(10.7, '364')	sheet	na	na	na	na	na	na	na	na	na	na	na	na	na	na	na	na	na	na	na	na	na	na	na	na	na	na	na	na	na	na	na	na	na	na
P02766	na	R:?	NP_000362.1,NM_000371.3	C30	R	{'other diseases': ['R']}	{'4MAS': ('Unknown', '11.9997', '12.2042', 'None', 'None'), '3DJR': ('Surface', 'NONE', '12.6785', '55.1', ''), '3M1O': ('Surface', '14.0873', '12.9586', '65.4', ''), '4TL4': ('Surface', 'NONE', '12.4083', '47.9', ''), '4TL5': ('Contact Ligand', '3.66623', '12.4932', '60.3', ''), '2B77': ('Surface', '13.6563', '12.5639', '56.1', ''), '2F8I': ('Surface', '14.4429', '12.3563', '58.9', ''), '1III': …	Contact Ligand	2.33347	11.1007	None	None	(10.5, '484')	disorder	na	na	na	na	na	na	na	na	na	na	na	na	na	na	na	na	na	na	na	na	na	na	na	na	na	na	na	na	na	na	na	na	na	na
P02766	na	na	NP_000362.1,NM_000371.3	E74	K,D,G	{'other diseases': ['K', 'D', 'G']}	{'4MAS': ('Surface', '5.44486', '16.5713', '21.4', 'E'), '4TNE': ('Surface', 'NONE', '16.7815', '22.8', 'E'), '3NEE': ('Contact Ligand', '4.51713', '16.9738', '17.2', 'E'), '4ABW': ('Surface', '5.0937', '16.4732', '19.3', 'E'), '4TL4': ('Surface', 'NONE', '16.8654', '27.9', 'E'), '4TL5': ('Surface', '10.3167', '16.7777', '23.4', 'E'), '2B77': ('Surface', '5.74786', '17.0398', '29.4', 'E'), '2F8I'…	Contact Ligand	1.89584	4.87498	None	None	(0.0, '569')	sheet	na	na	na	na	na	na	na	na	na	na	na	na	na	na	na	na	na	na	na	na	na	na	na	na	na	na	na	na	na	na	na	na	na	na
P02766	na	na	NP_000362.1,NM_000371.3	S72	P	{'other diseases': ['P']}	{'4MAS': ('Surface', '7.7478', '18.3637', '52.3', ''), '4TNE': ('Surface', 'NONE', '17.8793', '50.2', 'T'), '3NEE': ('Surface', '7.2753', '17.7577', '44.2', 'T'), '4ABW': ('Surface', '7.45808', '17.7603', '44.9', 'T'), '4TL4': ('Surface', 'NONE', '18.0266', '49.9', 'T'), '4TL5': ('Surface', '13.773', '17.6258', '48.1', 'T'), '2B77': ('Surface', '7.44918', '18.4497', '47.9', 'T'), '2F8I': ('Surfac…	Contact Ligand	2.44519	3.8516	None	None	(23.2, '594')	disorder	na	na	na	na	na	na	na	na	na	na	na	na	na	na	na	na	na	na	na	na	na	na	na	na	na	na	na	na	na	na	na	na	na	na
P02766	na	S:?,G:?	NP_000362.1,NM_000371.3	A117	S,G	{'other diseases': ['S', 'G']}	{'4MAS': ('Core', '16.7795', '6.49794', '0.0', 'E'), '3ESP': ('Core', '16.8935', '6.56559', '0.0', 'E'), '3M1O': ('Core', '18.4055', '6.56872', '0.2', 'E'), '4TL4': ('Core', 'NONE', '6.35716', '4.5', 'E'), '4TL5': ('Core', '11.6379', '6.46516', '4.3', 'E'), '2B77': ('Core', '18.8473', '6.55429', '0.0', 'E'), '2F8I': ('Core', '18.3248', '6.58399', '0.2', 'E'), '1III': ('Core', 'NONE', '6.63175', '…	Contact Protein	6.84659	2.88139	None	None	(0.0, '587')	sheet	na	na	na	na	na	na	na	na	na	na	na	na	na	na	na	na	na	na	na	na	na	na	na	na	na	na	na	na	na	na	na	na	na	na
P02766	na	S:?	NP_000362.1,NM_000371.3	P133	S	{'other diseases': ['S']}	{'4MAS': ('Surface', '11.9137', '7.27197', '19.0', 'T'), '4TNE': ('Surface', 'NONE', '7.2175', '19.5', 'T'), '3NEE': ('Surface', '13.0622', '7.04866', '20.5', 'T'), '3M1O': ('Surface', '12.1185', '7.26044', '23.0', 'T'), '4TL4': ('Surface', 'NONE', '7.18542', '18.0', 'T'), '4TL5': ('Surface', '20.9065', '7.16899', '18.4', 'T'), '2B77': ('Surface', '13.0778', '7.12194', '21.3', 'T'), '2F8I': ('Sur…	Contact Protein	4.60954	2.88099	None	None	(8.3, '516')	disorder	na	na	na	na	na	na	na	na	na	na	na	na	na	na	na	na	na	na	na	na	na	na	na	na	na	na	na	na	na	na	na	na	na	na
P02766	na	na	NP_000362.1,NM_000371.3	W61	L	{'other diseases': ['L']}	{'4MAS': ('Surface', '19.9603', '5.62545', '34.8', 'E'), '3DJR': ('Surface', 'NONE', '6.13583', '31.6', 'E'), '4ABW': ('Surface', '19.187', '5.74378', '27.4', 'E'), '4TL4': ('Surface', 'NONE', '6.49849', '31.8', 'E'), '4TL5': ('Surface', '16.6545', '5.7583', '32.0', 'E'), '2B77': ('Surface', '21.5787', '6.83115', '37.6', 'E'), '2F8I': ('Surface', '20.2722', '6.65943', '35.3', 'E'), '1III': ('Surf…	Contact Protein	4.0443	3.3465	None	None	(25.9, '595')	sheet	na	na	na	na	na	na	na	na	na	na	na	na	na	na	na	na	na	na	na	na	na	na	na	na	na	na	na	na	na	na	na	na	na	na
P02766	na	N:0.000025	NP_000362.1,NM_000371.3	D119	Y,N	{'ClinVar benign': ['N', 'Y']}	{'4MAS': ('Surface', '20.1186', '7.63865', '63.7', 'T'), '4TNE': ('Surface', 'NONE', '10.4831', '73.9', ''), '3DJR': ('Surface', 'NONE', '7.33498', '69.3', 'T'), '3P3R': ('Surface', '20.2967', '7.61172', '64.4', 'T'), '4TL4': ('Surface', 'NONE', '10.457', '76.3', ''), '4TL5': ('Surface', '13.442', '10.3087', '74.5', ''), '2B77': ('Surface', '21.7842', '6.94541', '68.4', 'T'), '2F8I': ('Surface', …	Contact Ligand	2.30706	2.59108	None	None	(7.2, '393')	disorder	na	na	na	na	na	na	na	na	na	na	na	na	na	na	na	na	na	na	na	na	na	na	na	na	na	na	na	na	na	na	na	na	na	na
P02766	na	K:?	NP_000362.1,NM_000371.3	T79	K	{'other diseases': ['K']}	{'4MAS': ('Core', '16.6931', '12.7285', '11.2', ''), '3ESP': ('Core', '15.7998', '12.9614', '15.8', ''), '3M1O': ('Core', '18.6137', '12.8903', '10.5', ''), '4TL4': ('Core', 'NONE', '12.1153', '7.9', ''), '4TL5': ('Contact Ligand', '3.16923', '12.3343', '13.3', ''), '2B77': ('Core', '18.6638', '12.7421', '14.0', ''), '2F8I': ('Core', '18.9909', '12.6772', '10.1', ''), '1III': ('Core', 'NONE', '12…	Contact Ligand	3.16923	11.1491	None	None	(0.3, '385')	disorder	na	na	na	na	na	na	na	na	na	na	na	na	na	na	na	na	na	na	na	na	na	na	na	na	na	na	na	na	na	na	na	na	na	na
P02766	na	na	NP_000362.1,NM_000371.3	V142	A	{'other diseases': ['A']}	{'4MAS': ('Contact Protein', '9.0732', '3.95951', '50.5', 'E'), '4TNE': ('Contact Protein', 'NONE', '3.8275', '42.2', 'E'), '3NEE': ('Contact Protein', '9.3034', '3.63651', '49.2', 'E'), '3M1O': ('Contact Protein', '10.6441', '3.92043', '50.9', 'E'), '4TL4': ('Contact Protein', 'NONE', '4.06531', '41.4', 'E'), '4TL5': ('Contact Protein', '13.0775', '3.84438', '42.2', 'E'), '2B77': ('Contact Prote…	Contact Protein	6.02633	2.46283	None	None	(37.3, '409')	sheet	na	na	na	na	na	na	na	na	na	na	na	na	na	na	na	na	na	na	na	na	na	na	na	na	na	na	na	na	na	na	na	na	na	na
P02766	na	Y:?	NP_000362.1,NM_000371.3	S97	Y,F	{'other diseases': ['Y', 'F']}	{'4MAS': ('Surface', '18.0541', '10.6242', '65.8', 'H'), '3DJR': ('Surface', 'NONE', '10.6071', '52.6', 'H'), '4ABW': ('Surface', '17.9592', '10.6694', '60.5', 'H'), '4TL4': ('Surface', 'NONE', '10.5658', '51.2', 'H'), '4TL5': ('Surface', '22.7394', '10.5084', '64.2', 'H'), '2B77': ('Surface', '19.1019', '10.5569', '62.5', 'H'), '2F8I': ('Surface', '17.9761', '10.4043', '57.7', 'H'), '1III': ('Su…	Contact Protein	6.39756	3.94193	None	None	(30.9, '393')	helix	na	na	na	na	na	na	na	na	na	na	na	na	na	na	na	na	na	na	na	na	na	na	na	na	na	na	na	na	na	na	na	na	na	na
P02766	na	S:?	NP_000362.1,NM_000371.3	I104	S,T,N	{'other diseases': ['S', 'T', 'N']}	{'4MAS': ('Surface', '17.1618', '10.8136', '27.9', ''), '4TLK': ('Surface', '26.1499', '12.7668', '24.6', ''), '3DJR': ('Surface', 'NONE', '11.2644', '28.1', ''), '4ABW': ('Surface', '17.5808', '12.4827', '30.9', ''), '4TL4': ('Surface', 'NONE', '11.1643', '31.4', ''), '4TL5': ('Surface', '25.6927', '12.3279', '29.2', ''), '2B77': ('Surface', '18.7058', '10.4', '46.8', ''), '2F8I': ('Surface', '1…	Contact Protein	3.46843	2.68619	None	None	(6.6, '595')	disorder	na	na	na	na	na	na	na	na	na	na	na	na	na	na	na	na	na	na	na	na	na	na	na	na	na	na	na	na	na	na	na	na	na	na
P02766	na	na	NP_000362.1,NM_000371.3	R54	T,G	{'other diseases': ['T', 'G']}	{'4MAS': ('Surface', '21.7404', '10.6348', '25.8', 'E'), '3NEE': ('Surface', '22.0873', '10.5887', '27.8', 'E'), '4ABW': ('Surface', '21.2186', '10.8262', '23.6', 'E'), '4TL4': ('Surface', 'NONE', '10.5192', '29.9', 'E'), '4TL5': ('Surface', '11.5022', '10.7893', '25.4', 'E'), '2B77': ('Surface', '22.9325', '10.7535', '30.3', 'E'), '2F8I': ('Surface', '21.7798', '10.6334', '30.5', 'E'), '1III': (…	Core	8.85621	8.66701	None	None	(14.5, '419')	sheet	na	na	na	na	na	na	na	na	na	na	na	na	na	na	na	na	na	na	na	na	na	na	na	na	na	na	na	na	na	na	na	na	na	na
P02766	na	A:?	NP_000362.1,NM_000371.3	V91	A	{'other diseases': ['A']}	{'4MAS': ('Core', '12.2427', '8.49638', '0.0', 'E'), '3ESP': ('Core', '12.494', '8.47489', '0.1', 'E'), '3M1O': ('Core', '12.3666', '7.6749', '0.0', 'E'), '4TL4': ('Core', 'NONE', '6.78234', '0.0', 'E'), '4TL5': ('Core', '10.4976', '8.1238', '0.0', 'E'), '2B77': ('Core', '13.2102', '6.41295', '0.0', 'E'), '2F8I': ('Core', '12.0219', '8.32573', '0.0', 'E'), '1III': ('Core', 'NONE', '7.98', '0.0', …	Contact Protein	9.45118	4.1679	None	None	(0.0, '419')	sheet	na	na	na	na	na	na	na	na	na	na	na	na	na	na	na	na	na	na	na	na	na	na	na	na	na	na	na	na	na	na	na	na	na	na
P02766	na	na	NP_000362.1,NM_000371.3	I93	V	{'other diseases': ['V']}	{'4MAS': ('Core', '9.1001', '8.85233', '0.1', 'E'), '3NEE': ('Core', '10.1848', '8.89055', '0.0', 'E'), '4ABW': ('Core', '8.83296', '8.88934', '0.0', 'E'), '4TL4': ('Core', 'NONE', '7.59949', '0.0', 'E'), '4TL5': ('Core', '14.4312', '8.66044', '0.1', 'E'), '2B77': ('Core', '10.2795', '8.80391', '0.2', 'E'), '2F8I': ('Core', '8.83222', '8.77781', '0.2', 'E'), '1III': ('Core', 'NONE', '8.92974', '0…	Core	6.16995	5.6557	None	None	(0.0, '419')	sheet	na	na	na	na	na	na	na	na	na	na	na	na	na	na	na	na	na	na	na	na	na	na	na	na	na	na	na	na	na	na	na	na	na	na
P02766	na	I:?,L:?	NP_000362.1,NM_000371.3	F53	I,C,L,V	{'other diseases': ['I', 'C', 'L', 'V']}	{'3DJS': ('Surface', 'NONE', '9.74975', '20.5', 'E'), '4TNE': ('Surface', 'NONE', '10.2266', '18.9', 'E'), '4MAS': ('Surface', '19.2232', '9.98162', '18.4', 'E'), '3M1O': ('Surface', '19.2712', '9.17731', '19.7', 'E'), '4TL4': ('Surface', 'NONE', '10.0522', '19.6', 'E'), '4TL5': ('Surface', '12.4492', '9.57341', '18.8', 'E'), '2B77': ('Surface', '20.307', '9.10192', '22.8', 'E'), '2F8I': ('Surfac…	Core	7.12622	8.24663	None	None	(0.9, '569')	sheet	na	na	na	na	na	na	na	na	na	na	na	na	na	na	na	na	na	na	na	na	na	na	na	na	na	na	na	na	na	na	na	na	na	na
P02766	na	na	NP_000362.1,NM_000371.3	V48	M	{'other diseases': ['M']}	{'4MAS': ('Core', '13.3163', '13.92', '0.9', ''), '4TNE': ('Core', 'NONE', '13.5503', '1.2', ''), '3NEE': ('Core', '13.348', '13.8147', '1.1', ''), '4ABW': ('Core', '13.1657', '13.7394', '1.2', ''), '4TL4': ('Core', 'NONE', '13.8414', '1.1', ''), '4TL5': ('Core', '14.6073', '13.6698', '1.2', ''), '2B77': ('Core', '12.9455', '13.8979', '0.7', ''), '2F8I': ('Core', '12.5665', '13.8806', '0.4', ''),…	Core	7.7541	11.2288	None	None	(0.1, '489')	disorder	na	na	na	na	na	na	na	na	na	na	na	na	na	na	na	na	na	na	na	na	na	na	na	na	na	na	na	na	na	na	na	na	na	na
P02766	na	H:?	NP_000362.1,NM_000371.3	Y89	H	{'other diseases': ['H']}	{'4MAS': ('Core', '16.4139', '6.12881', '0.0', 'E'), '4TNE': ('Core', 'NONE', '6.01854', '0.0', 'E'), '3DJR': ('Core', 'NONE', '5.98273', '0.0', 'E'), '4ABW': ('Core', '15.7813', '6.10836', '0.0', 'E'), '4TL4': ('Core', 'NONE', '5.97222', '0.0', 'E'), '4TL5': ('Core', '10.2746', '6.05995', '0.0', 'E'), '2B77': ('Core', '17.884', '6.19184', '0.0', 'E'), '2F8I': ('Core', '16.6862', '6.04897', '0.0'…	Contact Protein	6.90837	4.00587	None	None	(0.0, '419')	sheet	na	na	na	na	na	na	na	na	na	na	na	na	na	na	na	na	na	na	na	na	na	na	na	na	na	na	na	na	na	na	na	na	na	na
P02766	na	na	NP_000362.1,NM_000371.3	T126	N	{'other diseases': ['N']}	{'4MAS': ('Contact Ligand', '4.10317', '6.02644', '16.1', 'E'), '4TNE': ('Surface', 'NONE', '5.87799', '24.0', 'E'), '3NEE': ('Contact Ligand', '4.04195', '6.16811', '18.4', 'E'), '3M1O': ('Surface', '6.03379', '6.20357', '23.3', 'E'), '4TL4': ('Surface', 'NONE', '6.03884', '24.6', 'E'), '4TL5': ('Surface', '9.19153', '6.09798', '22.6', 'E'), '2B77': ('Surface', '6.49705', '5.98231', '25.8', 'E')…	Contact Ligand	2.46303	3.78741	None	None	(4.3, '408')	sheet	na	na	na	na	na	na	na	na	na	na	na	na	na	na	na	na	na	na	na	na	na	na	na	na	na	na	na	na	na	na	na	na	na	na
P02766	na	T:0.000049,V:0.000008	NP_000362.1,NM_000371.3	A129	S,T,V	{'other diseases': ['S', 'T', 'V']}	{'4MAS': ('Contact Ligand', '4.29063', '7.70203', '0.8', 'E'), '4TNE': ('Core', 'NONE', '7.72257', '0.6', 'E'), '3NEE': ('Contact Ligand', '4.87868', '7.77132', '1.1', 'E'), '4ABW': ('Contact Ligand', '4.15584', '7.72425', '0.5', 'E'), '4TL4': ('Core', 'NONE', '7.79736', '2.7', 'E'), '4TL5': ('Core', '15.3319', '7.73826', '3.6', 'E'), '4IKI': ('Core', '6.03049', '7.72674', '3.4', 'E'), '2B77': ('…	Contact Ligand	2.62392	3.05787	None	None	(0.0, '419')	sheet	na	na	na	na	na	na	na	na	na	na	na	na	na	na	na	na	na	na	na	na	na	na	na	na	na	na	na	na	na	na	na	na	na	na
P02766	na	na	NP_000362.1,NM_000371.3	A140	S,T	{'other diseases': ['S', 'T']}	{'4MAS': ('Contact Protein', '6.86944', '3.1681', '51.7', 'E'), '4TNE': ('Contact Protein', 'NONE', '3.0202', '54.9', 'E'), '3NEE': ('Contact Protein', '7.27061', '3.01702', '54.0', 'E'), '4ABW': ('Contact Protein', '6.62124', '2.98889', '52.9', 'E'), '4TL4': ('Contact Protein', 'NONE', '3.00772', '53.0', 'E'), '4TL5': ('Contact Protein', '14.292', '2.92276', '56.1', 'E'), '2B77': ('Contact Prote…	Contact Protein	5.26918	2.11875	None	None	(40.0, '528')	sheet	na	na	na	na	na	na	na	na	na	na	na	na	na	na	na	na	na	na	na	na	na	na	na	na	na	na	na	na	na	na	na	na	na	na
P02766	na	Q:?	NP_000362.1,NM_000371.3	E109	Q,K	{'other diseases': ['Q', 'K']}	{'4MAS': ('Contact Protein', '15.3641', '2.82669', '63.1', 'S'), '4TNE': ('Contact Protein', 'NONE', '2.68045', '65.3', 'S'), '3DJR': ('Contact Protein', 'NONE', '2.43998', '59.2', 'S'), '4ABW': ('Contact Protein', '15.6648', '2.79126', '65.5', 'S'), '4TL4': ('Contact Protein', 'NONE', '2.70838', '63.6', 'S'), '4TL5': ('Contact Protein', '19.2414', '2.77568', '64.4', 'S'), '2B77': ('Contact Prote…	Contact Protein	4.30836	2.01399	None	None	(28.3, '569')	disorder	na	na	na	na	na	na	na	na	na	na	na	na	na	na	na	na	na	na	na	na	na	na	na	na	na	na	na	na	na	na	na	na	na	na
[truncated: 24,258 more rows]
