# Supplementary material for: Spatial distribution of disease-associated variants in three-dimensional structures of protein complexes
Source: Oncogenesis. 2017 Sep 25;6(9):e380–. doi: 10.1038/oncsis.2017.79 (PMC5623905; doi:10.1038/oncsis.2017.79)
Supplement: Supplementary Table 4 [file oncsis201779x7.xlsx]

## Sheet: oncogene germline
Uniprot Id	genomic position	RefSeq Ids	variant position	substitutions	datasets	used template structures	classification	minimal ligand substitution distance	minimal chain substitution distance	minimal DNA substitution distance	minimal RNA substitution distance	minimal relative surface access	secondary structure assignment	SIFT_score	SIFT_pred	Polyphen2_HDIV_score	Polyphen2_HDIV_pred	Polyphen2_HVAR_score	Polyphen2_HVAR_pred	LRT_score	LRT_pred	MutationTaster_score	MutationTaster_pred	MutationAssessor_score	MutationAssessor_pred	FATHMM_score	FATHMM_pred	PROVEAN_score	PROVEAN_pred	VEST3_score	CADD_raw	CADD_phred	DANN_score	fathmm-MKL_coding_score	fathmm-MKL_coding_pred	MetaSVM_score	MetaSVM_pred	MetaLR_score	MetaLR_pred	integrated_fitCons_score	integrated_confidence_value	GERP++_RS	phyloP7way_vertebrate	phyloP20way_mammalian	phastCons7way_vertebrate	phastCons20way_mammalian	SiPhy_29way_logOdds
Q06124		NP_001317366.1,NM_001330437.1,NP_002825.3,NM_002834.4,NP_542168.1,NM_080601.2	S502	A,P,L,T	{'cancer somatic': ['L', 'T', 'A', 'P'], 'cancer germline': ['L', 'T', 'A', 'P'], 'other diseases': ['L', 'T', 'A', 'P']}	{'1NWE': ('Core', '9.54249', 'NONE', '4.2', 'T'), '1NWL': ('Core', '42.1896', 'NONE', '5.5', 'T'), '3I80': ('Core isolated chain', 'NONE', 'NONE', '4.4', 'T'), '3I7Z': ('Core', 'NONE', '8.52813', '5.2', 'T'), '1T4J': ('Core', '22.6923', 'NONE', '5.3', 'T'), '2QBQ': ('Core', '6.17752', 'NONE', '3.7', 'T'), '2QBP': ('Contact Ligand', '3.62489', 'NONE', '0.1', 'T'), '2QBS': ('Core', '5.5738', 'NONE'…	Contact Protein	2.7927	2.66924	None	None	(0.0, '288753')	disorder	na	na	na	na	na	na	na	na	na	na	na	na	na	na	na	na	na	na	na	na	na	na	na	na	na	na	na	na	na	na	na	na	na	na
Q06124		NP_001317366.1,NM_001330437.1,NP_002825.3,NM_002834.4,NP_542168.1,NM_080601.2	T73	I,P,K	{'other diseases': ['P', 'I', 'K'], 'cancer germline': ['P', 'I', 'K']}	{'1R1S': ('Surface', 'NONE', '13.3563', '33.5', 'S'), '1R1P': ('Surface', 'NONE', '13.1417', '32.2', 'S'), '1R1Q': ('Surface', 'NONE', '13.004', '30.9', 'S'), '4QSY': ('Surface', 'NONE', '13.9085', '50.8', 'S'), '4BPC': ('Surface isolated chain', 'NONE', 'NONE', '33.0', 'E'), '2FH7': ('Surface isolated chain', 'NONE', 'NONE', '33.0', 'E'), '4H34': ('Core isolated chain', 'NONE', 'NONE', '4.2', 'S…	Core	14.9644	13.004	None	None	(4.2, '288724')	disorder	na	na	na	na	na	na	na	na	na	na	na	na	na	na	na	na	na	na	na	na	na	na	na	na	na	na	na	na	na	na	na	na	na	na
Q06124		NP_001317366.1,NM_001330437.1,NP_002825.3,NM_002834.4,NP_542168.1,NM_080601.2	E76	A,D,G,K,Q,V	{'cancer somatic': ['Q', 'K', 'A', 'G', 'V', 'D'], 'cancer germline': ['Q', 'K', 'A', 'G', 'V', 'D'], 'other diseases': ['Q', 'K', 'A', 'G', 'V', 'D']}	{'4QSY': ('Surface', 'NONE', '12.8254', '47.9', 'H'), '1R1P': ('Surface', 'NONE', '13.7247', '57.6', 'H'), '1R1Q': ('Surface', 'NONE', '13.5641', '56.9', 'H'), '1R1S': ('Surface', 'NONE', '13.9071', '55.1', 'H'), '4BPC': ('Surface isolated chain', 'NONE', 'NONE', '33.0', 'E'), '2FH7': ('Surface isolated chain', 'NONE', 'NONE', '33.0', 'E'), '4H34': ('Core isolated chain', 'NONE', 'NONE', '4.5', '…	Core	12.8969	11.9947	None	None	(2.1, '288886')	helix	na	na	na	na	na	na	na	na	na	na	na	na	na	na	na	na	na	na	na	na	na	na	na	na	na	na	na	na	na	na	na	na	na	na
Q06124		NP_001317366.1,NM_001330437.1,NP_002825.3,NM_002834.4,NP_542168.1,NM_080601.2	A72	D,G,P,S,T,V	{'other diseases': ['G', 'D', 'V', 'T', 'S', 'P'], 'cancer germline': ['G', 'D', 'V', 'T', 'S', 'P']}	{'4QSY': ('Surface', 'NONE', '14.5348', '73.3', 'S'), '1R1P': ('Surface', 'NONE', '14.8563', '67.0', 'S'), '1R1Q': ('Surface', 'NONE', '14.8503', '79.0', 'S'), '1R1S': ('Surface', 'NONE', '15.0443', '68.5', 'S'), '4BPC': ('Surface isolated chain', 'NONE', 'NONE', '33.0', ''), '2FH7': ('Surface isolated chain', 'NONE', 'NONE', '33.0', ''), '4H34': ('Core isolated chain', 'NONE', 'NONE', '0.4', 'S'…	Core	15.4841	13.7824	None	None	(0.0, '288744')	disorder	na	na	na	na	na	na	na	na	na	na	na	na	na	na	na	na	na	na	na	na	na	na	na	na	na	na	na	na	na	na	na	na	na	na
Q06124		NP_001317366.1,NM_001330437.1,NP_002825.3,NM_002834.4,NP_542168.1,NM_080601.2	G503	A,R,E,V	{'other diseases': ['V', 'E', 'A', 'R'], 'cancer germline': ['V', 'E', 'A', 'R']}	{'1NWE': ('Surface', '15.4363', 'NONE', '44.9', 'T'), '1NWL': ('Surface', '43.8055', 'NONE', '40.6', 'T'), '3I80': ('Surface isolated chain', 'NONE', 'NONE', '42.6', 'T'), '4GFV': ('Surface', 'NONE', '12.9849', '29.5', 'H'), '1T4J': ('Surface', '25.1041', 'NONE', '42.0', 'T'), '2QBQ': ('Surface', '11.2141', 'NONE', '41.7', 'T'), '2QBP': ('Surface', '8.59581', 'NONE', '40.4', 'T'), '2QBS': ('Surfa…	Contact Protein	6.58523	2.76274	None	None	(2.3, '288888')	disorder	na	na	na	na	na	na	na	na	na	na	na	na	na	na	na	na	na	na	na	na	na	na	na	na	na	na	na	na	na	na	na	na	na	na
Q06124		NP_001317366.1,NM_001330437.1,NP_002825.3,NM_002834.4,NP_542168.1,NM_080601.2	Q506	P	{'other diseases': ['P'], 'cancer germline': ['P']}	{'1NWE': ('Surface', '7.92209', 'NONE', '29.2', 'T'), '2FH7': ('Surface isolated chain', 'NONE', 'NONE', '33.0', 'T'), '3I80': ('Surface isolated chain', 'NONE', 'NONE', '27.5', 'T'), '3I7Z': ('Surface', 'NONE', '7.20772', '28.4', 'T'), '1T4J': ('Surface', '25.3177', 'NONE', '27.8', 'T'), '2QBQ': ('Contact Ligand', '3.59801', 'NONE', '18.9', 'T'), '2QBP': ('Contact Ligand', '3.43965', 'NONE', '10…	Contact Protein	3.07204	2.54523	None	None	(0.0, '288753')	disorder	na	na	na	na	na	na	na	na	na	na	na	na	na	na	na	na	na	na	na	na	na	na	na	na	na	na	na	na	na	na	na	na	na	na
Q06124		NP_001317366.1,NM_001330437.1,NP_002825.3,NM_002834.4,NP_542168.1,NM_080601.2	D61	A,G,H,N,V,Y	{'cancer somatic': ['Y', 'H', 'N', 'A', 'G', 'V'], 'cancer germline': ['Y', 'H', 'N', 'A', 'G', 'V'], 'other diseases': ['Y', 'H', 'N', 'A', 'G', 'V']}	{'1R1S': ('Surface', 'NONE', '11.3332', '27.2', ''), '1R1P': ('Surface', 'NONE', '11.1975', '24.8', ''), '1R1Q': ('Surface', 'NONE', '11.1992', '24.8', ''), '4QSY': ('Surface', 'NONE', '14.7495', '90.9', 'S'), '4BPC': ('Surface isolated chain', 'NONE', 'NONE', '33.0', 'H'), '2FH7': ('Surface isolated chain', 'NONE', 'NONE', '33.0', 'H'), '4H34': ('Core isolated chain', 'NONE', 'NONE', '13.9', 'S'…	Core	11.5924	11.1975	None	None	(5.7, '288755')	disorder	na	na	na	na	na	na	na	na	na	na	na	na	na	na	na	na	na	na	na	na	na	na	na	na	na	na	na	na	na	na	na	na	na	na
Q06124		NP_001317366.1,NM_001330437.1,NP_002825.3,NM_002834.4,NP_542168.1,NM_080601.2	E139	D,G	{'cancer somatic': ['G', 'D'], 'cancer germline': ['G', 'D'], 'other diseases': ['G', 'D']}	{'4BPC': ('Surface isolated chain', 'NONE', 'NONE', '33.0', 'H'), '2FH7': ('Surface isolated chain', 'NONE', 'NONE', '33.0', 'H'), '4H34': ('Surface isolated chain', 'NONE', 'NONE', '50.5', 'E'), '2CIA': ('Surface', 'NONE', '8.15343', '28.0', 'E'), '3PS5': ('Core isolated chain', 'NONE', 'NONE', '8.7', 'E'), '2CI8': ('Surface isolated chain', 'NONE', 'NONE', '23.6', 'E'), '2SHP': ('Surface', '31.…	Contact Protein	17.9137	2.45913	None	None	(8.7, '288731')	sheet	na	na	na	na	na	na	na	na	na	na	na	na	na	na	na	na	na	na	na	na	na	na	na	na	na	na	na	na	na	na	na	na	na	na
P23769	chr3:128200744_G/A,chr3:128200744_G/T	NP_001139133.1,NM_001145661.1,NP_001139134.1,NM_001145662.1,NP_116027.2,NM_032638.4	T354	I,K,M	{'other diseases': ['K', 'M', 'I'], 'cancer germline': ['K', 'M', 'I']}	{'4HC9': ('Contact Ligand', '4.1131', '38.1765', '20.7', ''), '3DFV': ('Surface', '5.16344', '8.2853', '19.3', ''), '2VUS': ('Contact Protein', '4.13287', '2.75227', '27.5', ''), '3VD6': ('Core', '27.3326', '8.58048', '9.7', ''), '2VUU': ('Contact Protein', '4.17731', '2.56135', '29.5', ''), '3DFX': ('Contact Ligand', '3.6295', '7.94383', '18.2', ''), '4HC7': ('Contact Ligand', '4.207', '8.52662'…	Contact Protein	3.6295	2.56135	7.94383	None	(9.7, '11695')	disorder	na	na	na	na	na	na	na	na	na	na	na	na	na	na	na	na	na	na	na	na	na	na	na	na	na	na	na	na	na	na	na	na	na	na
P01116	chr12:25380280_C/G,chr12:25380279_C/T	NP_004976.2,NM_004985.4,NP_203524.1,NM_033360.3,XP_006719132.1,XM_006719069.3,XP_011518955.1,XM_011520653.2	G60	C,S,R,D,V	{'cancer somatic': ['S', 'D', 'V', 'R', 'C'], 'cancer germline': ['S', 'D', 'V', 'R', 'C']}	{'4DSU': ('Surface', '7.04992', 'NONE', '42.4', ''), '2VH5': ('Core', '26.6721', '6.91931', '9.1', ''), '1YZK': ('Core', '6.01923', 'NONE', '7.7', 'S'), '3GFT': ('Core', '6.24176', 'NONE', '14.0', 'S'), '3X1W': ('Core', '5.5539', 'NONE', '10.6', ''), '1K8R': ('Surface', '5.07912', '11.3689', '16.2', ''), '4DST': ('Core', '15.1688', 'NONE', '11.2', 'S'), '3X1Z': ('Contact Ligand', '2.85701', 'NONE…	Contact Ligand	2.25998	2.85187	None	None	(0.0, '294603')	disorder	na	na	na	na	na	na	na	na	na	na	na	na	na	na	na	na	na	na	na	na	na	na	na	na	na	na	na	na	na	na	na	na	na	na
P01116	chr12:25398285_C/G,chr12:25398284_C/G,chr12:25398285_C/A,chr12:25398284_C/A,chr12:25398284_C/T,chr12:25398285_C/T	NP_004976.2,NM_004985.4,NP_203524.1,NM_033360.3,XP_006719132.1,XM_006719069.3,XP_011518955.1,XM_011520653.2	G12	A,C,D,S,R,V	{'cancer somatic': ['V', 'C', 'R', 'S', 'D', 'A'], 'cancer germline': ['V', 'C', 'R', 'S', 'D', 'A']}	{'4DSU': ('Contact Ligand', '3.7653', 'NONE', '51.7', 'T'), '2VH5': ('Contact Protein', '29.3569', '4.67748', '48.2', 'T'), '1YZK': ('Surface', '6.88996', 'NONE', '45.3', 'T'), '3GFT': ('Surface', '7.38698', 'NONE', '37.0', 'T'), '3DDC': ('Surface', '7.16098', '14.8355', '33.8', 'T'), '1K8R': ('Surface', '7.32092', '14.1483', '31.4', 'T'), '4DST': ('Surface', '19.046', 'NONE', '48.3', 'T'), '3X1Z…	Contact Ligand	1.69137	2.70759	None	None	(2.0, '294713')	disorder	0.03	D	0.956	P	0.773	P	0	D	1	D	2.27	M	-1.14	T	-4.55	D	0.819	5.811	27.2	0.998	0.985	D	0.215	D	0.574	D	0.732	0	5.68	0.871	0.919	1	1	18.372
P01116	chr12:25398279_C/A,chr12:25398279_C/T	NP_004976.2,NM_004985.4,NP_203524.1,NM_033360.3,XP_006719132.1,XM_006719069.3,XP_011518955.1,XM_011520653.2	V14	I,A,L	{'cancer somatic': ['I', 'L', 'A'], 'cancer germline': ['I', 'L', 'A']}	{'4DSU': ('Contact Ligand', '3.17672', 'NONE', '0.0', 'S'), '2VH5': ('Core', '27.279', '10.6949', '0.1', 'S'), '1YZK': ('Core', '7.4305', 'NONE', '0.1', 'S'), '3GFT': ('Core', '7.39025', 'NONE', '0.2', 'S'), '3X1W': ('Contact Ligand', '3.26646', 'NONE', '0.2', 'S'), '1K8R': ('Core', '7.40427', '14.5513', '0.1', 'S'), '1P2V': ('Core', '7.50199', 'NONE', '0.6', 'S'), '3X1Z': ('Contact Ligand', '3.2…	Contact Ligand	2.56251	3.69628	None	None	(0.0, '294699')	disorder	na	na	na	na	na	na	na	na	na	na	na	na	na	na	na	na	na	na	na	na	na	na	na	na	na	na	na	na	na	na	na	na	na	na
P10721	chr4:55595501_G/C,chr4:55594287_G/C	NP_000213.1,NM_000222.2,NP_001087241.1,NM_001093772.1	G664	A,R	{'cancer germline': ['R', 'A']}	{'3EWH': ('Surface', '15.3772', 'NONE', '43.9', 'S'), '3F3V': ('Surface', '15.7872', 'NONE', '41.9', 'S'), '3WZD': ('Surface', '16.1166', 'NONE', '45.8', 'S'), '3WZE': ('Surface', '17.2777', 'NONE', '36.5', 'S'), '2GS6': ('Surface', '17.2294', '17.2294', '95.4', 'S'), '2GS7': ('Surface', '19.992', '18.3694', '70.9', 'S'), '2GS2': ('Surface isolated chain', 'NONE', 'NONE', '94.6', 'S'), '2OG8': ('…	Contact Protein	6.9782	2.92664	None	None	(1.6, '221374')	disorder	0	D	0.999	D	0.889	P	0	D	1	D	1.065	L	-2.58	D	-5.52	D	0.805	5.339	25.8	0.998	0.996	D	0.55	D	0.723	D	0.706	0	5.79	0.917	1.048	0.685	0.959	20.023
P10721	chr4:55599321_A/T,chr4:55599320_G/T,chr4:55599320_G/C,chr4:55599321_A/C	NP_000213.1,NM_000222.2,NP_001087241.1,NM_001093772.1	D816	A,E,G,F,I,H,N,V,Y	{'cancer somatic': ['V', 'F', 'Y', 'G', 'E', 'A', 'N', 'H', 'I'], 'cancer germline': ['V', 'F', 'Y', 'G', 'E', 'A', 'N', 'H', 'I']}	{'2SRC': ('Core', '11.0981', 'NONE', '7.2', 'G'), '3WZE': ('Surface', '11.7667', 'NONE', '33.0', ''), '2GS6': ('Surface', '10.9325', '16.8529', '44.7', 'E'), '2GS7': ('Core', '12.9964', '22.6175', '1.3', 'H'), '2GS2': ('Surface isolated chain', 'NONE', 'NONE', '33.3', 'E'), '2J6M': ('Surface', '17.4086', 'NONE', '48.4', 'E'), '3LCO': ('Surface', '8.19698', 'NONE', '27.8', ''), '4E20': ('Surface',…	Contact Protein	2.72222	2.66671	None	None	(0.3, '221190')	sheet	na	na	na	na	na	na	na	na	na	na	na	na	na	na	na	na	na	na	na	na	na	na	na	na	na	na	na	na	na	na	na	na	na	na
P15056	chr7:140453146_G/C,chr7:140453145_A/C,chr7:140453145_A/T,chr7:140453145_A/G	NP_004324.2,NM_004333.4	L597	F,H,Q,P,R,V	{'cancer somatic': ['Q', 'V', 'R', 'P', 'F', 'H'], 'cancer germline': ['Q', 'V', 'R', 'P', 'F', 'H'], 'other diseases': ['Q', 'V', 'R', 'P', 'F', 'H']}	{'4EHE': ('Contact Ligand', '4.23207', '13.5447', '6.8', ''), '4EHG': ('Core', '5.64711', '13.7373', '14.1', 'S'), '3Q96': ('Surface', '7.31441', '19.5264', '37.5', ''), '3Q4C': ('Surface', '13.6726', 'NONE', '35.6', 'S'), '4DBN': ('Surface', '6.55378', '18.6223', '38.4', ''), '3PRI': ('Surface', '8.89185', 'NONE', '36.5', 'T'), '4KSQ': ('Surface', '6.0917', '19.3673', '40.1', ''), '3PRF': ('Core…	Contact Ligand	3.25118	7.16598	None	None	(0.5, '310653')	disorder	na	na	na	na	na	na	na	na	na	na	na	na	na	na	na	na	na	na	na	na	na	na	na	na	na	na	na	na	na	na	na	na	na	na
P15056	chr7:140453136_A/C,chr7:140453137_C/A,chr7:140453136_A/G,chr7:140453136_A/T,chr7:140453137_C/T	NP_004324.2,NM_004333.4	V600	A,E,D,G,M,L	{'cancer somatic': ['A', 'L', 'E', 'D', 'G', 'M'], 'cancer germline': ['A', 'L', 'E', 'D', 'G', 'M'], 'other diseases': ['A', 'L', 'E', 'D', 'G', 'M']}	{'4EHE': ('Surface', '9.4197', '17.2117', '27.8', 'T'), '3Q4C': ('Surface', '21.0937', 'NONE', '34.3', ''), '3PRI': ('Surface', '16.2065', 'NONE', '86.1', ''), '3PRF': ('Surface', '18.552', 'NONE', '104.8', ''), '4E26': ('Core', '18.196', '9.33393', '9.3', 'E'), '3II5': ('Surface', '11.4752', 'NONE', '83.7', ''), '3PPJ': ('Surface', '13.9963', 'NONE', '72.6', ''), '3A4O': ('Surface', '17.7124', '…	Contact Ligand	3.39588	4.61049	None	None	(0.5, '310659')	helix	0.002	D	0.904	P	0.592	P	0	D	1	D	1.445	L	-1.64	D	-2.39	N	0.763	6.877	33	0.998	0.978	D	0.154	D	0.554	D	0.651	0	5.65	0.871	0.931	1	1	19.792
P15056	chr7:140481402_C/A,chr7:140481402_C/G,chr7:140481403_C/T,chr7:140481402_C/T	NP_004324.2,NM_004333.4	G469	A,R,E,V	{'cancer somatic': ['V', 'R', 'E', 'A'], 'cancer germline': ['V', 'R', 'E', 'A'], 'other diseases': ['V', 'R', 'E', 'A']}	{'4KSP': ('Core', '8.8672', '20.1598', '12.5', 'E'), '4XV1': ('Surface', '8.56802', '19.654', '60.8', ''), '4EHE': ('Core', '7.80435', '19.7531', '0.9', ''), '4EHG': ('Core', '8.38135', '19.6306', '9.4', 'E'), '4KSQ': ('Core', '9.75991', '20.8198', '7.3', 'E'), '4CSV': ('Core', '9.75241', 'NONE', '13.6', ''), '3Q96': ('Core', '9.61664', '20.7781', '5.1', ''), '4FC0': ('Surface', '8.58002', '20.66…	Contact Ligand	3.94103	6.57117	None	None	(0.0, '310618')	sheet	0	D	0.985	D	0.835	P	0	D	1	D	1.7	L	-2.51	D	-5.68	D	0.974	5.918	27.5	0.998	0.99	D	0.609	D	0.747	D	0.615	0	5.62	0.871	0.892	1	1	17.843
P15056	chr7:140481417_C/T,chr7:140481417_C/A,chr7:140481418_C/T	NP_004324.2,NM_004333.4	G464	A,R,E,V	{'cancer somatic': ['A', 'E', 'V', 'R'], 'cancer germline': ['A', 'E', 'V', 'R'], 'other diseases': ['A', 'E', 'V', 'R']}	{'4KSP': ('Surface', '5.50131', '19.5274', '34.8', 'E'), '4EHE': ('Surface', '6.46784', '19.8689', '17.2', ''), '4EHG': ('Surface', '7.08384', '20.2715', '25.7', 'E'), '4KSQ': ('Surface', '6.02874', '19.2393', '33.1', 'E'), '4CSV': ('Surface', '7.0021', 'NONE', '40.9', 'E'), '3Q96': ('Surface', '6.68125', '18.925', '29.2', 'E'), '1UWH': ('Surface', '6.93146', '18.9579', '27.4', 'E'), '4DBN': ('Su…	Contact Ligand	2.97151	4.45299	None	None	(1.8, '310622')	sheet	0	D	0.997	D	0.973	D	0	D	1	D	4.05	H	-2.77	D	-7.57	D	0.998	7.11	34	0.999	0.987	D	1.055	D	0.907	D	0.706	0	5.62	0.871	0.892	0.998	1	17.843
P07949	chr10:43617416_T/C	NP_065681.1,NM_020630.4,NP_066124.1,NM_020975.4	M918	T,V	{'cancer somatic': ['V', 'T'], 'cancer germline': ['V', 'T'], 'other diseases': ['V', 'T']}	{'3EWH': ('Surface', '15.5707', 'NONE', '33.0', ''), '2HZN': ('Core', '16.0639', 'NONE', '9.1', 'S'), '2HZI': ('Core', '19.0892', 'NONE', '6.1', ''), '2SRC': ('Core', '10.9598', 'NONE', '12.1', 'S'), '3WZE': ('Surface', '15.4039', 'NONE', '33.0', ''), '2GS6': ('Contact Protein', '9.55298', '3.83141', '7.2', 'S'), '2GS7': ('Core', '14.2826', '22.31', '4.5', 'S'), '2GS2': ('Core isolated chain', 'N…	Contact Ligand	2.63094	3.47389	None	None	(0.5, '97879')	disorder	0	D	1	D	1	D	0	D	1	A	1.63	L	-2.68	D	-5.47	D	0.981	6.098	28.2	0.993	0.983	D	0.776	D	0.799	D	0.706	0	5.43	0.991	1.061	1	1	15.777
P07949	chr10:43609096_T/C,chr10:43609097_G/C,chr10:43609097_G/A	NP_065681.1,NM_020630.4,NP_066124.1,NM_020975.4	C618	G,F,S,R,W,Y	{'cancer somatic': ['S', 'F', 'Y', 'R', 'W', 'G'], 'cancer germline': ['S', 'F', 'Y', 'R', 'W', 'G'], 'other diseases': ['S', 'F', 'Y', 'R', 'W', 'G']}	{'3VRY': ('Core', '30.8303', 'NONE', '5.1', 'T'), '1KSW': ('Surface', '18.4003', 'NONE', '22.8', 'H'), '2FO0': ('Core', '42.2543', 'NONE', '15.6', 'E'), '2C0T': ('Core', '31.1192', 'NONE', '5.6', 'T'), '3VS4': ('Core', '34.3378', 'NONE', '7.2', 'S'), '3VS2': ('Surface', '48.3277', 'NONE', '73.9', ''), '3VS1': ('Core', '21.7188', 'NONE', '6.9', 'T'), '2SRC': ('Surface', '19.2376', 'NONE', '17.3', …	Core	18.4003	None	None	None	(5.1, '97868')	helix	na	na	na	na	na	na	na	na	na	na	na	na	na	na	na	na	na	na	na	na	na	na	na	na	na	na	na	na	na	na	na	na	na	na
P07949	chr10:43609949_G/A,chr10:43609948_T/A,chr10:43609948_T/C,chr10:43609950_C/G,chr10:43609948_T/G,chr10:43609949_G/T	NP_065681.1,NM_020630.4,NP_066124.1,NM_020975.4	C634	G,F,S,R,W,Y	{'cancer somatic': ['Y', 'G', 'F', 'W', 'S', 'R'], 'cancer germline': ['Y', 'G', 'F', 'W', 'S', 'R'], 'other diseases': ['Y', 'G', 'F', 'W', 'S', 'R']}	{'2C0I': ('Surface', '32.6401', 'NONE', '19.7', 'E'), '4FL2': ('Core', '40.4909', 'NONE', '6.1', 'H'), '1KSW': ('Core', '28.3964', 'NONE', '0.2', 'E'), '1OPK': ('Core', '25.407', 'NONE', '0.0', 'H'), '2HCK': ('Surface', '10.5947', '10.0761', '23.1', 'E'), '2C0O': ('Surface', '32.5432', 'NONE', '22.0', 'E'), '1AD5': ('Surface', '19.6905', 'NONE', '23.9', 'E'), '3VS6': ('Surface', '9.52444', 'NONE'…	Core	9.52444	10.0761	None	None	(0.0, '97310')	sheet	0.002	D	1	D	0.999	D	0	D	1	D	2.47	M	-1.24	T	-5.8	D	0.986	3.753	23.3	0.997	0.946	D	1.084	D	0.976	D	0.696	0	4.52	0.991	1.061	0.844	0.802	14.041
P07949		NP_065681.1,NM_020630.4,NP_066124.1,NM_020975.4	R114	C	{'cancer somatic': ['C'], 'cancer germline': ['C'], 'other diseases': ['C']}	{'2X2U': ('Surface', '8.23664', 'NONE', '66.3', 'T')}	Surface	8.23664	None	None	None	(66.3, '97418')	disorder	na	na	na	na	na	na	na	na	na	na	na	na	na	na	na	na	na	na	na	na	na	na	na	na	na	na	na	na	na	na	na	na	na	na
P01111	chr1:115258745_C/A,chr1:115258744_C/A,chr1:115258745_C/G,chr1:115258744_C/G,chr1:115258744_C/T	NP_002515.1,NM_002524.4	G13	A,C,D,S,R,V	{'cancer somatic': ['S', 'R', 'V', 'A', 'C', 'D'], 'cancer germline': ['S', 'R', 'V', 'A', 'C', 'D']}	{'4DSU': ('Contact Ligand', '2.74573', 'NONE', '35.4', 'T'), '2VH5': ('Surface', '28.2402', '8.72424', '23.6', 'T'), '1YZK': ('Surface', '6.36602', 'NONE', '35.7', 'T'), '3GFT': ('Surface', '6.63141', 'NONE', '18.8', 'T'), '3DDC': ('Core', '6.437', '14.8059', '12.6', 'T'), '1K8R': ('Surface', '6.96882', '13.3008', '19.3', 'T'), '4DST': ('Core', '19.6193', 'NONE', '14.3', 'T'), '3X1Z': ('Contact L…	Contact Ligand	1.81355	3.15165	None	None	(0.0, '294432')	disorder	0.029	D	0.434	B	0.383	B	0	U	1	D	3.325	M	-0.7	T	-5.48	D	0.991	4.984	25.1	0.997	0.911	D	-0.083	T	0.448	T	0.628	0	5.58	0.871	0.935	0.999	1	19.377
P01111	chr1:115258747_C/T,chr1:115258748_C/T,chr1:115258747_C/A,chr1:115258747_C/G,chr1:115258748_C/G,chr1:115258748_C/A	NP_002515.1,NM_002524.4	G12	A,C,D,N,S,R,V	{'cancer somatic': ['V', 'C', 'R', 'S', 'N', 'D', 'A'], 'cancer germline': ['V', 'C', 'R', 'S', 'N', 'D', 'A']}	{'4DSU': ('Contact Ligand', '3.7653', 'NONE', '51.7', 'T'), '2VH5': ('Contact Protein', '29.3569', '4.67748', '48.2', 'T'), '1YZK': ('Surface', '6.88996', 'NONE', '45.3', 'T'), '3GFT': ('Surface', '7.38698', 'NONE', '37.0', 'T'), '3DDC': ('Surface', '7.16098', '14.8355', '33.8', 'T'), '1K8R': ('Surface', '7.32092', '14.1483', '31.4', 'T'), '4DST': ('Surface', '19.046', 'NONE', '48.3', 'T'), '3X1Z…	Contact Ligand	1.69137	2.70759	None	None	(2.0, '294432')	disorder	0.032	D	0.775	P	0.589	P	0	U	1	D	2.15	M	-1.14	T	-4.62	D	0.804	4.51	24.3	0.998	0.928	D	-0.045	T	0.469	T	0.628	0	5.58	0.871	0.935	0.999	1	19.377
P11802	chr12:58145431_G/A,chr12:58145430_C/A,chr12:58145431_G/T,chr12:58145430_C/T	NP_000066.1,NM_000075.3	R24	S,H,C,L	{'cancer somatic': ['L', 'C', 'H', 'S'], 'cancer germline': ['L', 'C', 'H', 'S'], 'other diseases': ['L', 'C', 'H', 'S']}	{'3RNI': ('Surface', '11.783', 'NONE', '42.2', 'E'), '3TN8': ('Surface', '11.5454', '19.4275', '39.2', 'E'), '2WAJ': ('Surface', '11.8217', 'NONE', '38.9', 'E'), '3CGO': ('Surface', '12.0036', 'NONE', '39.1', 'E'), '1BI8': ('Contact Protein', 'NONE', '2.72682', '34.0', 'E'), '4B99': ('Surface', '12.2234', 'NONE', '19.8', 'E'), '4F7L': ('Surface', '12.1583', '19.4873', '60.1', 'E'), '3CGF': ('Surf…	Contact Protein	7.21645	2.72682	None	None	(7.1, '320844')	sheet	0.021	D	0.991	D	0.9	P	0	D	1	D	1.875	L	1.99	T	-4.28	D	0.871	6.187	28.6	0.997	0.981	D	-0.618	T	0.231	T	0.733	0	4.28	-0.045	1.048	0.936	0.998	13.092

## Sheet: oncogene somatic
Uniprot Id	genomic position	RefSeq Ids	variant position	substitutions	datasets	used template structures	classification	minimal ligand substitution distance	minimal chain substitution distance	minimal DNA substitution distance	minimal RNA substitution distance	minimal relative surface access	secondary structure assignment	SIFT_score	SIFT_pred	Polyphen2_HDIV_score	Polyphen2_HDIV_pred	Polyphen2_HVAR_score	Polyphen2_HVAR_pred	LRT_score	LRT_pred	MutationTaster_score	MutationTaster_pred	MutationAssessor_score	MutationAssessor_pred	FATHMM_score	FATHMM_pred	PROVEAN_score	PROVEAN_pred	VEST3_score	CADD_raw	CADD_phred	DANN_score	fathmm-MKL_coding_score	fathmm-MKL_coding_pred	MetaSVM_score	MetaSVM_pred	MetaLR_score	MetaLR_pred	integrated_fitCons_score	integrated_confidence_value	GERP++_RS	phyloP7way_vertebrate	phyloP20way_mammalian	phastCons7way_vertebrate	phastCons20way_mammalian	SiPhy_29way_logOdds
P31749	chr14:105242063_G/A	NP_001014431.1,NM_001014431.1,NP_001014432.1,NM_001014432.1,NP_005154.2,NM_005163.2,XP_005267458.1,XM_005267401.1	R121	W	{'cancer somatic': ['W']}	{'4IB3': ('Surface', '22.3676', '25.8157', '32.1', 'H'), '4IB1': ('Surface', '22.8853', '25.2747', '32.7', 'H'), '4IB0': ('Surface', '22.8799', '25.34', '31.0', 'H'), '3C51': ('Surface', '15.8967', '28.7528', '39.2', 'E'), '3C50': ('Surface', '15.8255', '31.4784', '40.2', 'E'), '2UVX': ('Surface', '21.2622', '23.3476', '33.0', 'H'), '1YM7': ('Surface isolated chain', 'NONE', 'NONE', '56.9', 'H'),…	Contact Ligand	3.45781	5.70054	None	41.425	(0.0, '335225')	helix	0.014	D	0.995	D	0.586	P	0.028	N	0.997	D	0	N	0.88	T	-2.1	N	0.345	5.315	25.8	0.999	0.555	D	-0.993	T	0.076	T	0.646	0	3.9	0.917	0.939	0.993	0.999	12.247
P31749	chr14:105236728_G/A	NP_001014431.1,NM_001014431.1,NP_001014432.1,NM_001014432.1,NP_005154.2,NM_005163.2,XP_005267458.1,XM_005267401.1	R465	C	{'cancer somatic': ['C']}	{'4IB3': ('Surface', '16.7251', '15.9646', '22.4', 'S'), '4IB1': ('Surface', '18.15', '15.6199', '20.9', 'S'), '4IB0': ('Surface', '18.1452', '15.832', '21.4', 'S'), '3C51': ('Surface', '15.55', '6.61336', '16.4', 'H'), '3C50': ('Surface', '26.7635', '35.4618', '70.7', 'H'), '4CFF_na': ('Surface', '26.8522', '5.67116', '37.4', 'H'), '2OJF': ('Core', '15.9186', '15.4018', '9.1', 'S'), '1YM7': ('Su…	Contact Protein	7.26001	3.57409	None	21.116	(0.0, '335502')	disorder	0.032	D	0.995	D	0.642	P	0	N	1	D	1.735	L	-0.31	T	-2.63	D	0.822	7.482	34	0.999	0.574	D	-0.473	T	0.286	T	0.644	0	3.42	-0.045	0.902	0.962	0.998	11.408
P31749	chr14:105246445_A/C	NP_001014431.1,NM_001014431.1,NP_001014432.1,NM_001014432.1,NP_005154.2,NM_005163.2,XP_005267458.1,XM_005267401.1	L52	R	{'cancer somatic': ['R']}	{'4TND': ('Core', '41.462', 'NONE', '11.4', 'H'), '3O96': ('Core', '9.64099', 'NONE', '6.6', ''), '3C51': ('Core', '11.2367', '10.1082', '7.5', 'H'), '3C50': ('Core', '11.0943', '9.6754', '5.5', 'H'), '4EJN': ('Core', '6.21602', 'NONE', '9.1', ''), '1YM7': ('Core isolated chain', 'NONE', 'NONE', '6.8', 'H'), '1UNR': ('Surface isolated chain', 'NONE', 'NONE', '54.3', 'S'), '5DYL': ('Surface isolat…	Contact Ligand	3.64913	8.70517	None	38.0084	(5.3, '335223')	helix	0.001	D	0.999	D	0.993	D	0	D	1	D	1.955	M	0.83	T	-5.27	D	0.908	5.036	25.2	0.997	0.978	D	-0.541	T	0.262	T	0.707	0	4.77	1.062	1.088	0.999	0.805	13.247
P31749	chr14:105243045_A/T	NP_001014431.1,NM_001014431.1,NP_001014432.1,NM_001014432.1,NP_005154.2,NM_005163.2,XP_005267458.1,XM_005267401.1	W80	R	{'cancer somatic': ['R']}	{'4TND': ('Core', '24.0523', 'NONE', '1.0', 'H'), '3O96': ('Contact Ligand', '3.41294', 'NONE', '19.2', 'T'), '3C51': ('Core', '14.6096', '8.04887', '0.0', 'H'), '3C50': ('Core', '14.4474', '8.62779', '0.8', 'H'), '4UAK': ('Surface', '19.0578', 'NONE', '50.9', 'H'), '4EJN': ('Contact Ligand', '2.79074', 'NONE', '7.9', 'T'), '1YM7': ('Surface isolated chain', 'NONE', 'NONE', '60.5', 'H'), '1UNR': …	Contact Ligand	2.79074	5.94428	None	38.7791	(0.0, '335420')	helix	0.001	D	0.986	D	0.93	D	0	D	1	D	2.14	M	0.89	T	-12.55	D	0.954	5.935	27.6	0.996	0.921	D	-0.589	T	0.232	T	0.672	0	4.55	1.062	1.083	1	1	14.047
P31749	chr14:105243048_G/T	NP_001014431.1,NM_001014431.1,NP_001014432.1,NM_001014432.1,NP_005154.2,NM_005163.2,XP_005267458.1,XM_005267401.1	Q79	K	{'cancer somatic': ['K']}	{'4TND': ('Core', '27.7382', 'NONE', '0.0', 'H'), '3O96': ('Contact Ligand', '4.67501', 'NONE', '19.7', 'E'), '3C51': ('Contact Protein', '12.0956', '3.24675', '14.6', 'H'), '3C50': ('Contact Protein', '11.7651', '3.54029', '12.4', 'H'), '4UAK': ('Surface', '23.4398', 'NONE', '30.6', 'H'), '4EJN': ('Contact Ligand', '3.52539', 'NONE', '3.5', 'E'), '1YM7': ('Surface isolated chain', 'NONE', 'NONE'…	Contact Protein	3.52539	3.24675	None	42.4636	(0.0, '335450')	helix	0.023	D	0.996	D	0.967	D	0	D	1	D	1.825	L	0.89	T	-3.56	D	0.815	4.997	25.1	0.995	0.972	D	0.177	D	0.573	D	0.672	0	4.55	0.917	0.949	1	1	17.484
P31749	chr14:105240290_C/T	NP_001014431.1,NM_001014431.1,NP_001014432.1,NM_001014432.1,NP_005154.2,NM_005163.2,XP_005267458.1,XM_005267401.1	D221	N	{'cancer somatic': ['N']}	{'3QCQ': ('Surface', '15.7077', 'NONE', '56.6', 'S'), '3QCS': ('Surface', '16.2751', 'NONE', '56.0', 'S'), '3QCY': ('Surface', '16.2446', 'NONE', '62.7', 'S'), '3QCX': ('Surface', '15.845', 'NONE', '63.0', 'S'), '3IEC': ('Surface', 'NONE', '19.6547', '63.4', 'S'), '4RZ7': ('Surface', '15.49', 'NONE', '48.9', 'S'), '4IAZ': ('Core', '16.2336', '16.9765', '13.4', 'S'), '3AGL': ('Core', '12.2165', 'N…	Contact Protein	4.52587	2.7239	None	15.1474	(0.4, '335331')	disorder	0.024	D	0.976	D	0.592	P	0	D	1	D	0.4	N	1.82	T	-4.47	D	0.121	7.619	34	0.999	0.944	D	-1.062	T	0.058	T	0.722	0	4.07	0.871	0.739	1	1	16.437
P31749	chr14:105246551_C/T	NP_001014431.1,NM_001014431.1,NP_001014432.1,NM_001014432.1,NP_005154.2,NM_005163.2,XP_005267458.1,XM_005267401.1	E17	K	{'cancer somatic': ['K']}	{'4TND': ('Surface', '41.919', 'NONE', '66.7', 'H'), '3O96': ('Surface', '5.70441', 'NONE', '26.9', 'S'), '4TNB': ('Surface', '41.4677', 'NONE', '65.8', 'H'), '4EJN': ('Surface', '5.76646', 'NONE', '30.4', 'T'), '1YM7': ('Surface isolated chain', 'NONE', 'NONE', '21.3', ''), '4WNK': ('Surface', '41.8379', 'NONE', '57.5', 'H'), '5DYL': ('Surface isolated chain', 'NONE', 'NONE', '37.8', ''), '2UVM'…	Contact Ligand	2.93507	26.4232	None	27.4518	(7.8, '335225')	disorder	0.01	D	1	D	1	D	0	D	1	D	2.175	M	1.17	T	-3.59	D	0.884	6.534	31	0.999	0.995	D	-0.641	T	0.222	T	0.707	0	4.61	0.871	0.852	0.858	0.955	16.176
P31749	chr14:105239675_G/C	NP_001014431.1,NM_001014431.1,NP_001014432.1,NM_001014432.1,NP_005154.2,NM_005163.2,XP_005267458.1,XM_005267401.1	I290	M	{'cancer somatic': ['M']}	{'3QCQ': ('Core', '7.01947', 'NONE', '0.5', 'E'), '3QCS': ('Core', '6.98505', 'NONE', '0.4', 'E'), '3QCY': ('Core', '7.04077', 'NONE', '0.2', 'E'), '3QCX': ('Core', '7.05423', 'NONE', '0.5', 'E'), '3IEC': ('Core', 'NONE', '10.6872', '0.7', 'E'), '4RZ7': ('Core', '6.36206', 'NONE', '1.2', 'E'), '3AGM': ('Core', '6.31511', 'NONE', '2.4', 'E'), '3AGL': ('Core', '7.05603', 'NONE', '2.7', 'E'), '4IAY'…	Contact Ligand	2.91976	6.88153	None	6.65832	(0.0, '335184')	sheet	0.086	T	0.99	D	0.984	D	0	D	1	D	1.835	L	1.37	T	-2.85	D	0.847	3.578	23.2	0.994	0.812	D	-0.978	T	0.136	T	0.722	0	0.27	-0.442	0.017	0.991	0.999	3.995
P31749	chr14:105239878_C/G	NP_001014431.1,NM_001014431.1,NP_001014432.1,NM_001014432.1,NP_005154.2,NM_005163.2,XP_005267458.1,XM_005267401.1	D248	H	{'cancer somatic': ['H']}	{'3QCQ': ('Surface', '22.8117', 'NONE', '55.4', 'H'), '3QCS': ('Surface', '22.8638', 'NONE', '55.5', 'H'), '3QCY': ('Surface', '23.0059', 'NONE', '54.9', 'H'), '3QCX': ('Surface', '22.8116', 'NONE', '55.3', 'H'), '3D9V': ('Surface', '22.6967', '39.9483', '70.4', 'H'), '4RZ7': ('Surface', '23.6141', 'NONE', '51.3', 'H'), '3AGM': ('Surface', '23.4219', 'NONE', '66.8', 'H'), '3W10': ('Surface', '21.…	Core	13.6493	8.60865	None	22.6872	(5.9, '335427')	helix	0.076	T	0.974	D	0.919	D	0	D	1	D	1.365	L	-0.21	T	-4.51	D	0.364	6.311	29.2	0.996	0.973	D	-0.195	T	0.387	T	0.722	0	4.65	0.871	0.785	0.998	0.998	17.548
P31749	chr14:105239800_C/G	NP_001014431.1,NM_001014431.1,NP_001014432.1,NM_001014432.1,NP_005154.2,NM_005163.2,XP_005267458.1,XM_005267401.1	D274	H	{'cancer somatic': ['H']}	{'3QCQ': ('Core', '8.46415', 'NONE', '12.6', ''), '3QCS': ('Core', '6.74903', 'NONE', '13.6', ''), '3QCY': ('Core', '5.80465', 'NONE', '12.7', ''), '3QCX': ('Core', '6.89065', 'NONE', '12.3', ''), '3IEC': ('Contact Protein', 'NONE', '3.20346', '7.0', ''), '4RZ7': ('Core', '11.4621', 'NONE', '12.4', ''), '4IAZ': ('Contact Ligand', '4.80997', '6.40243', '5.3', ''), '3AGL': ('Core', '6.00947', 'NONE…	Contact Protein	3.01096	2.48086	None	6.04267	(1.1, '335222')	disorder	0	D	1	D	0.998	D	0	D	1	D	4.2	H	-3.16	D	-6.52	D	0.982	6.303	29.1	0.996	0.955	D	1.019	D	0.926	D	0.722	0	3.14	0.871	0.785	0.994	0.998	11.004
P31749	chr14:105239420_C/G,chr14:105239419_T/C,chr14:105239420_C/A	NP_001014431.1,NM_001014431.1,NP_001014432.1,NM_001014432.1,NP_005154.2,NM_005163.2,XP_005267458.1,XM_005267401.1	D323	Y,H,G	{'cancer somatic': ['Y', 'G', 'H']}	{'3QCQ': ('Surface', '25.0081', 'NONE', '67.7', 'H'), '3QCS': ('Surface', '23.0434', 'NONE', '67.6', 'H'), '3QCY': ('Surface', '18.2632', 'NONE', '69.9', 'H'), '3QCX': ('Surface', '23.0879', 'NONE', '64.3', 'H'), '3D9V': ('Core', '22.1141', '22.8908', '12.7', ''), '4RZ7': ('Core', '27.8987', 'NONE', '6.3', 'T'), '4IAZ': ('Surface', '20.3432', '7.38051', '72.8', 'T'), '3AGL': ('Surface', '18.6968'…	Contact Protein	4.19113	2.43129	None	16.4358	(0.6, '335187')	disorder	0.004	D	0.7	P	0.685	P	0	D	1	D	0.035	N	1.78	T	-6.66	D	0.544	4.665	24.5	0.991	0.944	D	-0.969	T	0.061	T	0.722	0	3.28	0.868	0.833	1	1	15.067
P31749	chr14:105239279_G/A	NP_001014431.1,NM_001014431.1,NP_001014432.1,NM_001014432.1,NP_005154.2,NM_005163.2,XP_005267458.1,XM_005267401.1	R370	C	{'cancer somatic': ['C']}	{'3QCQ': ('Surface', '33.0715', 'NONE', '67.3', 'T'), '3QCS': ('Surface', '32.7182', 'NONE', '67.8', 'S'), '3QCY': ('Surface', '32.6902', 'NONE', '66.4', 'T'), '3QCX': ('Surface', '32.4292', 'NONE', '65.3', 'T'), '3IEC': ('Surface', 'NONE', '12.5497', '105.8', 'T'), '4RZ7': ('Surface', '33.2897', 'NONE', '88.7', 'T'), '4IAZ': ('Surface', '32.9854', '8.41333', '105.0', 'T'), '3W10': ('Surface', '3…	Contact Protein	10.5321	2.60869	None	26.6853	(16.1, '335632')	disorder	0.095	T	0.182	B	0.065	B	0	D	1	D	1.985	M	0.29	T	-4.92	D	0.645	5.594	26.5	0.998	0.893	D	-0.71	T	0.189	T	0.722	0	3.28	0.913	0.932	0.9	0.993	15.067
P31749	chr14:105246462_G/T	NP_001014431.1,NM_001014431.1,NP_001014432.1,NM_001014432.1,NP_005154.2,NM_005163.2,XP_005267458.1,XM_005267401.1	D46	E	{'cancer somatic': ['E']}	{'4TND': ('Surface', '46.4384', 'NONE', '61.9', 'H'), '4TNB': ('Surface', '46.1342', 'NONE', '58.4', 'H'), '5DYL': ('Surface isolated chain', 'NONE', 'NONE', '65.2', 'E'), '2UVM': ('Surface', '15.5452', 'NONE', '74.6', 'H'), '5DYK': ('Surface isolated chain', 'NONE', 'NONE', '20.2', ''), '3CIK': ('Core', '48.6692', '31.4174', '2.8', 'H'), '4RZ7': ('Surface', '25.7562', 'NONE', '56.8', ''), '4PNK'…	Core	15.5452	8.34762	None	None	(2.8, '335194')	helix	0.32	T	0.055	B	0.167	B	0	N	1	D	1.485	L	-0.83	T	-1.34	N	0.114	1.463	13.12	0.986	0.944	D	-0.889	T	0.264	T	0.707	0	-1.95	-1.874	-0.893	0.958	0.112	10.836
P10276	chr17:38510560_C/T	NP_000955.1,NM_000964.3,NP_001019980.1,NM_001024809.3,NP_001138773.1,NM_001145301.2,NP_001138774.1,NM_001145302.2,XP_005257610.1,XM_005257553.1,XP_005257611.1,XM_005257554.1,XP_011523397.1,XM_011525095.1	R272	P,W	{'cancer somatic': ['W', 'P']}	{'4DQM': ('Contact Ligand', '3.79449', '12.18', '0.2', 'H'), '3UVV': ('Core', '31.4673', '16.1755', '9.6', 'H'), '1EXA': ('Contact Ligand', '4.0095', 'NONE', '0.4', 'H'), '4RAK': ('Contact Ligand', '3.77727', '15.3592', '9.5', 'H'), '1PQC': ('Core', '6.11039', '15.8886', '8.6', 'H'), '4JYG': ('Contact Ligand', '4.29233', '12.084', '0.7', 'H'), '1UPV': ('Surface', '6.46782', 'NONE', '17.3', 'H'), …	Contact Ligand	3.38071	11.8384	None	None	(0.0, '335943')	helix	na	na	na	na	na	na	na	na	na	na	na	na	na	na	na	na	na	na	na	na	na	na	na	na	na	na	na	na	na	na	na	na	na	na
P10276	chr17:38510603_T/G,chr17:38510602_T/A,chr17:38510603_T/C	NP_000955.1,NM_000964.3,NP_001019980.1,NM_001024809.3,NP_001138773.1,NM_001145301.2,NP_001138774.1,NM_001145302.2,XP_005257610.1,XM_005257553.1,XP_005257611.1,XM_005257554.1,XP_011523397.1,XM_011525095.1	F286	I,C,S	{'cancer somatic': ['I', 'C', 'S']}	{'4DQM': ('Contact Ligand', '2.15728', '17.4896', '0.1', ''), '3UVV': ('Core', '34.4008', '22.5415', '13.0', 'E'), '1EXA': ('Contact Ligand', '3.43329', 'NONE', '0.0', ''), '4RAK': ('Contact Ligand', '3.55977', '20.5152', '0.0', 'E'), '1PQC': ('Contact Ligand', '3.37063', '22.1868', '5.5', 'E'), '4JYG': ('Contact Ligand', '3.45037', '16.8173', '0.0', ''), '1UPV': ('Contact Ligand', '4.44962', 'NO…	Contact Ligand	2.15728	12.369	None	None	(0.0, '335980')	sheet	0	D	1	D	0.998	D	0	D	1	D	2.98	M	-4.31	D	-6.9	D	0.965	6.147	28.4	0.974	0.978	D	1.054	D	0.944	D	0.672	0	3.85	0.991	1.011	1	1	9.645
P10276	chr17:38510626_C/T	NP_000955.1,NM_000964.3,NP_001019980.1,NM_001024809.3,NP_001138773.1,NM_001145301.2,NP_001138774.1,NM_001145302.2,XP_005257610.1,XM_005257553.1,XP_005257611.1,XM_005257554.1,XP_011523397.1,XM_011525095.1	R294	W	{'cancer somatic': ['W']}	{'4DQM': ('Surface', '11.6799', '27.7038', '28.3', 'H'), '3UVV': ('Surface', '29.6468', '12.6501', '35.0', 'H'), '1EXA': ('Surface', '10.6885', 'NONE', '27.8', 'H'), '4RAK': ('Surface', '8.92255', '15.0809', '30.3', 'H'), '1PQC': ('Surface', '9.33297', '13.7579', '32.1', 'H'), '4JYG': ('Surface', '10.9574', '11.8411', '27.3', 'H'), '1UPV': ('Surface', '10.1937', 'NONE', '29.6', 'H'), '1UPW': ('Su…	Contact Ligand	3.88799	9.14056	None	None	(0.1, '335943')	helix	0	D	0.981	D	0.641	P	0	D	1	D	3.025	M	-4.22	D	-6.7	D	0.968	6.715	32	0.99	0.965	D	1.077	D	0.929	D	0.672	0	4.93	0.871	0.892	1	1	17.059
P10276	chr17:38508718_G/A,chr17:38508718_G/T	NP_000955.1,NM_000964.3,NP_001019980.1,NM_001024809.3,NP_001138773.1,NM_001145301.2,NP_001138774.1,NM_001145302.2,XP_005257610.1,XM_005257553.1,XP_005257611.1,XM_005257554.1,XP_011523397.1,XM_011525095.1	D256	Y,N	{'cancer somatic': ['Y', 'N']}	{'4DQM': ('Core', '19.3448', '7.17129', '0.3', 'H'), '3UVV': ('Core', '24.5785', '10.9138', '0.7', 'H'), '1EXA': ('Core', '19.5623', 'NONE', '0.3', 'H'), '4RAK': ('Core', '20.1682', '11.6659', '3.2', 'H'), '1PQC': ('Core', '20.1438', '12.5741', '1.8', 'H'), '4JYG': ('Core', '17.8719', '7.30403', '0.1', 'H'), '1UPV': ('Core', '20.4787', 'NONE', '2.5', 'H'), '1UPW': ('Core', '20.2875', 'NONE', '2.1…	Contact Ligand	2.96185	5.59243	None	None	(0.0, '335907')	helix	0	D	1	D	1	D	0	D	1	D	3.685	H	0.06	T	-4.37	D	0.324	6.222	28.8	0.947	0.955	D	1.087	D	0.969	D	0.722	0	4.5	0.917	0.902	0.991	0.824	16.134
P10276	chr17:38511614_C/G	NP_000955.1,NM_000964.3,NP_001019980.1,NM_001024809.3,NP_001138773.1,NM_001145301.2,NP_001138774.1,NM_001145302.2,XP_005257610.1,XM_005257553.1,XP_005257611.1,XM_005257554.1,XP_011523397.1,XM_011525095.1	P371	R	{'cancer somatic': ['R']}	{'4DQM': ('Surface', '27.8855', '33.2428', '49.4', 'T'), '3UVV': ('Contact Protein', '31.4321', '4.83831', '69.1', 'T'), '1EXA': ('Surface', '27.3355', 'NONE', '50.6', 'T'), '4RAK': ('Contact Protein', '28.0777', '3.46145', '69.6', 'S'), '1PQC': ('Contact Protein', '27.0032', '4.11478', '89.3', 'T'), '4JYG': ('Surface', '28.8413', '5.41124', '79.2', 'T'), '1UPV': ('Surface', '26.6368', 'NONE', '7…	Contact Protein	26.0604	2.20236	None	None	(18.8, '335976')	disorder	0.016	D	1	D	1	D	0	D	1	D	1.89	L	-4.15	D	-6.65	D	0.942	6.854	33	0.999	0.491	N	1.048	D	0.924	D	0.742	0	5.31	0.871	0.935	0.997	0.999	17.899
P43405	chr9:93606256_G/A	NP_001128524.1,NM_001135052.3,NP_001167638.1,NM_001174167.2,NP_001167639.1,NM_001174168.2,NP_003168.2,NM_003177.6,XP_005252204.1,XM_005252147.3,XP_011517248.1,XM_011518946.2	E26	K,V	{'cancer somatic': ['K', 'V']}	{'2J0J': ('Surface', '38.678', 'NONE', '31.7', 'H'), '2J0K': ('Surface', '39.0489', 'NONE', '32.6', 'H'), '4FL3': ('Surface', '36.5619', 'NONE', '34.0', 'H'), '1A81_na': ('Contact Protein', 'NONE', '2.97757', '39.4', 'H'), '4FL2': ('Surface', '36.9221', 'NONE', '32.7', 'H'), '1M61': ('Surface isolated chain', 'NONE', 'NONE', '24.3', 'H'), '4K2R': ('Surface', '54.169', 'NONE', '20.3', 'H'), '4XZ0'…	Contact Protein	21.9486	2.97757	None	None	(19.7, '337473')	helix	na	na	na	na	na	na	na	na	na	na	na	na	na	na	na	na	na	na	na	na	na	na	na	na	na	na	na	na	na	na	na	na	na	na
P43405	chr9:93606452_A/G	NP_001128524.1,NM_001135052.3,NP_001167638.1,NM_001174167.2,NP_001167639.1,NM_001174168.2,NP_003168.2,NM_003177.6,XP_005252204.1,XM_005252147.3,XP_011517248.1,XM_011518946.2	Y91	C	{'cancer somatic': ['C']}	{'4FL2': ('Surface', '45.9553', 'NONE', '29.5', 'H'), '1KSW': ('Core', '18.6089', 'NONE', '4.4', 'B'), '1M61': ('Surface isolated chain', 'NONE', 'NONE', '19.4', 'H'), '4K11': ('Core', '18.4665', 'NONE', '3.8', 'B'), '1A81_na': ('Surface', 'NONE', '8.66478', '23.2', 'H'), '2SRC': ('Core', '18.9425', 'NONE', '4.4', 'B'), '4FL3': ('Surface', '45.9139', 'NONE', '31.7', 'H'), '4OLI': ('Surface', '12.…	Core	10.9026	7.671	None	None	(3.8, '337578')	helix	0.005	D	1	D	1	D	0	D	1	D	3.465	M	1.6	T	-4.87	D	0.902	5.336	25.8	0.998	0.895	D	-0.32	T	0.267	T	0.707	0	4.79	1.058	1.182	0.999	0.993	14.51
P43405	chr9:93637116_A/G	NP_001128524.1,NM_001135052.3,NP_001167638.1,NM_001174167.2,NP_001167639.1,NM_001174168.2,NP_003168.2,NM_003177.6,XP_005252204.1,XM_005252147.3,XP_011517248.1,XM_011518946.2	Y389	C,N	{'cancer somatic': ['C', 'N']}	{'3EWH': ('Surface', '11.2925', 'NONE', '34.0', 'E'), '4RWI': ('Surface isolated chain', 'NONE', 'NONE', '25.0', 'S'), '2HZN': ('Surface', '11.7063', 'NONE', '23.8', 'E'), '2HZI': ('Surface', '11.489', 'NONE', '25.6', 'E'), '2SRC': ('Core', '11.6669', 'NONE', '13.5', 'E'), '3WZE': ('Core', '12.9268', 'NONE', '0.0', 'E'), '2GS6': ('Core', '11.5398', '11.5398', '5.0', 'E'), '2GS7': ('Contact Protei…	Contact Protein	3.57885	3.40678	None	None	(0.0, '337164')	sheet	na	na	na	na	na	na	na	na	na	na	na	na	na	na	na	na	na	na	na	na	na	na	na	na	na	na	na	na	na	na	na	na	na	na
P43405	chr9:93650143_C/T	NP_001128524.1,NM_001135052.3,NP_001167638.1,NM_001174167.2,NP_001167639.1,NM_001174168.2,NP_003168.2,NM_003177.6,XP_005252204.1,XM_005252147.3,XP_011517248.1,XM_011518946.2	A565	V	{'cancer somatic': ['V']}	{'3EWH': ('Surface', '15.2992', 'NONE', '33.0', 'H'), '4RWI': ('Core isolated chain', 'NONE', 'NONE', '0.0', 'H'), '2HZN': ('Core', '14.4939', 'NONE', '2.9', 'H'), '2HZI': ('Core', '16.9565', 'NONE', '3.0', 'H'), '3RI1': ('Core', '17.0379', 'NONE', '0.0', 'H'), '2SRC': ('Core', '14.8203', 'NONE', '2.3', 'H'), '3WZE': ('Surface', '15.0265', 'NONE', '33.0', 'H'), '2GS6': ('Core', '12.7875', '12.787…	Contact Ligand	3.53434	8.91889	None	None	(0.0, '337161')	helix	0.175	T	1	D	0.964	D	0	D	1	D	-1.765	N	0.15	T	-1.53	N	0.765	4.322	24	0.998	0.957	D	-0.697	T	0.106	T	0.707	0	3.87	0.871	0.071	0.998	0.024	12.906
P43405	chr9:93606277_G/A,chr9:93606278_G/A	NP_001128524.1,NM_001135052.3,NP_001167638.1,NM_001174167.2,NP_001167639.1,NM_001174168.2,NP_003168.2,NM_003177.6,XP_005252204.1,XM_005252147.3,XP_011517248.1,XM_011518946.2	G33	S,D	{'cancer somatic': ['D', 'S']}	{'4FL3': ('Surface', '49.2544', 'NONE', '59.7', 'T'), '1A81_na': ('Contact Protein', 'NONE', '3.04329', '63.9', 'T'), '4FL2': ('Surface', '49.7552', 'NONE', '69.7', 'T'), '1M61': ('Surface isolated chain', 'NONE', 'NONE', '77.3', 'T'), '4K2R': ('Surface', '55.0422', 'NONE', '64.4', 'T'), '4XZ0': ('Surface', '32.2916', 'NONE', '74.4', 'T'), '4XZ1': ('Surface', '31.9673', '16.8693', '69.7', 'T'), '…	Contact Protein	30.1606	3.04329	None	None	(59.7, '337488')	disorder	0.071	T	0.998	D	0.978	D	0	D	1	D	2.225	M	1.49	T	-3.53	D	0.49	4.654	24.5	0.999	0.966	D	-0.846	T	0.195	T	0.707	0	5.16	0.917	1.036	0.997	0.977	18.84
P43405	chr9:93650881_G/A,chr9:93650881_G/C	NP_001128524.1,NM_001135052.3,NP_001167638.1,NM_001174167.2,NP_001167639.1,NM_001174168.2,NP_003168.2,NM_003177.6,XP_005252204.1,XM_005252147.3,XP_011517248.1,XM_011518946.2	D603	H,N	{'cancer somatic': ['N', 'H']}	{'1SM2': ('Surface', '26.6318', 'NONE', '45.6', 'H'), '3EWH': ('Surface', '23.9962', 'NONE', '33.0', 'H'), '2HZN': ('Surface', '24.4116', 'NONE', '54.4', 'H'), '2HZI': ('Surface', '28.4649', 'NONE', '70.9', 'H'), '2SRC': ('Surface', '26.0996', 'NONE', '53.5', 'H'), '3WZE': ('Surface', '24.0037', 'NONE', '33.0', 'H'), '2GS6': ('Surface', '26.8497', '21.9823', '46.2', 'H'), '2GS7': ('Surface', '26.…	Contact Protein	8.46748	3.1313	None	None	(1.1, '337446')	helix	0.085	T	0.845	P	0.846	P	0.011	N	1	D	1.015	L	-0.19	T	-1.75	N	0.228	5.045	25.2	0.994	0.951	D	-0.593	T	0.273	T	0.707	0	5.22	0.917	1.048	0.989	0.989	10.729
P43405	chr9:93606458_C/T	NP_001128524.1,NM_001135052.3,NP_001167638.1,NM_001174167.2,NP_001167639.1,NM_001174168.2,NP_003168.2,NM_003177.6,XP_005252204.1,XM_005252147.3,XP_011517248.1,XM_011518946.2	S93	F	{'cancer somatic': ['F']}	{'2SRC': ('Surface', '20.4701', 'NONE', '29.7', ''), '1KSW': ('Surface', '21.1435', 'NONE', '38.2', ''), '1K9A': ('Surface isolated chain', 'NONE', 'NONE', '145.6', ''), '1M61': ('Surface isolated chain', 'NONE', 'NONE', '41.3', 'H'), '4K11': ('Surface', '19.8437', 'NONE', '37.8', ''), '1A81_na': ('Surface', 'NONE', '11.459', '25.2', 'T'), '4FL2': ('Surface', '48.7815', 'NONE', '38.2', 'T'), '4FL…	Core	10.292	11.2812	None	None	(6.0, '337291')	disorder	0.006	D	0.989	D	0.885	P	0	D	1	D	3.075	M	1.7	T	-3.46	D	0.775	5.437	26.1	0.998	0.983	D	-0.544	T	0.202	T	0.707	0	4.79	0.868	0.934	0.997	0.971	18.043
P43405	chr9:93606265_C/G	NP_001128524.1,NM_001135052.3,NP_001167638.1,NM_001174167.2,NP_001167639.1,NM_001174168.2,NP_003168.2,NM_003177.6,XP_005252204.1,XM_005252147.3,XP_011517248.1,XM_011518946.2	L29	V	{'cancer somatic': ['V']}	{'2J0J': ('Surface', '39.5734', 'NONE', '26.9', 'I'), '2J0K': ('Surface', '40.4586', 'NONE', '28.7', 'H'), '4FL3': ('Core', '43.081', 'NONE', '0.0', 'H'), '1A81_na': ('Core', 'NONE', '6.79221', '0.0', 'H'), '4FL2': ('Core', '42.9402', 'NONE', '0.0', 'H'), '1M61': ('Core isolated chain', 'NONE', 'NONE', '0.1', 'H'), '4K2R': ('Core', '51.5061', 'NONE', '0.1', 'H'), '4XZ0': ('Core', '26.084', 'NONE'…	Core	24.2598	6.79221	None	None	(0.0, '337554')	helix	0.071	T	1	D	0.998	D	0	D	1	D	2.94	M	0.11	T	-1.87	N	0.784	4.941	25	0.998	0.932	D	-0.215	T	0.401	T	0.707	0	5.16	0.871	0.925	1	1	8.706
P43405	chr9:93639953_G/A	NP_001128524.1,NM_001135052.3,NP_001167638.1,NM_001174167.2,NP_001167639.1,NM_001174168.2,NP_003168.2,NM_003177.6,XP_005252204.1,XM_005252147.3,XP_011517248.1,XM_011518946.2	D428	N	{'cancer somatic': ['N']}	{'3EWH': ('Core', '6.84729', 'NONE', '1.6', 'T'), '4RWI': ('Surface isolated chain', 'NONE', 'NONE', '35.3', ''), '2HZN': ('Surface', '7.66226', 'NONE', '74.3', ''), '2HZI': ('Surface', '11.9541', 'NONE', '81.0', ''), '3WZD': ('Core', '9.89175', 'NONE', '1.5', 'T'), '3WZE': ('Core', '6.38538', 'NONE', '2.6', 'T'), '2GS6': ('Surface', '15.1093', '15.1093', '79.8', ''), '2GS7': ('Surface', '18.3875…	Contact Protein	3.23314	3.17447	None	None	(0.5, '337896')	disorder	0.1	T	0.043	B	0.114	B	0	D	1	D	1.05	L	0.07	T	-2	N	0.182	5.378	25.9	0.999	0.98	D	-0.98	T	0.143	T	0.707	0	5.03	0.917	0.935	0.997	1	11.957
P43405	chr9:93606334_G/A	NP_001128524.1,NM_001135052.3,NP_001167638.1,NM_001174167.2,NP_001167639.1,NM_001174168.2,NP_003168.2,NM_003177.6,XP_005252204.1,XM_005252147.3,XP_011517248.1,XM_011518946.2	A52	T	{'cancer somatic': ['T']}	{'2J0J': ('Core', '30.6654', 'NONE', '0.0', 'G'), '2J0K': ('Core', '31.6288', 'NONE', '1.7', 'G'), '1M61': ('Core isolated chain', 'NONE', 'NONE', '6.5', 'E'), '1A81_na': ('Core', 'NONE', '9.32212', '6.9', 'E'), '4FL2': ('Core', '37.7361', 'NONE', '2.4', 'E'), '4FL3': ('Core', '38.1036', 'NONE', '3.2', 'E'), '4OLI': ('Surface', '9.33688', 'NONE', '25.9', 'T'), '4K2R': ('Core', '47.5104', 'NONE', …	Core	9.33688	7.6711	None	None	(0.0, '337463')	sheet	0.099	T	0.983	D	0.558	P	0	D	1	D	1.085	L	-2.2	D	-1.43	N	0.516	3.707	23.3	0.999	0.985	D	-0.159	T	0.523	D	0.706	0	5.02	0.913	1.034	0.991	0.488	13.832
P43405	chr9:93637111_G/T	NP_001128524.1,NM_001135052.3,NP_001167638.1,NM_001174167.2,NP_001167639.1,NM_001174168.2,NP_003168.2,NM_003177.6,XP_005252204.1,XM_005252147.3,XP_011517248.1,XM_011518946.2	K387	N	{'cancer somatic': ['N']}	{'3EWH': ('Surface', '6.44203', 'NONE', '20.5', 'E'), '4RWI': ('Surface isolated chain', 'NONE', 'NONE', '27.8', 'E'), '2HZN': ('Surface', '7.78645', 'NONE', '16.9', 'E'), '2HZI': ('Core', '5.91173', 'NONE', '14.9', 'E'), '3RI1': ('Surface', '16.1449', 'NONE', '31.5', 'E'), '2SRC': ('Core', '6.67892', 'NONE', '15.6', 'E'), '3WZE': ('Core', '9.1953', 'NONE', '2.0', 'E'), '2GS6': ('Surface', '7.029…	Contact Ligand	2.93496	3.05819	None	None	(0.0, '337236')	sheet	0.016	D	0.995	D	0.95	D	0	D	1	D	2.245	M	-0.2	T	-2.97	D	0.557	5.457	26.1	0.998	0.852	D	-0.491	T	0.332	T	0.707	0	2.44	0.069	-0.348	0.958	0.994	4.489
P43405	chr9:93650807_G/A	NP_001128524.1,NM_001135052.3,NP_001167638.1,NM_001174167.2,NP_001167639.1,NM_001174168.2,NP_003168.2,NM_003177.6,XP_005252204.1,XM_005252147.3,XP_011517248.1,XM_011518946.2	G578	E	{'cancer somatic': ['E']}	{'3EWH': ('Surface', '23.1357', 'NONE', '33.0', ''), '2HZN': ('Core', '22.4822', 'NONE', '15.4', 'H'), '3F3V': ('Surface', '20.5136', 'NONE', '52.4', 'H'), '2HZI': ('Surface', '22.8092', 'NONE', '50.2', 'G'), '2SRC': ('Surface', '12.0107', 'NONE', '44.9', 'H'), '3WZE': ('Surface', '23.1356', 'NONE', '33.0', ''), '2GS6': ('Contact Protein', '11.2475', '4.13363', '50.4', 'H'), '2GS7': ('Surface', '…	Contact Protein	3.41356	2.73607	None	None	(0.0, '337240')	helix	0.002	D	1	D	1	D	0	D	1	D	1.835	L	-1.54	D	-5.71	D	0.954	6.125	28.3	0.998	0.989	D	0.311	D	0.643	D	0.707	0	5.22	0.917	1.048	0.999	0.812	19.149
P43405	chr9:93637007_G/A	NP_001128524.1,NM_001135052.3,NP_001167638.1,NM_001174167.2,NP_001167639.1,NM_001174168.2,NP_003168.2,NM_003177.6,XP_005252204.1,XM_005252147.3,XP_011517248.1,XM_011518946.2	A353	T	{'cancer somatic': ['T']}	{'3AOX': ('Surface', '19.2934', 'NONE', '33.0', 'G'), '2HZN': ('Surface', '20.5031', 'NONE', '48.9', ''), '3MJ1': ('Core', '12.9357', 'NONE', '4.6', ''), '3BYS': ('Surface', '18.6236', 'NONE', '60.3', 'T'), '3BEA': ('Surface', '20.7467', 'NONE', '42.3', ''), '3BYM': ('Surface', '21.4824', 'NONE', '68.5', 'T'), '3WJ6': ('Contact Ligand', '4.90319', 'NONE', '28.5', 'E'), '3BYO': ('Surface', '20.538…	Contact Protein	4.00042	3.39036	None	None	(0.0, '337218')	disorder	0.123	T	1	D	0.949	D	0	D	1	D	1.735	L	-0.71	T	-0.87	N	0.621	4.874	24.9	0.999	0.965	D	-0.409	T	0.423	T	0.707	0	4.15	0.917	0.953	0.956	0.835	16.987
P43405	chr9:93637124_A/C	NP_001128524.1,NM_001135052.3,NP_001167638.1,NM_001174167.2,NP_001167639.1,NM_001174168.2,NP_003168.2,NM_003177.6,XP_005252204.1,XM_005252147.3,XP_011517248.1,XM_011518946.2	M392	L	{'cancer somatic': ['L']}	{'3EWH': ('Surface', '16.7969', 'NONE', '59.9', 'S'), '3WZE': ('Core', '12.2706', 'NONE', '12.2', 'S'), '2GS6': ('Surface', '23.9098', '23.9098', '70.5', 'S'), '2GS7': ('Surface', '30.373', '12.9465', '98.8', 'S'), '2GS2': ('Surface isolated chain', 'NONE', 'NONE', '66.5', 'S'), '2OG8': ('Surface', '16.4792', 'NONE', '86.0', 'T'), '2J6M': ('Surface', '22.112', 'NONE', '93.4', 'T'), '4E20': ('Surf…	Contact Protein	3.08091	2.84555	None	None	(0.0, '337880')	disorder	0.301	T	0.185	B	0.086	B	0	D	1	D	-0.65	N	-1.59	D	-1.06	N	0.589	2.082	16.74	0.946	0.992	D	-0.686	T	0.242	T	0.707	0	4.29	1.062	1.088	0.992	0.999	13.888
P43405	chr9:93650818_A/G	NP_001128524.1,NM_001135052.3,NP_001167638.1,NM_001174167.2,NP_001167639.1,NM_001174168.2,NP_003168.2,NM_003177.6,XP_005252204.1,XM_005252147.3,XP_011517248.1,XM_011518946.2	T582	A	{'cancer somatic': ['A']}	{'3EWH': ('Surface', '24.9746', 'NONE', '33.0', 'H'), '2HZN': ('Surface', '25.0644', 'NONE', '24.7', 'H'), '2HZI': ('Surface', '28.5753', 'NONE', '28.6', 'H'), '2SRC': ('Surface', '18.566', 'NONE', '25.4', 'H'), '3WZE': ('Surface', '24.5506', 'NONE', '33.0', 'H'), '2GS6': ('Surface', '17.2613', '7.58945', '19.5', 'H'), '2GS7': ('Surface', '22.856', '29.678', '23.8', 'H'), '2GS2': ('Surface isolat…	Contact Ligand	3.35979	3.44705	None	None	(0.0, '337446')	helix	0.397	T	0	B	0	B	0.002	N	0.803	N	-0.445	N	0.12	T	-0.53	N	0.195	0.368	6.328	0.789	0.151	N	-1.048	T	0.07	T	0.707	0	4.08	-0.249	-0.212	0.762	0.207	4.181
P43405	chr9:93650155_G/T	NP_001128524.1,NM_001135052.3,NP_001167638.1,NM_001174167.2,NP_001167639.1,NM_001174168.2,NP_003168.2,NM_003177.6,XP_005252204.1,XM_005252147.3,XP_011517248.1,XM_011518946.2	G569	V	{'cancer somatic': ['V']}	{'3EWH': ('Surface', '16.2178', 'NONE', '33.0', 'S'), '4RWI': ('Core isolated chain', 'NONE', 'NONE', '0.6', 'S'), '2HZN': ('Core', '18.1723', 'NONE', '1.3', 'S'), '2HZI': ('Core', '15.7404', 'NONE', '3.2', 'S'), '2SRC': ('Core', '12.2801', 'NONE', '3.3', 'T'), '3WZE': ('Surface', '16.7442', 'NONE', '33.0', 'S'), '2GS6': ('Core', '12.6069', '11.5755', '8.8', 'S'), '2GS7': ('Core', '14.8591', '11.…	Contact Ligand	3.4971	4.72268	None	None	(0.0, '337164')	disorder	0	D	1	D	1	D	0	D	1	D	4.32	H	-0.65	T	-8.27	D	0.976	5.706	26.8	0.996	0.986	D	0.792	D	0.715	D	0.707	0	4.77	0.917	1.048	0.996	0.311	17.98
P41182	chr3:187443346_G/C,chr3:187443345_C/T	NP_001124317.1,NM_001130845.1,NP_001128210.1,NM_001134738.1,NP_001697.2,NM_001706.4,XP_005247751.1,XM_005247694.3,XP_011511364.1,XM_011513062.2	R594	Q,S,G	{'cancer somatic': ['G', 'Q', 'S']}	{'1P47': ('Surface', '7.31671', '5.53131', '19.4', 'T'), '1ZAA': ('Contact DNA', '7.59523', '4.60085', '28.0', 'H'), '1A1G': ('Contact DNA', '7.63427', '4.62766', '21.0', 'H'), '1A1F': ('Surface', '7.86286', '5.86133', '18.4', 'H'), '1A1I': ('Contact DNA', '7.63815', '4.59026', '23.6', 'H'), '1A1H': ('Surface', '7.79516', '6.06247', '23.1', 'H'), '1A1K': ('Surface', '7.81164', '5.78428', '31.4', …	Contact DNA	5.27851	3.85327	3.10894	None	(0.2, '94459')	helix	na	na	na	na	na	na	na	na	na	na	na	na	na	na	na	na	na	na	na	na	na	na	na	na	na	na	na	na	na	na	na	na	na	na
P41182	chr3:187444578_C/T	NP_001124317.1,NM_001130845.1,NP_001128210.1,NM_001134738.1,NP_001697.2,NM_001706.4,XP_005247751.1,XM_005247694.3,XP_011511364.1,XM_011513062.2	R550	H	{'cancer somatic': ['H']}	{'1MEY': ('Contact Ligand', '4.1923', '10.1846', '68.9', 'T'), '1UBD': ('Surface', '27.9926', '10.4538', '71.4', 'T'), '2PRT': ('Surface', '6.53767', '7.14987', '98.5', 'T'), '3W5K': ('Contact Ligand', '3.92047', '4.66381', '66.0', 'T'), '2I13': ('Surface', '29.1843', '10.7556', '74.1', 'T'), '4R2P': ('Contact Ligand', '4.41229', '10.7973', '39.6', 'S'), '4R2Q': ('Contact Ligand', '4.39861', '10.…	Contact Ligand	3.92047	4.66381	7.14987	None	(39.3, '94488')	disorder	0.533	T	1	D	0.994	D	0	D	1	D	0.65	N	3.18	T	-1.31	N	0.654	5.551	26.4	0.999	0.977	D	-1.135	T	0.045	T	0.563	0	5.64	0.871	0.935	0.992	0.999	19.079
P41182	chr3:187444654_A/T	NP_001124317.1,NM_001130845.1,NP_001128210.1,NM_001134738.1,NP_001697.2,NM_001706.4,XP_005247751.1,XM_005247694.3,XP_011511364.1,XM_011513062.2	C525	S	{'cancer somatic': ['S']}	{'1UBD': ('Contact DNA', '4.80872', '3.10895', '55.6', '')}	Contact DNA	4.80872	None	3.10895	None	(55.6, '94471')	disorder	0.668	T	0.001	B	0.001	B	0	D	1	D	-1.385	N	3.16	T	1.25	N	0.316	1.575	13.71	0.87	0.977	D	-0.88	T	0.008	T	0.707	0	5.74	1.062	1.199	1	1	15.535
P41182	chr3:187442788_G/A	NP_001124317.1,NM_001130845.1,NP_001128210.1,NM_001134738.1,NP_001697.2,NM_001706.4,XP_005247751.1,XM_005247694.3,XP_011511364.1,XM_011513062.2	R640	W	{'cancer somatic': ['W']}	{'1P47': ('Contact DNA', '28.8187', '4.66125', '15.4', 'S'), '1ZAA': ('Contact DNA', '28.5402', '4.73797', '16.1', 'S'), '1A1G': ('Core', '28.7084', '6.75954', '15.7', 'S'), '1A1F': ('Surface', '28.5937', '5.34675', '16.2', 'S'), '1A1I': ('Core', '28.5665', '5.35184', '14.6', 'S'), '1A1H': ('Core', '29.0438', '6.18921', '15.9', 'S'), '1A1K': ('Core', '28.9211', '5.98182', '14.2', 'S'), '1A1J': ('…	Contact Protein	5.21124	3.45489	3.72249	None	(13.4, '94465')	disorder	0	D	1	D	0.998	D	0	D	1	D	1.62	L	3.18	T	-5.11	D	0.667	7.764	35	0.999	0.96	D	-1.157	T	0.059	T	0.707	0	4.9	-0.022	0.953	0.998	1	15.497
P41182	chr3:187443369_G/T	NP_001124317.1,NM_001130845.1,NP_001128210.1,NM_001134738.1,NP_001697.2,NM_001706.4,XP_005247751.1,XM_005247694.3,XP_011511364.1,XM_011513062.2	P586	Q	{'cancer somatic': ['Q']}	{'1P47': ('Contact DNA', '11.441', '4.44823', '45.1', 'H'), '1ZAA': ('Contact DNA', '11.4611', '3.02943', '54.3', 'H'), '1A1G': ('Contact DNA', '13.0965', '2.98739', '58.3', 'T'), '1A1F': ('Contact DNA', '11.6845', '3.83478', '53.8', 'H'), '1A1I': ('Surface', '11.2144', '6.50305', '48.4', 'H'), '1A1H': ('Contact DNA', '11.9413', '3.39671', '41.4', 'H'), '1A1K': ('Surface', '11.1365', '6.23258', '…	Contact DNA	3.93849	3.18674	2.74388	None	(39.4, '94476')	helix	0.017	D	1	D	0.997	D	0	D	1	D	0.41	N	2.46	T	-3.85	D	0.817	6.082	28.2	0.992	0.994	D	-0.858	T	0.144	T	0.651	0	5.7	0.917	1.048	0.999	1	18.831
P41182	chr3:187442854_G/A	NP_001124317.1,NM_001130845.1,NP_001128210.1,NM_001134738.1,NP_001697.2,NM_001706.4,XP_005247751.1,XM_005247694.3,XP_011511364.1,XM_011513062.2	R618	C	{'cancer somatic': ['C']}	{'1P47': ('Surface', '23.2893', '5.11313', '49.5', 'H'), '1ZAA': ('Surface', '23.3095', '5.06331', '52.5', 'H'), '1A1G': ('Surface', '23.458', '5.24319', '47.3', 'H'), '1A1F': ('Surface', '23.1948', '5.32592', '47.6', 'H'), '1A1I': ('Contact DNA', '23.3396', '4.97967', '50.3', 'H'), '1A1H': ('Surface', '23.7674', '5.23178', '49.2', 'H'), '1A1K': ('Contact DNA', '23.8245', '4.87369', '49.0', 'H'),…	Contact Protein	6.22783	2.65724	2.76914	None	(29.5, '94474')	helix	0	D	1	D	0.998	D	0	D	1	D	2.19	M	3.11	T	-5.8	D	0.897	8.011	35	0.999	0.988	D	-1.138	T	0.076	T	0.707	0	5.39	0.917	0.953	0.999	1	18.14
P41182	chr3:187443364_T/G	NP_001124317.1,NM_001130845.1,NP_001128210.1,NM_001134738.1,NP_001697.2,NM_001706.4,XP_005247751.1,XM_005247694.3,XP_011511364.1,XM_011513062.2	N588	H	{'cancer somatic': ['H']}	{'1P47': ('Contact DNA', '8.69856', '3.3259', '28.3', 'H'), '1ZAA': ('Contact DNA', '8.6552', '3.35495', '29.6', 'H'), '1A1G': ('Contact DNA', '8.66499', '3.35009', '35.9', 'H'), '1A1F': ('Contact DNA', '8.5758', '2.97281', '33.0', 'H'), '1A1I': ('Contact DNA', '8.71708', '3.39116', '24.3', 'H'), '1A1H': ('Contact DNA', '8.77683', '3.49731', '18.8', 'H'), '1A1K': ('Contact DNA', '8.49023', '3.186…	Contact Ligand	2.51015	4.10343	2.51015	None	(4.9, '94484')	helix	0.128	T	0.999	D	0.999	D	0	D	1	D	0.455	N	3.16	T	-3.06	D	0.332	5.842	27.3	0.997	0.993	D	-1.045	T	0.079	T	0.707	0	5.59	0.991	1.061	1	1	14.942
P41182	chr3:187443315_C/T	NP_001124317.1,NM_001130845.1,NP_001128210.1,NM_001134738.1,NP_001697.2,NM_001706.4,XP_005247751.1,XM_005247694.3,XP_011511364.1,XM_011513062.2	C604	Y	{'cancer somatic': ['Y']}	{'1P47': ('Core', '24.5114', '8.01512', '0.2', ''), '1ZAA': ('Core', '24.242', '8.29262', '0.0', ''), '1A1G': ('Core', '24.6988', '8.35646', '0.1', ''), '1A1F': ('Core', '24.6548', '8.3881', '1.0', ''), '1A1I': ('Core', '24.4008', '8.37161', '0.0', ''), '1A1H': ('Core', '25.1615', '8.39693', '0.2', ''), '1A1K': ('Core', '25.0269', '8.14932', '0.0', ''), '1A1J': ('Core', '24.5532', '8.40085', '0.0…	Core	10.0549	10.0379	8.01512	None	(0.0, '94501')	disorder	0	D	0.999	D	0.998	D	0	D	1	D	3.75	H	-1.94	D	-10.13	D	0.974	6.647	32	0.997	0.991	D	0.93	D	0.844	D	0.732	0	5.59	0.871	0.935	0.999	1	18.573
P41182	chr3:187449677_T/C	NP_001124317.1,NM_001130845.1,NP_001128210.1,NM_001134738.1,NP_001697.2,NM_001706.4,XP_005247751.1,XM_005247694.3,XP_011511364.1,XM_011513062.2	N68	S	{'cancer somatic': ['S']}	{'3LBZ': ('Surface', '36.7627', '6.05827', '90.5', 'T'), '3OHV': ('Surface', 'NONE', '7.11788', '85.5', 'S'), '1R29': ('Surface isolated chain', 'NONE', 'NONE', '83.0', 'T'), '1R28': ('Surface', 'NONE', '5.80234', '91.8', 'T'), '4CP3': ('Surface', '22.6669', '5.2104', '89.6', 'G'), '3E4U': ('Surface', 'NONE', '5.74454', '90.4', ''), '4U2M': ('Surface isolated chain', 'NONE', 'NONE', '95.4', 'T'),…	Contact Protein	22.6669	4.65474	None	None	(69.4, '94472')	disorder	0.673	T	0.999	D	0.987	D	0	D	1	D	0.74	N	-0.29	T	-1.34	N	0.152	3.431	23	0.999	0.975	D	-0.308	T	0.348	T	0.707	0	5.65	0.991	1.011	0.985	1	15.364
P41182	chr3:187443366_G/T,chr3:187443367_C/T	NP_001124317.1,NM_001130845.1,NP_001128210.1,NM_001134738.1,NP_001697.2,NM_001706.4,XP_005247751.1,XM_005247694.3,XP_011511364.1,XM_011513062.2	A587	D,T	{'cancer somatic': ['D', 'T']}	{'1P47': ('Contact DNA', '11.6185', '2.48593', '55.4', 'H'), '1ZAA': ('Contact DNA', '11.6954', '3.23049', '52.4', 'H'), '1A1G': ('Contact DNA', '11.8589', '3.31403', '59.0', 'T'), '1A1F': ('Contact DNA', '11.7407', '2.67223', '68.9', 'H'), '1A1I': ('Contact DNA', '11.8345', '3.61505', '69.2', 'H'), '1A1H': ('Contact DNA', '11.9467', '3.41983', '61.7', 'H'), '1A1K': ('Contact DNA', '11.5271', '4.…	Contact DNA	3.77722	3.18328	2.48593	None	(40.1, '94471')	helix	0.013	D	1	D	0.994	D	0	D	1	D	0.185	N	2.44	T	-2.51	D	0.589	5.555	26.4	0.999	0.982	D	-0.854	T	0.132	T	0.707	0	5.7	0.871	0.935	1	1	18.831
P04626	chr17:37879903_C/T	NP_001005862.1,NM_001005862.2,NP_001276865.1,NM_001289936.1,NP_001276867.1,NM_001289938.1,NP_004439.2,NM_004448.3	T733	I	{'cancer somatic': ['I']}	{'4RWI': ('Surface isolated chain', 'NONE', 'NONE', '30.8', 'E'), '2HZN': ('Surface', '7.33235', 'NONE', '28.3', 'E'), '2HZI': ('Core', '6.40434', 'NONE', '1.5', 'S'), '2SRC': ('Surface', '5.10924', 'NONE', '28.0', 'E'), '2GS6': ('Surface', '6.93714', '6.93714', '22.7', 'E'), '2GS7': ('Surface', '9.67112', '7.96924', '17.1', 'E'), '2GS2': ('Surface isolated chain', 'NONE', 'NONE', '26.1', ''), '2…	Contact Protein	3.41411	2.61505	None	None	(0.0, '74417')	sheet	0.001	D	1	D	1	D	0	0	1	D	1.34	L	-1.69	D	-4.52	D	0.892	7.268	34	0.999	0.957	D	0.392	D	0.644	D	0.84	0	5.07	0.871	0.852	1	0.996	18.077
P04626	chr17:37880998_G/T,chr17:37880997_G/A	NP_001005862.1,NM_001005862.2,NP_001276865.1,NM_001289936.1,NP_001276867.1,NM_001289938.1,NP_004439.2,NM_004448.3	G776	S,V	{'cancer somatic': ['S', 'V']}	{'2HZN': ('Surface', '8.98537', 'NONE', '72.1', 'T'), '2HZI': ('Surface', '11.3404', 'NONE', '53.0', 'T'), '2SRC': ('Surface', '16.793', 'NONE', '66.5', 'T'), '2GS6': ('Surface', '15.5811', '15.5811', '22.1', 'T'), '2GS7': ('Surface', '18.0654', '18.0231', '23.4', 'T'), '2GS2': ('Core isolated chain', 'NONE', 'NONE', '10.1', 'H'), '2OG8': ('Surface', '7.01716', 'NONE', '62.6', 'H'), '3ZC5': ('Sur…	Contact Protein	4.24518	2.76047	None	None	(5.2, '74181')	disorder	0.007	D	1	D	0.993	D	0	0	1	D	0.575	N	-1.62	D	-3.23	D	0.94	6.994	33	0.977	0.98	D	0.274	D	0.574	D	0.722	0	5.3	0.917	1.045	0.999	0.999	18.569
P04626	chr17:37881620_G/A,chr17:37881619_C/T	NP_001005862.1,NM_001005862.2,NP_001276865.1,NM_001289936.1,NP_001276867.1,NM_001289938.1,NP_004439.2,NM_004448.3	R897	Q,K,W	{'cancer somatic': ['Q', 'W', 'K']}	{'2HZN': ('Surface', '17.5152', 'NONE', '61.7', ''), '3F3V': ('Surface', '16.6304', 'NONE', '63.8', ''), '2HZI': ('Surface', '22.3937', 'NONE', '22.8', ''), '2SRC': ('Surface', '17.3425', 'NONE', '38.0', ''), '2GS6': ('Contact Protein', '8.27481', '2.72728', '54.8', ''), '2GS7': ('Surface', '17.2858', '28.1756', '37.9', ''), '2GS2': ('Surface isolated chain', 'NONE', 'NONE', '46.8', ''), '2OG8': …	Contact Protein	5.27419	2.44794	None	None	(3.6, '74481')	disorder	na	na	na	na	na	na	na	na	na	na	na	na	na	na	na	na	na	na	na	na	na	na	na	na	na	na	na	na	na	na	na	na	na	na
P04626	chr17:37881617_G/A,chr17:37881616_C/T	NP_001005862.1,NM_001005862.2,NP_001276865.1,NM_001289936.1,NP_001276867.1,NM_001289938.1,NP_004439.2,NM_004448.3	R896	H,C	{'cancer somatic': ['H', 'C']}	{'4RWI': ('Surface isolated chain', 'NONE', 'NONE', '66.0', 'H'), '2HZN': ('Surface', '20.7518', 'NONE', '64.7', 'H'), '2HZI': ('Surface', '26.1595', 'NONE', '67.0', 'H'), '3RI1': ('Surface', '27.5815', 'NONE', '52.8', 'T'), '2SRC': ('Surface', '19.5604', 'NONE', '66.5', 'H'), '2GS6': ('Surface', '11.0764', '5.74699', '62.1', 'H'), '2GS7': ('Surface', '22.5449', '32.7965', '67.9', 'H'), '2GS2': (…	Contact Protein	8.20648	3.13781	None	None	(1.2, '74092')	helix	0.055	T	0.004	B	0.004	B	0	0	1	D	0.805	L	-0.02	T	-2.01	N	0.313	4.728	24.6	0.984	0.82	D	-0.921	T	0.146	T	0.722	0	3.22	-0.473	0.02	0.896	0.973	10.966
P04626	chr17:37882826_G/A	NP_001005862.1,NM_001005862.2,NP_001276865.1,NM_001289936.1,NP_001276867.1,NM_001289938.1,NP_004439.2,NM_004448.3	D962	N	{'cancer somatic': ['N']}	{'2HZN': ('Surface', '22.9462', 'NONE', '48.4', 'S'), '3F3V': ('Surface', '22.8094', 'NONE', '43.7', 'S'), '2HZI': ('Surface', '28.3919', 'NONE', '46.0', 'S'), '2SRC': ('Surface', '24.6041', 'NONE', '49.2', 'S'), '2GS6': ('Surface', '21.82', '17.2066', '55.4', 'S'), '2GS7': ('Surface', '26.9477', '33.0017', '61.9', 'S'), '2GS2': ('Surface isolated chain', 'NONE', 'NONE', '57.3', 'S'), '2OG8': ('S…	Contact Protein	4.26641	3.21933	None	None	(20.4, '73816')	disorder	0.011	D	0.958	D	0.747	P	0	0	1	D	1.12	L	-0.14	T	-4.12	D	0.223	7.253	34	0.993	0.964	D	-0.496	T	0.28	T	0.722	0	5.15	0.917	0.953	1	1	17.428
P04626	chr17:37866707_G/C	NP_001005862.1,NM_001005862.2,NP_001276865.1,NM_001289936.1,NP_001276867.1,NM_001289938.1,NP_004439.2,NM_004448.3	G292	R	{'cancer somatic': ['R']}	{'1M6B': ('Surface isolated chain', 'NONE', 'NONE', '57.1', 'T'), '1IVO': ('Contact Protein', 'NONE', '3.13526', '83.2', 'T'), '5CUS': ('Surface', 'NONE', '19.4439', '81.9', 'S'), '3U9U_na': ('Surface', 'NONE', '40.7801', '72.1', 'T'), '3P11': ('Surface', 'NONE', '59.7433', '65.3', 'S'), '4P59': ('Surface', 'NONE', '20.8405', '42.5', 'T'), '1N8Y': ('Surface isolated chain', 'NONE', 'NONE', '40.9'…	Contact Protein	16.7357	3.12343	None	None	(30.5, '73930')	disorder	0	D	1	D	1	D	0	0	1	D	2.815	M	-1.92	D	-7.61	D	0.967	6.897	33	0.988	0.996	D	0.724	D	0.799	D	0.707	0	5.97	0.917	0.998	0.965	0.708	19.185
P04626	chr17:37866662_G/T,chr17:37866663_A/G	NP_001005862.1,NM_001005862.2,NP_001276865.1,NM_001289936.1,NP_001276867.1,NM_001289938.1,NP_004439.2,NM_004448.3	D277	Y,G	{'cancer somatic': ['Y', 'G']}	{'1M6B': ('Surface isolated chain', 'NONE', 'NONE', '82.6', 'T'), '1IVO': ('Contact Protein', 'NONE', '3.09034', '83.1', 'T'), '3U9U_na': ('Surface', 'NONE', '56.7947', '85.0', 'T'), '3P11': ('Surface', 'NONE', '57.1669', '81.5', 'S'), '4P59': ('Contact Protein', 'NONE', '3.61698', '93.4', 'T'), '1N8Z': ('Surface', 'NONE', '20.1882', '94.2', 'T'), '5CUS': ('Surface', 'NONE', '30.1802', '56.5', 'T…	Contact Protein	16.4869	3.09034	None	None	(56.4, '74308')	disorder	0.281	T	0.641	P	0.593	P	0	0	1	D	1.04	L	0.15	T	-1.64	N	0.591	2.661	20.6	0.969	0.888	D	-0.743	T	0.208	T	0.719	0	5.82	1.062	1.14	1	1	15.155
P04626	chr17:37880220_T/C,chr17:37880219_T/A,chr17:37880220_T/G	NP_001005862.1,NM_001005862.2,NP_001276865.1,NM_001289936.1,NP_001276867.1,NM_001289938.1,NP_004439.2,NM_004448.3	L755	P,S,M,W	{'cancer somatic': ['W', 'S', 'P', 'M']}	{'2HZN': ('Surface', '10.3916', 'NONE', '38.7', ''), '2HZI': ('Core', '9.9891', 'NONE', '13.5', ''), '2SRC': ('Core', '6.8946', 'NONE', '5.3', 'E'), '2GS7': ('Core', '10.1171', '15.131', '2.0', 'E'), '2OG8': ('Core', '9.5325', 'NONE', '2.5', 'E'), '3ZC5': ('Surface', '8.77061', 'NONE', '33.0', ''), '4NKS': ('Surface', '9.80878', 'NONE', '31.1', ''), '4QD6': ('Surface', '10.3239', 'NONE', '73.2', …	Contact Protein	3.59458	3.1049	None	None	(0.0, '74234')	sheet	0.002	D	1	D	1	D	0	0	1	D	2.345	M	-0.26	T	-1.64	N	0.655	5.948	27.6	0.996	0.93	D	-0.138	T	0.449	T	0.644	0	4.24	0.991	0.964	1	1	10.787
P04626	chr17:37879658_G/T,chr17:37879658_G/A	NP_001005862.1,NM_001005862.2,NP_001276865.1,NM_001289936.1,NP_001276867.1,NM_001289938.1,NP_004439.2,NM_004448.3	R678	Q,L	{'cancer somatic': ['Q', 'L']}	{'3VS6': ('Surface', '32.1967', 'NONE', '59.0', ''), '3VS7': ('Surface', '17.0768', 'NONE', '54.4', ''), '3VS4': ('Surface', '36.6591', 'NONE', '60.2', ''), '3VS5': ('Surface', '16.6996', 'NONE', '53.3', ''), '3VS2': ('Surface', '16.8052', 'NONE', '49.8', ''), '3VS3': ('Surface', '17.2292', 'NONE', '58.1', ''), '3VS0': ('Surface', '33.4909', 'NONE', '52.6', ''), '3VS1': ('Surface', '33.1494', 'NO…	Core	13.3197	None	None	None	(6.5, '73953')	disorder	0.007	D	0.943	P	0.745	P	0	0	1	D	2.195	M	-1.26	T	-3.75	D	0.738	6.054	28.1	0.985	0.975	D	0.3	D	0.595	D	0.742	0	4.97	0.917	0.953	0.707	0.991	17.861
P04626	chr17:37880257_C/G	NP_001005862.1,NM_001005862.2,NP_001276865.1,NM_001289936.1,NP_001276867.1,NM_001289938.1,NP_004439.2,NM_004448.3	I767	M	{'cancer somatic': ['M']}	{'4RWI': ('Core isolated chain', 'NONE', 'NONE', '4.8', 'H'), '2HZN': ('Core', '7.93086', 'NONE', '7.3', 'H'), '2HZI': ('Core', '7.0409', 'NONE', '0.0', 'H'), '2SRC': ('Core', '11.9936', 'NONE', '0.5', 'H'), '2GS6': ('Core', '8.57593', '8.57593', '1.9', 'H'), '2GS7': ('Core', '17.1769', '23.8779', '3.1', 'H'), '2GS2': ('Surface isolated chain', 'NONE', 'NONE', '16.3', 'H'), '2OG8': ('Core', '6.31…	Contact Ligand	2.30618	5.00135	None	None	(0.0, '74004')	helix	0.002	D	1	D	0.998	D	0	0	1	D	0.01	N	-1.65	D	-1.75	N	0.767	6.046	28	0.996	0.679	D	-0.068	T	0.461	T	0.644	0	4.03	-0.041	0.935	0.992	0.999	9.252
P04626	chr17:37881974_G/A	NP_001005862.1,NM_001005862.2,NP_001276865.1,NM_001289936.1,NP_001276867.1,NM_001289938.1,NP_004439.2,NM_004448.3	E914	K	{'cancer somatic': ['K']}	{'4RWI': ('Core isolated chain', 'NONE', 'NONE', '0.0', 'H'), '2HZN': ('Core', '14.0672', 'NONE', '0.0', 'H'), '2HZI': ('Core', '14.9791', 'NONE', '0.9', 'H'), '2SRC': ('Core', '9.79454', 'NONE', '1.7', 'H'), '2GS6': ('Core', '9.63269', '8.91951', '1.1', 'H'), '2GS7': ('Core', '10.8061', '12.1819', '1.4', 'H'), '2GS2': ('Core isolated chain', 'NONE', 'NONE', '0.6', 'H'), '2OG8': ('Core', '15.6065…	Contact Ligand	4.6441	5.29986	None	None	(0.0, '74184')	helix	0	D	1	D	1	D	0	0	1	D	4.72	H	-3.46	D	-3.55	D	0.992	7.517	34	0.991	0.964	D	1.094	D	0.959	D	0.646	0	5.44	0.917	0.949	1	1	18.851
P04626	chr17:37881440_C/T	NP_001005862.1,NM_001005862.2,NP_001276865.1,NM_001289936.1,NP_001276867.1,NM_001289938.1,NP_004439.2,NM_004448.3	H878	Y	{'cancer somatic': ['Y']}	{'2HZN': ('Surface', '19.0944', 'NONE', '34.7', 'E'), '2HZI': ('Surface', '18.9325', 'NONE', '70.6', ''), '2SRC': ('Surface', '12.8742', 'NONE', '56.5', 'H'), '2GS6': ('Surface', '7.43094', '8.91892', '63.8', 'E'), '2GS7': ('Surface', '19.3237', '29.073', '111.4', ''), '2GS2': ('Surface isolated chain', 'NONE', 'NONE', '73.0', 'B'), '3ZC5': ('Surface', '7.81386', 'NONE', '33.0', ''), '4NKS': ('Su…	Contact Ligand	2.26464	2.69422	None	None	(3.0, '73827')	sheet	0.147	T	1	D	0.995	D	0	0	1	D	0.535	N	-1.62	D	-3.36	D	0.809	6.485	30	0.936	0.963	D	0.019	D	0.554	D	0.722	0	5.09	0.871	0.935	1	0.985	18.285
P04626	chr17:37881378_A/G	NP_001005862.1,NM_001005862.2,NP_001276865.1,NM_001289936.1,NP_001276867.1,NM_001289938.1,NP_004439.2,NM_004448.3	N857	S	{'cancer somatic': ['S']}	{'4RWI': ('Surface isolated chain', 'NONE', 'NONE', '48.2', ''), '2HZN': ('Surface', '13.3613', 'NONE', '20.6', 'G'), '2HZI': ('Core', '13.2739', 'NONE', '13.1', 'G'), '2SRC': ('Surface', '14.0853', 'NONE', '24.6', 'G'), '2GS6': ('Surface', '14.778', '14.778', '52.2', 'T'), '2GS7': ('Surface', '19.1727', '5.37941', '54.2', 'T'), '2GS2': ('Surface isolated chain', 'NONE', 'NONE', '51.2', 'T'), '2O…	Core	6.33791	5.37941	None	None	(1.6, '74248')	disorder	0.323	T	0.428	B	0.058	B	0	0	1	D	0.655	N	0.05	T	-2.18	N	0.171	3.076	22.5	0.953	0.935	D	-0.98	T	0.119	T	0.722	0	5.09	1.062	1.199	1	0.997	10.807
P04626	chr17:37866417_C/T	NP_001005862.1,NM_001005862.2,NP_001276865.1,NM_001289936.1,NP_001276867.1,NM_001289938.1,NP_004439.2,NM_004448.3	A241	V	{'cancer somatic': ['V']}	{'1M6B': ('Surface isolated chain', 'NONE', 'NONE', '17.5', 'S'), '1IVO': ('Core', 'NONE', '13.5666', '0.0', 'E'), '5CUS': ('Core', 'NONE', '34.9284', '15.7', 'S'), '3U9U_na': ('Core', 'NONE', '47.9098', '0.0', 'E'), '3P11': ('Core', 'NONE', '73.1669', '15.5', 'S'), '4P59': ('Core', 'NONE', '27.7195', '14.7', 'S'), '1N8Y': ('Core isolated chain', 'NONE', 'NONE', '0.0', 'S'), '1N8Z': ('Core', 'NON…	Core	27.7543	11.666	None	None	(0.0, '74136')	disorder	0.001	D	1	D	0.999	D	0	0	1	D	2.66	M	-1.82	D	-3.73	D	0.622	6.639	32	0.977	0.977	D	0.691	D	0.763	D	0.707	0	4.62	0.871	0.807	0.999	0.987	15.219
P04626	chr17:37881022_G/A,chr17:37881021_C/T	NP_001005862.1,NM_001005862.2,NP_001276865.1,NM_001289936.1,NP_001276867.1,NM_001289938.1,NP_004439.2,NM_004448.3	R784	H,C	{'cancer somatic': ['H', 'C']}	{'4RWI': ('Core isolated chain', 'NONE', 'NONE', '6.6', ''), '2HZN': ('Surface', '6.50559', 'NONE', '21.6', ''), '2HZI': ('Surface', '7.0108', 'NONE', '26.1', ''), '2SRC': ('Core', '7.27685', 'NONE', '15.0', ''), '2GS6': ('Surface', '6.94124', '6.94124', '23.2', ''), '2GS7': ('Surface', '12.7547', '12.7371', '34.4', ''), '2GS2': ('Surface isolated chain', 'NONE', 'NONE', '24.6', ''), '2OG8': ('Su…	Contact Ligand	2.86342	2.95671	None	None	(0.2, '73853')	disorder	0	D	1	D	1	D	0	0	1	D	2.24	M	-0.15	T	-7.03	D	0.959	8.347	35	0.991	0.943	D	-0.053	T	0.455	T	0.722	0	5.3	0.871	0.932	0.997	1	18.569
P04626	chr17:37881000_G/T,chr17:37881000_G/A	NP_001005862.1,NM_001005862.2,NP_001276865.1,NM_001289936.1,NP_001276867.1,NM_001289938.1,NP_004439.2,NM_004448.3	V777	A,E,M,L	{'cancer somatic': ['L', 'A', 'M', 'E']}	{'4RWI': ('Core isolated chain', 'NONE', 'NONE', '2.5', 'H'), '2HZN': ('Contact Ligand', '3.80444', 'NONE', '9.0', ''), '2HZI': ('Core', '9.13818', 'NONE', '2.0', ''), '2SRC': ('Core', '13.7354', 'NONE', '7.1', ''), '2GS6': ('Core', '13.1655', '13.1655', '8.7', ''), '2GS7': ('Core', '14.6466', '15.0887', '1.0', ''), '2GS2': ('Core isolated chain', 'NONE', 'NONE', '7.5', ''), '2OG8': ('Contact Lig…	Contact Ligand	2.19503	3.45738	None	None	(0.0, '74408')	helix	na	na	na	na	na	na	na	na	na	na	na	na	na	na	na	na	na	na	na	na	na	na	na	na	na	na	na	na	na	na	na	na	na	na
P04626	chr17:37872138_C/G,chr17:37872138_C/T	NP_001005862.1,NM_001005862.2,NP_001276865.1,NM_001289936.1,NP_001276867.1,NM_001289938.1,NP_004439.2,NM_004448.3	R487	M,W,G,L	{'cancer somatic': ['G', 'W', 'M', 'L']}	{'1M6B': ('Surface isolated chain', 'NONE', 'NONE', '46.5', ''), '1IVO': ('Surface', 'NONE', '16.5965', '51.7', ''), '3QWQ': ('Surface', 'NONE', '40.7678', '65.2', 'S'), '3VS6': ('Surface', '22.6425', 'NONE', '58.6', 'T'), '3U9U_na': ('Surface', 'NONE', '31.4125', '67.9', 'S'), '3VS4': ('Surface', '33.9001', 'NONE', '57.9', 'T'), '3VS5': ('Surface', '23.9134', 'NONE', '65.6', 'T'), '3VS2': ('Surf…	Contact Protein	20.5464	2.75646	None	None	(35.8, '74092')	disorder	na	na	na	na	na	na	na	na	na	na	na	na	na	na	na	na	na	na	na	na	na	na	na	na	na	na	na	na	na	na	na	na	na	na
P04626	chr17:37864761_G/A,chr17:37864760_C/T	NP_001005862.1,NM_001005862.2,NP_001276865.1,NM_001289936.1,NP_001276867.1,NM_001289938.1,NP_004439.2,NM_004448.3	R138	Q,W	{'cancer somatic': ['Q', 'W']}	{'1M6B': ('Surface isolated chain', 'NONE', 'NONE', '39.2', ''), '1IVO': ('Surface', 'NONE', '15.3264', '22.5', ''), '3H3B': ('Core', 'NONE', '8.16144', '8.8', ''), '3U9U_na': ('Surface', 'NONE', '48.6359', '49.0', ''), '3P11': ('Surface', 'NONE', '84.4586', '35.6', ''), '4P59': ('Surface', 'NONE', '48.9637', '40.0', ''), '1N8Y': ('Surface isolated chain', 'NONE', 'NONE', '26.0', ''), '1N8Z': ('S…	Contact Protein	7.27768	3.0756	None	None	(4.5, '74337')	disorder	0.001	D	1	D	0.974	D	0	0	1	D	2.84	M	-1.39	T	-5.05	D	0.492	7.471	34	0.978	0.969	D	0.583	D	0.695	D	0.707	0	4.23	0.871	0.935	0.945	0.999	15.171
P04626	chr17:37866621_T/C	NP_001005862.1,NM_001005862.2,NP_001276865.1,NM_001289936.1,NP_001276867.1,NM_001289938.1,NP_004439.2,NM_004448.3	I263	T	{'cancer somatic': ['T']}	{'1M6B': ('Surface isolated chain', 'NONE', 'NONE', '27.7', 'E'), '1IVO': ('Surface', 'NONE', '11.4807', '25.1', 'E'), '3U9U_na': ('Surface', 'NONE', '53.0643', '21.9', 'E'), '3P11': ('Surface', 'NONE', '70.0188', '23.5', 'E'), '4P59': ('Core', 'NONE', '16.6936', '16.0', 'E'), '1N8Y': ('Surface isolated chain', 'NONE', 'NONE', '29.3', 'E'), '1N8Z': ('Surface', 'NONE', '39.1803', '34.5', 'E'), '5C…	Core	24.6332	10.552	None	None	(16.0, '74274')	sheet	0.976	T	0.005	B	0.016	B	0	0	1	D	-0.205	N	0.08	T	0.55	N	0.279	1.024	10.8	0.94	0.858	D	-1.024	T	0.073	T	0.719	0	3.64	0.991	1.011	1	1	8.878
P04626	chr17:37881392_A/G	NP_001005862.1,NM_001005862.2,NP_001276865.1,NM_001289936.1,NP_001276867.1,NM_001289938.1,NP_004439.2,NM_004448.3	T862	A	{'cancer somatic': ['A']}	{'4RWI': ('Core isolated chain', 'NONE', 'NONE', '10.2', ''), '2HZN': ('Contact Ligand', '3.01577', 'NONE', '0.0', ''), '2HZI': ('Contact Ligand', '3.5188', 'NONE', '0.1', ''), '2SRC': ('Core', '5.8764', 'NONE', '6.2', ''), '2GS6': ('Core', '5.12459', '5.12459', '14.2', ''), '2GS7': ('Contact Ligand', '4.59865', '11.283', '5.6', ''), '2GS2': ('Core isolated chain', 'NONE', 'NONE', '12.6', ''), '2…	Contact Ligand	1.64046	5.12459	None	None	(0.0, '73834')	sheet	0.171	T	0.99	D	0.929	D	0	0	1	D	-0.785	N	-1.45	T	-3.45	D	0.813	4.957	25	0.953	0.986	D	-0.194	T	0.349	T	0.722	0	5.09	1.062	1.199	0.994	1	14.694
P04626	chr17:37879592_C/T	NP_001005862.1,NM_001005862.2,NP_001276865.1,NM_001289936.1,NP_001276867.1,NM_001289938.1,NP_004439.2,NM_004448.3	S656	F	{'cancer somatic': ['F']}	{'2J0J': ('Core', '49.6467', 'NONE', '7.1', 'H'), '1OPK': ('Surface', '39.1254', 'NONE', '57.3', 'H'), '1OPL': ('Surface', '22.8387', 'NONE', '61.3', 'G'), '2FO0': ('Surface', '41.2333', 'NONE', '32.1', 'H'), '4FL2': ('Surface', '41.8225', 'NONE', '23.4', 'H'), '4FL3': ('Surface', '38.8442', 'NONE', '23.5', 'H'), '1Y57': ('Core', '42.595', 'NONE', '15.5', 'G'), '4K2R': ('Core', '56.7456', 'NONE',…	Core	22.8387	None	None	None	(0.0, '74402')	helix	0.016	D	0.158	B	0.105	B	0	0	0.992	D	1.355	L	-0.99	T	-2.39	N	0.501	4.709	24.6	0.96	0.978	D	-0.362	T	0.37	T	0.644	0	4.97	0.871	0.852	0.47	0.459	17.861
P04626	chr17:37880261_G/C,chr17:37880261_G/T	NP_001005862.1,NM_001005862.2,NP_001276865.1,NM_001289936.1,NP_001276867.1,NM_001289938.1,NP_004439.2,NM_004448.3	D769	Y,H	{'cancer somatic': ['H', 'Y']}	{'4RWI': ('Surface isolated chain', 'NONE', 'NONE', '38.1', 'H'), '2HZN': ('Surface', '7.18855', 'NONE', '59.6', 'H'), '2HZI': ('Surface', '9.52322', 'NONE', '59.5', 'H'), '2SRC': ('Surface', '18.4138', 'NONE', '77.3', 'H'), '2GS6': ('Surface', '9.55188', '12.7012', '50.0', 'H'), '2GS7': ('Surface', '19.7479', '27.0112', '61.3', 'H'), '2GS2': ('Surface isolated chain', 'NONE', 'NONE', '46.4', 'H'…	Contact Protein	3.47642	3.08865	None	None	(2.2, '73874')	helix	0	D	1	D	1	D	0	0	1	D	1.305	L	-1.66	D	-7.88	D	0.896	7.136	34	0.995	0.993	D	0.375	D	0.633	D	0.644	0	5.02	0.917	1.048	0.989	0.994	17.957
P04626	chr17:37881332_G/A	NP_001005862.1,NM_001005862.2,NP_001276865.1,NM_001289936.1,NP_001276867.1,NM_001289938.1,NP_004439.2,NM_004448.3	V842	I	{'cancer somatic': ['I']}	{'4RWI': ('Surface isolated chain', 'NONE', 'NONE', '31.5', ''), '2HZN': ('Surface', '6.77751', 'NONE', '27.7', ''), '2HZI': ('Core', '12.165', 'NONE', '1.3', 'E'), '2SRC': ('Surface', '12.2544', 'NONE', '28.5', ''), '2GS6': ('Core', '9.68997', '12.6746', '0.0', 'E'), '2GS7': ('Core', '13.9126', '23.628', '10.5', ''), '2GS2': ('Core isolated chain', 'NONE', 'NONE', '0.0', 'E'), '2OG8': ('Surface'…	Contact Ligand	2.65503	3.68826	None	None	(0.0, '73787')	sheet	0.002	D	0.999	D	0.926	D	0	0	1	D	0.635	N	-1.69	D	-0.88	N	0.558	6.819	32	0.988	0.969	D	0.233	D	0.562	D	0.722	0	5.09	0.917	1.048	0.957	0.962	18.285
P04626	chr17:37868208_C/T,chr17:37868208_C/A	NP_001005862.1,NM_001005862.2,NP_001276865.1,NM_001289936.1,NP_001276867.1,NM_001289938.1,NP_004439.2,NM_004448.3	S310	Y,F	{'cancer somatic': ['Y', 'F']}	{'1M6B': ('Surface isolated chain', 'NONE', 'NONE', '28.6', 'E'), '1IVO': ('Contact Protein', 'NONE', '3.66952', '20.5', 'B'), '3U9U_na': ('Surface', 'NONE', '38.6319', '41.4', 'E'), '3P11': ('Surface', 'NONE', '52.4674', '25.2', 'E'), '4P59': ('Surface', 'NONE', '15.8575', '26.4', 'E'), '1N8Y': ('Surface isolated chain', 'NONE', 'NONE', '35.7', 'B'), '1N8Z': ('Surface', 'NONE', '27.2631', '16.5'…	Contact Protein	8.95876	2.78709	None	None	(16.1, '74323')	disorder	0.026	D	1	D	0.992	D	0	0	1	D	2.15	M	-0.11	T	-4.21	D	0.834	6.634	32	0.953	0.966	D	-0.18	T	0.444	T	0.722	0	5.83	0.871	0.888	1	0.993	18.885
P40763	chr17:40474479_G/C,chr17:40474479_G/A	NP_003141.2,NM_003150.3,NP_644805.1,NM_139276.2,NP_998827.1,NM_213662.1,XP_005257673.2,XM_005257616.3,XP_005257674.2,XM_005257617.3,XP_011523447.1,XM_011525145.2,XP_011523448.1,XM_011525146.2,XP_016880461.1,XM_017024972.1,XP_016880464.1,XM_017024975.1	T641	I,R	{'cancer somatic': ['I', 'R']}	{'1YVL': ('Core', '30.288', '5.75844', '12.3', 'E'), '3CWG': ('Surface isolated chain', 'NONE', 'NONE', '31.5', ''), '4E68': ('Surface', 'NONE', '17.226', '45.7', ''), '1BF5': ('Surface isolated chain', 'NONE', 'NONE', '23.4', ''), '1BG1': ('Surface', 'NONE', '17.3885', '38.2', '')}	Core	30.288	5.75844	17.226	None	(12.3, '281185')	sheet	0.001	D	1	D	0.996	D	0	D	1	D	2.59	M	-4.31	D	-5	D	0.896	6.295	29.1	0.993	0.966	D	1.1	D	0.948	D	0.722	0	4.64	0.917	0.953	0.998	0.994	17.704
P40763	chr17:40475070_T/G	NP_003141.2,NM_003150.3,NP_644805.1,NM_139276.2,NP_998827.1,NM_213662.1,XP_005257673.2,XM_005257616.3,XP_005257674.2,XM_005257617.3,XP_011523447.1,XM_011525145.2,XP_011523448.1,XM_011525146.2,XP_016880461.1,XM_017024972.1,XP_016880464.1,XM_017024975.1	S614	I,R,G	{'cancer somatic': ['G', 'R', 'I']}	{'1YVL': ('Surface', '28.7546', '10.3811', '22.8', ''), '3CWG': ('Surface isolated chain', 'NONE', 'NONE', '31.4', ''), '4E68': ('Surface', 'NONE', '16.7623', '31.4', ''), '1BF5': ('Surface isolated chain', 'NONE', 'NONE', '21.9', ''), '1BG1': ('Surface', 'NONE', '17.1386', '22.8', '')}	Surface	28.7546	10.3811	16.7623	None	(21.9, '281184')	disorder	na	na	na	na	na	na	na	na	na	na	na	na	na	na	na	na	na	na	na	na	na	na	na	na	na	na	na	na	na	na	na	na	na	na
P40763	chr17:40500431_G/A	NP_003141.2,NM_003150.3,NP_644805.1,NM_139276.2,NP_998827.1,NM_213662.1,XP_005257673.2,XM_005257616.3,XP_005257674.2,XM_005257617.3,XP_011523447.1,XM_011525145.2,XP_011523448.1,XM_011525146.2,XP_016880461.1,XM_017024972.1,XP_016880464.1,XM_017024975.1	A35	V	{'cancer somatic': ['V']}	{'1YVL': ('Core', '39.4621', '46.1884', '7.9', 'H'), '4ZIA': ('Core', '36.6527', '10.0516', '4.9', 'H'), '1BGF': ('Core isolated chain', 'NONE', 'NONE', '10.1', 'H'), '3WWT': ('Core', '13.5647', '16.6826', '11.3', 'H')}	Core	13.5647	10.0516	None	None	(4.9, '281186')	helix	0.001	D	0.997	D	0.99	D	0	D	1	D	2.505	M	-0.32	T	-2.67	D	0.951	6.93	33	0.999	0.998	D	0.085	D	0.532	D	0.722	0	5.81	0.917	1.048	0.998	0.998	20.062
P40763	chr17:40474427_C/A	NP_003141.2,NM_003150.3,NP_644805.1,NM_139276.2,NP_998827.1,NM_213662.1,XP_005257673.2,XM_005257616.3,XP_005257674.2,XM_005257617.3,XP_011523447.1,XM_011525145.2,XP_011523448.1,XM_011525146.2,XP_016880461.1,XM_017024972.1,XP_016880464.1,XM_017024975.1	K658	R,M,N	{'other diseases': ['N', 'M', 'R'], 'cancer somatic': ['N', 'M', 'R']}	{'1YVL': ('Surface', '45.5575', '5.07367', '66.0', ''), '3CWG': ('Surface isolated chain', 'NONE', 'NONE', '37.4', ''), '4E68': ('Surface', 'NONE', '30.0403', '38.2', ''), '1BF5': ('Surface isolated chain', 'NONE', 'NONE', '42.9', ''), '1BG1': ('Surface', 'NONE', '30.0016', '43.4', '')}	Surface	45.5575	5.07367	30.0016	None	(37.4, '281181')	disorder	na	na	na	na	na	na	na	na	na	na	na	na	na	na	na	na	na	na	na	na	na	na	na	na	na	na	na	na	na	na	na	na	na	na
P40763	chr17:40475064_C/T	NP_003141.2,NM_003150.3,NP_644805.1,NM_139276.2,NP_998827.1,NM_213662.1,XP_005257673.2,XM_005257616.3,XP_005257674.2,XM_005257617.3,XP_011523447.1,XM_011525145.2,XP_011523448.1,XM_011525146.2,XP_016880461.1,XM_017024972.1,XP_016880464.1,XM_017024975.1	E616	K	{'cancer somatic': ['K']}	{'1YVL': ('Surface', '26.05', '9.64424', '56.7', 'S'), '1BG1': ('Surface', 'NONE', '13.7383', '51.9', 'S'), '4E68': ('Surface', 'NONE', '13.5876', '50.8', 'S'), '3CWG': ('Surface isolated chain', 'NONE', 'NONE', '61.1', 'T'), '1BF5': ('Surface isolated chain', 'NONE', 'NONE', '47.6', 'S')}	Surface	26.05	9.64424	13.5876	None	(47.6, '281184')	disorder	0.003	D	0.004	B	0.006	B	0	D	1	D	0.85	L	-2.38	D	-2.59	D	0.788	5.103	25.3	0.998	0.907	D	-0.228	T	0.546	D	0.675	0	5.29	0.871	0.935	0.999	1	19.12
P40763	chr17:40474420_C/T,chr17:40474420_C/A,chr17:40474419_T/A	NP_003141.2,NM_003150.3,NP_644805.1,NM_139276.2,NP_998827.1,NM_213662.1,XP_005257673.2,XM_005257616.3,XP_005257674.2,XM_005257617.3,XP_011523447.1,XM_011525145.2,XP_011523448.1,XM_011525146.2,XP_016880461.1,XM_017024972.1,XP_016880464.1,XM_017024975.1	D661	Y,V,N	{'cancer somatic': ['N', 'Y', 'V']}	{'1YVL': ('Core', '53.0429', '5.91519', '13.2', ''), '1BG1': ('Surface', 'NONE', '36.2689', '18.6', ''), '4E68': ('Surface', 'NONE', '36.8219', '25.1', 'E'), '3CWG': ('Surface isolated chain', 'NONE', 'NONE', '38.8', ''), '1BF5': ('Surface isolated chain', 'NONE', 'NONE', '39.4', '')}	Core	53.0429	5.91519	36.2689	None	(13.2, '281185')	sheet	0.238	T	0.999	D	0.998	D	0	D	1	D	0.695	N	-2.49	D	-0.07	N	0.89	4.995	25.1	0.991	0.953	D	0.288	D	0.671	D	0.722	0	4.47	0.991	0.964	1	0.997	13.912
P40763	chr17:40498726_T/C	NP_003141.2,NM_003150.3,NP_644805.1,NM_139276.2,NP_998827.1,NM_213662.1,XP_005257673.2,XM_005257616.3,XP_005257674.2,XM_005257617.3,XP_011523447.1,XM_011525145.2,XP_011523448.1,XM_011525146.2,XP_016880461.1,XM_017024972.1,XP_016880464.1,XM_017024975.1	Y45	C,F	{'cancer somatic': ['C', 'F']}	{'1YVL': ('Surface', '50.7906', '40.2381', '46.4', 'H'), '4ZIA': ('Surface', '48.8213', '23.9583', '57.3', 'H'), '1BGF': ('Surface isolated chain', 'NONE', 'NONE', '49.2', 'H'), '3WWT': ('Surface', '22.9399', '12.4722', '48.3', 'H')}	Surface	22.9399	12.4722	None	None	(46.4, '281185')	helix	na	na	na	na	na	na	na	na	na	na	na	na	na	na	na	na	na	na	na	na	na	na	na	na	na	na	na	na	na	na	na	na	na	na
P40763	chr17:40498723_G/A	NP_003141.2,NM_003150.3,NP_644805.1,NM_139276.2,NP_998827.1,NM_213662.1,XP_005257673.2,XM_005257616.3,XP_005257674.2,XM_005257617.3,XP_011523447.1,XM_011525145.2,XP_011523448.1,XM_011525146.2,XP_016880461.1,XM_017024972.1,XP_016880464.1,XM_017024975.1	A46	E,V	{'cancer somatic': ['V', 'E']}	{'1YVL': ('Core', '50.1773', '38.4086', '0.2', 'H'), '4ZIA': ('Core', '47.8863', '22.6285', '1.9', 'H'), '1BGF': ('Core isolated chain', 'NONE', 'NONE', '0.0', 'H'), '3WWT': ('Core', '20.5584', '12.2816', '0.0', 'H')}	Core	20.5584	12.2816	None	None	(0.0, '281187')	helix	na	na	na	na	na	na	na	na	na	na	na	na	na	na	na	na	na	na	na	na	na	na	na	na	na	na	na	na	na	na	na	na	na	na
P40763	chr17:40474461_T/A	NP_003141.2,NM_003150.3,NP_644805.1,NM_139276.2,NP_998827.1,NM_213662.1,XP_005257673.2,XM_005257616.3,XP_005257674.2,XM_005257617.3,XP_011523447.1,XM_011525145.2,XP_011523448.1,XM_011525146.2,XP_016880461.1,XM_017024972.1,XP_016880464.1,XM_017024975.1	N647	I,D	{'cancer somatic': ['D', 'I']}	{'1YVL': ('Surface', '34.5225', '10.1388', '78.7', 'T'), '1BG1': ('Surface', 'NONE', '14.8452', '71.3', 'S'), '4E68': ('Surface', 'NONE', '13.77', '73.6', 'T'), '1BF5': ('Surface isolated chain', 'NONE', 'NONE', '62.6', 'S')}	Surface	34.5225	10.1388	13.77	None	(62.6, '281184')	disorder	0.005	D	0.395	B	0.29	B	0	D	0.979	D	-0.955	N	-2.57	D	-0.72	N	0.447	4.428	24.2	0.989	0.868	D	-0.441	T	0.307	T	0.722	0	4.56	0.991	0.964	1	1	8.677
P40763	chr17:40489465_C/T,chr17:40489466_G/A	NP_003141.2,NM_003150.3,NP_644805.1,NM_139276.2,NP_998827.1,NM_213662.1,XP_005257673.2,XM_005257616.3,XP_005257674.2,XM_005257617.3,XP_011523447.1,XM_011525145.2,XP_011523448.1,XM_011525146.2,XP_016880461.1,XM_017024972.1,XP_016880464.1,XM_017024975.1	R262	Q,W	{'cancer somatic': ['Q', 'W']}	{'3CWG': ('Surface isolated chain', 'NONE', 'NONE', '38.9', 'H'), '1BG1': ('Surface', 'NONE', '30.7795', '46.3', 'H'), '4E68': ('Surface', 'NONE', '30.5603', '47.4', 'H'), '1YVL': ('Surface', '18.5775', '53.0486', '48.5', 'H'), '1BF5': ('Surface isolated chain', 'NONE', 'NONE', '45.2', 'H')}	Surface	18.5775	53.0486	30.5603	None	(38.9, '281181')	helix	0	D	1	D	0.995	D	0	D	1	D	0.895	L	0.24	T	-2.52	D	0.777	6.717	32	0.999	0.986	D	-0.461	T	0.284	T	0.731	0	4.68	0.917	0.953	0.997	0.717	18.134
P40763	chr17:40498671_C/G	NP_003141.2,NM_003150.3,NP_644805.1,NM_139276.2,NP_998827.1,NM_213662.1,XP_005257673.2,XM_005257616.3,XP_005257674.2,XM_005257617.3,XP_011523447.1,XM_011525145.2,XP_011523448.1,XM_011525146.2,XP_016880461.1,XM_017024972.1,XP_016880464.1,XM_017024975.1	E63	K,D,G	{'cancer somatic': ['D', 'K', 'G']}	{'1YVL': ('Surface', '45.5975', '48.2258', '28.5', 'H'), '4ZIA': ('Surface', '41.1606', '14.209', '23.9', 'H'), '1BGF': ('Surface isolated chain', 'NONE', 'NONE', '23.7', 'H'), '3WWT': ('Surface', '17.266', '6.16781', '28.7', 'H')}	Surface	17.266	6.16781	None	None	(23.7, '281187')	helix	na	na	na	na	na	na	na	na	na	na	na	na	na	na	na	na	na	na	na	na	na	na	na	na	na	na	na	na	na	na	na	na	na	na
P40763	chr17:40474485_G/A	NP_003141.2,NM_003150.3,NP_644805.1,NM_139276.2,NP_998827.1,NM_213662.1,XP_005257673.2,XM_005257616.3,XP_005257674.2,XM_005257617.3,XP_011523447.1,XM_011525145.2,XP_011523448.1,XM_011525146.2,XP_016880461.1,XM_017024972.1,XP_016880464.1,XM_017024975.1	P639	A,S,R,L,T	{'cancer somatic': ['L', 'A', 'S', 'T', 'R']}	{'1YVL': ('Contact Protein', '34.0668', '3.58143', '30.2', ''), '1BG1': ('Surface', 'NONE', '23.2614', '35.7', ''), '4E68': ('Surface', 'NONE', '23.1474', '51.9', ''), '3CWG': ('Surface isolated chain', 'NONE', 'NONE', '28.7', ''), '1BF5': ('Surface isolated chain', 'NONE', 'NONE', '36.2', '')}	Contact Protein	34.0668	3.58143	23.1474	None	(28.7, '281181')	disorder	na	na	na	na	na	na	na	na	na	na	na	na	na	na	na	na	na	na	na	na	na	na	na	na	na	na	na	na	na	na	na	na	na	na
P40763	chr17:40476837_T/C	NP_003141.2,NM_003150.3,NP_644805.1,NM_139276.2,NP_998827.1,NM_213662.1,XP_005257673.2,XM_005257616.3,XP_005257674.2,XM_005257617.3,XP_011523447.1,XM_011525145.2,XP_011523448.1,XM_011525146.2,XP_016880461.1,XM_017024972.1,XP_016880464.1,XM_017024975.1	I498	R,L,V	{'cancer somatic': ['V', 'R', 'L']}	{'3CWG': ('Surface isolated chain', 'NONE', 'NONE', '39.8', ''), '1YVL': ('Surface', '21.5021', '36.5616', '40.3', 'E'), '4E68': ('Surface', 'NONE', '21.7106', '50.0', ''), '1BF5': ('Surface isolated chain', 'NONE', 'NONE', '41.6', ''), '1BG1': ('Surface', 'NONE', '21.5032', '47.5', '')}	Surface	21.5021	36.5616	21.5032	None	(39.8, '281181')	sheet	na	na	na	na	na	na	na	na	na	na	na	na	na	na	na	na	na	na	na	na	na	na	na	na	na	na	na	na	na	na	na	na	na	na
P40763	chr17:40474434_C/T	NP_003141.2,NM_003150.3,NP_644805.1,NM_139276.2,NP_998827.1,NM_213662.1,XP_005257673.2,XM_005257616.3,XP_005257674.2,XM_005257617.3,XP_011523447.1,XM_011525145.2,XP_011523448.1,XM_011525146.2,XP_016880461.1,XM_017024972.1,XP_016880464.1,XM_017024975.1	G656	D	{'cancer somatic': ['D']}	{'1YVL': ('Surface', '42.6324', '6.86439', '62.9', 'H'), '1BG1': ('Core', 'NONE', '25.966', '14.1', 'S'), '4E68': ('Surface', 'NONE', '25.5184', '21.7', 'S'), '3CWG': ('Surface isolated chain', 'NONE', 'NONE', '41.1', 'S'), '1BF5': ('Core isolated chain', 'NONE', 'NONE', '12.3', 'T')}	Core	42.6324	6.86439	25.5184	None	(12.3, '281184')	disorder	0.772	T	1	D	0.999	D	0	D	1	D	-0.815	N	-3.81	D	1.13	N	0.931	2.988	22.2	0.994	0.97	D	0.24	D	0.735	D	0.722	0	4.68	0.871	0.852	1	1	17.772
P40763	chr17:40476813_C/T	NP_003141.2,NM_003150.3,NP_644805.1,NM_139276.2,NP_998827.1,NM_213662.1,XP_005257673.2,XM_005257616.3,XP_005257674.2,XM_005257617.3,XP_011523447.1,XM_011525145.2,XP_011523448.1,XM_011525146.2,XP_016880461.1,XM_017024972.1,XP_016880464.1,XM_017024975.1	E506	Q,K	{'cancer somatic': ['K', 'Q']}	{'1YVL': ('Surface', '16.0877', '30.5074', '54.5', 'H'), '1BG1': ('Surface', 'NONE', '26.1975', '52.6', 'H'), '4E68': ('Surface', 'NONE', '26.3094', '55.0', 'H'), '3CWG': ('Surface isolated chain', 'NONE', 'NONE', '47.6', 'H'), '1BF5': ('Surface isolated chain', 'NONE', 'NONE', '50.3', 'H')}	Surface	16.0877	30.5074	26.1975	None	(47.6, '281181')	helix	na	na	na	na	na	na	na	na	na	na	na	na	na	na	na	na	na	na	na	na	na	na	na	na	na	na	na	na	na	na	na	na	na	na
P40763	chr17:40481465_T/A,chr17:40481466_C/T	NP_003141.2,NM_003150.3,NP_644805.1,NM_139276.2,NP_998827.1,NM_213662.1,XP_005257673.2,XM_005257616.3,XP_005257674.2,XM_005257617.3,XP_011523447.1,XM_011525145.2,XP_011523448.1,XM_011525146.2,XP_016880461.1,XM_017024972.1,XP_016880464.1,XM_017024975.1	E415	K,V	{'other diseases': ['V', 'K'], 'cancer somatic': ['V', 'K']}	{'3CWG': ('Surface isolated chain', 'NONE', 'NONE', '31.9', 'E'), '1BG1': ('Contact DNA', 'NONE', '4.47054', '39.3', 'E'), '4E68': ('Contact DNA', 'NONE', '4.29061', '42.4', 'E'), '1BF5': ('Surface isolated chain', 'NONE', 'NONE', '30.8', 'E'), '1YVL': ('Surface', '22.7642', '38.4958', '44.9', 'E')}	Contact DNA	22.7642	38.4958	4.29061	None	(30.8, '281184')	sheet	0.001	D	0.992	D	0.977	D	0	D	1	D	0.77	N	-2.53	D	-3.08	D	0.877	8.18	35	0.999	0.993	D	0.177	D	0.698	D	0.731	0	5.49	0.871	0.935	1	1	19.576
P40763	chr17:40475058_C/G	NP_003141.2,NM_003150.3,NP_644805.1,NM_139276.2,NP_998827.1,NM_213662.1,XP_005257673.2,XM_005257616.3,XP_005257674.2,XM_005257617.3,XP_011523447.1,XM_011525145.2,XP_011523448.1,XM_011525146.2,XP_016880461.1,XM_017024972.1,XP_016880464.1,XM_017024975.1	G618	R	{'cancer somatic': ['R']}	{'1YVL': ('Core', '28.4345', '7.88428', '1.9', 'E'), '3CWG': ('Core isolated chain', 'NONE', 'NONE', '1.2', ''), '4E68': ('Core', 'NONE', '21.9287', '1.2', ''), '1BF5': ('Core isolated chain', 'NONE', 'NONE', '1.0', ''), '1BG1': ('Core', 'NONE', '21.7783', '2.8', '')}	Core	28.4345	7.88428	21.7783	None	(1.0, '281184')	sheet	0.001	D	0.983	D	0.885	P	0	D	1	D	2.02	M	-2.46	D	-5.03	D	0.986	7.457	34	0.999	0.911	D	0.698	D	0.787	D	0.675	0	5.29	0.871	0.935	0.994	0.989	19.12
P40763	chr17:40474482_T/A	NP_003141.2,NM_003150.3,NP_644805.1,NM_139276.2,NP_998827.1,NM_213662.1,XP_005257673.2,XM_005257616.3,XP_005257674.2,XM_005257617.3,XP_011523447.1,XM_011525145.2,XP_011523448.1,XM_011525146.2,XP_016880461.1,XM_017024972.1,XP_016880464.1,XM_017024975.1	Y640	N,F	{'cancer somatic': ['F', 'N']}	{'1YVL': ('Contact Protein', '31.6163', '3.05119', '16.9', 'E'), '3CWG': ('Surface isolated chain', 'NONE', 'NONE', '22.6', ''), '4E68': ('Core', 'NONE', '19.879', '12.5', ''), '1BF5': ('Core isolated chain', 'NONE', 'NONE', '4.3', 'B'), '1BG1': ('Surface', 'NONE', '20.1709', '17.5', 'B')}	Contact Protein	31.6163	3.05119	19.879	None	(4.3, '281184')	disorder	na	na	na	na	na	na	na	na	na	na	na	na	na	na	na	na	na	na	na	na	na	na	na	na	na	na	na	na	na	na	na	na	na	na
Q00987-11	chr12:69203011_C/G	NP_001138811.1,NM_001145339.2,NP_001265391.1,NM_001278462.1,NP_002383.2,NM_002392.5,XP_005268929.1,XM_005268872.4,XP_006719462.1,XM_006719399.3	S13	C	{'cancer somatic': ['C']}	{'4WT2': ('Core', '6.17603', 'NONE', '0.8', 'E'), '4OGT': ('Surface', '6.28913', 'NONE', '39.4', ''), '4OGN': ('Surface', '6.06877', 'NONE', '48.7', ''), '4HBM': ('Surface', '7.05989', 'NONE', '48.5', ''), '4ODF': ('Surface', '6.13796', 'NONE', '41.5', ''), '4ODE': ('Core', '6.25254', 'NONE', '0.9', '')}	Core	6.06877	None	None	None	(0.8, '340533')	sheet	0.006	D	1	D	0.997	D	0.006	N	0.987	N	1.67	L	0.8	T	-1.11	N	0.536	4.671	24.5	0.965	0.356	N	-0.585	T	0.316	T	0.628	0	4.72	0.871	0.935	0.964	1	13.405
Q00987-11	chr12:69233426_A/T	NP_001138811.1,NM_001145339.2,NP_001265391.1,NM_001278462.1,NP_002383.2,NM_002392.5,XP_005268929.1,XM_005268872.4,XP_006719462.1,XM_006719399.3	S431	C	{'cancer somatic': ['C']}	{'2VJF': ('Contact Protein', '14.995', '3.62921', '65.0', '')}	Contact Protein	14.995	3.62921	None	None	(65.0, '340515')	disorder	0.306	T	0.969	D	0.487	P	0.049	N	1	N	1.59	L	2.96	T	-1.12	N	0.254	1.622	13.97	0.798	0.792	D	-1.005	T	0.111	T	0.672	0	2.88	1.062	0.202	0.841	0.088	4.716
Q00987-11	chr12:69214109_A/G	NP_001138811.1,NM_001145339.2,NP_001265391.1,NM_001278462.1,NP_002383.2,NM_002392.5,XP_005268929.1,XM_005268872.4,XP_006719462.1,XM_006719399.3	I105	V	{'cancer somatic': ['V']}	{'2Z5S': ('Surface', 'NONE', '13.8379', '29.7', 'H'), '1YCR': ('Surface', 'NONE', '11.3763', '51.9', 'H'), '1YCQ': ('Surface', 'NONE', '13.1908', '54.4', 'T'), '4JV7': ('Surface', '12.2004', 'NONE', '69.2', 'T'), '3JZP': ('Surface', '23.8375', '13.8578', '50.1', 'H'), '4QO4': ('Surface', '11.2207', 'NONE', '52.9', 'T'), '3G03': ('Surface', 'NONE', '12.8655', '52.0', 'H'), '3LNZ': ('Surface', '19.…	Contact Protein	6.73713	3.84281	None	None	(27.7, '340590')	disorder	0.228	T	0.313	B	0.261	B	0	D	1	D	0.695	N	1.76	T	-0.4	N	0.234	4.584	24.4	0.991	0.619	D	-1.033	T	0.11	T	0.707	0	4.14	0.042	1.199	0.994	0.999	6.352
Q00987-11	chr12:69210697_G/A	NP_001138811.1,NM_001145339.2,NP_001265391.1,NM_001278462.1,NP_002383.2,NM_002392.5,XP_005268929.1,XM_005268872.4,XP_006719462.1,XM_006719399.3	V94	M	{'cancer somatic': ['M']}	{'2Z5S': ('Contact Protein', 'NONE', '4.45775', '84.9', 'T'), '3LBL': ('Surface', '5.66154', 'NONE', '64.5', 'T'), '1YCQ': ('Contact Protein', 'NONE', '4.48481', '73.6', 'T'), '4JV7': ('Surface', '6.58448', 'NONE', '67.9', 'T'), '1YCR': ('Contact Protein', 'NONE', '4.4021', '68.9', 'T'), '4QO4': ('Contact Ligand', '2.73299', 'NONE', '56.3', 'T'), '3G03': ('Contact Protein', 'NONE', '3.6243', '75.…	Contact Ligand	2.66241	2.84767	None	None	(31.6, '340532')	disorder	0.029	D	1	D	0.989	D	0	D	1	D	2.28	M	1.09	T	-1.44	N	0.593	5.827	27.2	0.999	0.958	D	-0.43	T	0.352	T	0.722	0	5.22	0.917	1.048	0.98	0.953	18.424
P08922	chr6:117622160_C/A,chr6:117622160_C/T	NP_002935.2,NM_002944.2	G2237	E,V	{'cancer somatic': ['E', 'V']}	{'2JIV': ('Surface', '24.4236', 'NONE', '62.1', ''), '2JIT': ('Surface isolated chain', 'NONE', 'NONE', '65.1', ''), '3AOX': ('Surface', '31.0205', 'NONE', '33.0', 'H'), '4R5S': ('Surface', '24.5796', 'NONE', '68.9', ''), '4R3R': ('Surface', 'NONE', '29.7087', '26.7', 'T'), '2GS6': ('Surface', '25.9844', '25.9844', '59.3', 'T'), '2R4B': ('Surface', '27.0766', 'NONE', '66.6', ''), '2GS2': ('Surfac…	Contact Protein	4.73597	3.72786	None	None	(1.1, '34211')	helix	0.002	D	0.999	D	0.902	P	0	D	1	D	0.975	L	-0.61	T	-3.2	D	0.533	6.42	29.7	0.997	0.916	D	-0.465	T	0.266	T	0.487	0	4.01	0.598	0.935	0.82	0.952	11.145
P08922	chr6:117641120_G/T	NP_002935.2,NM_002944.2	L1951	M	{'cancer somatic': ['M']}	{'5BVN': ('Surface', '30.6067', 'NONE', '23.9', 'E'), '3EWH': ('Contact Ligand', '3.65973', 'NONE', '20.6', 'E'), '2HZN': ('Contact Ligand', '4.34873', 'NONE', '28.2', ''), '2HZI': ('Contact Ligand', '3.86112', 'NONE', '1.5', 'S'), '2SRC': ('Contact Ligand', '3.38954', 'NONE', '27.4', 'E'), '3WZE': ('Contact Ligand', '3.64321', 'NONE', '28.0', 'E'), '2GS6': ('Contact Ligand', '3.6444', '3.6444', …	Contact Ligand	1.90382	3.11198	None	None	(0.5, '34194')	sheet	0	D	0.999	D	0.999	D	0	D	0.964	N	2.83	M	-3.3	D	-1.59	N	0.631	3.806	23.4	0.991	0.237	N	0.804	D	0.846	D	0.487	0	-2.58	-0.327	-0.17	0.943	0.993	12.371
P08922	chr6:117642530_T/C	NP_002935.2,NM_002944.2	K1890	R	{'cancer somatic': ['R']}	{'2HCK': ('Surface', '22.1088', '22.0007', '32.9', 'T'), '3VS6': ('Surface', '21.5622', 'NONE', '39.1', 'T'), '3VS7': ('Surface', '38.5126', 'NONE', '46.1', 'H'), '3VS4': ('Surface', '36.8299', 'NONE', '37.2', 'T'), '3VS5': ('Surface', '37.9239', 'NONE', '40.9', 'H'), '3VS2': ('Surface', '38.2891', 'NONE', '45.2', 'T'), '3VS3': ('Surface', '37.9735', 'NONE', '41.0', 'H'), '3VS0': ('Surface', '21.…	Contact Ligand	4.0831	20.722	None	None	(0.0, '34067')	disorder	0.01	D	0.799	P	0.395	B	0	D	1	N	0.87	L	-0.66	T	-1.08	N	0.101	3.561	23.1	0.995	0.729	D	-0.99	T	0.126	T	0.487	0	3.75	0.991	1.061	0.063	0.518	9.69
P08922	chr6:117641144_C/T	NP_002935.2,NM_002944.2	E1943	K	{'cancer somatic': ['K']}	{'5BVN': ('Surface', '50.3152', 'NONE', '90.0', 'G'), '3EWH': ('Surface', '16.8861', 'NONE', '94.4', 'G'), '2HZN': ('Surface', '17.9229', 'NONE', '74.5', 'G'), '3F3V': ('Surface', '19.1905', 'NONE', '84.6', 'T'), '2HZI': ('Surface', '15.7485', 'NONE', '77.1', 'G'), '3RI1': ('Surface', '19.268', 'NONE', '88.3', 'G'), '2SRC': ('Surface', '19.0951', 'NONE', '79.5', 'G'), '3WZE': ('Surface', '18.7218…	Contact Protein	7.53888	3.2918	None	None	(19.5, '33903')	helix	0.029	D	0.007	B	0.005	B	0.009	N	0.939	D	1.105	L	-2.48	D	-2.51	D	0.545	4.505	24.3	0.998	0.967	D	-0.294	T	0.438	T	0.487	0	5.65	0.871	0.935	0.998	1	14.312
P08922	chr6:117631244_C/A	NP_002935.2,NM_002944.2	W2145	L	{'cancer somatic': ['L']}	{'1SM2': ('Core', '17.9052', 'NONE', '0.3', 'H'), '3EWH': ('Surface', '14.9483', 'NONE', '33.0', 'H'), '2HZN': ('Core', '15.3639', 'NONE', '0.2', 'H'), '2HZI': ('Core', '19.6518', 'NONE', '0.5', 'H'), '3RI1': ('Core', '20.7141', 'NONE', '0.5', 'H'), '2SRC': ('Core', '15.3378', 'NONE', '1.1', 'H'), '3WZE': ('Surface', '14.9267', 'NONE', '33.0', 'H'), '2GS6': ('Core', '16.1802', '10.6427', '0.5', '…	Contact Ligand	4.00386	6.62101	None	None	(0.0, '34238')	helix	0	D	1	D	1	D	0	D	1	D	4.565	H	-3.45	D	-11.1	D	0.836	7.556	34	0.989	0.995	D	1.095	D	0.959	D	0.487	0	5.55	0.871	0.935	0.72	0.969	18.842
P08922	chr6:117631265_A/G	NP_002935.2,NM_002944.2	F2138	S	{'cancer somatic': ['S']}	{'1SM2': ('Surface', '16.6397', 'NONE', '33.8', ''), '3EWH': ('Surface', '12.6045', 'NONE', '33.0', ''), '2HZN': ('Surface', '12.728', 'NONE', '20.7', ''), '2HZI': ('Core', '18.0945', 'NONE', '6.2', 'E'), '2SRC': ('Surface', '11.8455', 'NONE', '21.9', ''), '3WZE': ('Surface', '11.653', 'NONE', '33.0', ''), '2GS6': ('Contact Protein', '6.36034', '4.33076', '4.3', 'E'), '2GS7': ('Core', '14.7184', …	Contact Protein	3.86637	3.64992	None	None	(0.1, '34106')	sheet	0	D	1	D	1	D	0	D	1	D	2.49	M	-2.55	D	-7.1	D	0.944	7.043	33	0.999	0.996	D	0.774	D	0.795	D	0.487	0	5.55	1.062	1.199	0.995	1	15.158
P08922	chr6:117638433_T/C	NP_002935.2,NM_002944.2	K2003	R	{'cancer somatic': ['R']}	{'5BVN': ('Surface', '33.9377', 'NONE', '47.2', 'T'), '3EWH': ('Surface', '9.13103', 'NONE', '54.6', 'H'), '2HZN': ('Surface', '8.98537', 'NONE', '72.1', 'T'), '2HZI': ('Surface', '11.3404', 'NONE', '53.0', 'T'), '3WZD': ('Surface', '8.93587', 'NONE', '48.2', 'H'), '3WZE': ('Surface', '8.79233', 'NONE', '30.8', 'H'), '2GS6': ('Surface', '15.5811', '15.5811', '22.1', 'T'), '2GS7': ('Surface', '18.…	Contact Protein	4.24518	2.76047	None	None	(5.2, '34142')	disorder	0.308	T	0.002	B	0.017	B	0	D	0.835	D	-0.735	N	-1.73	D	-0.42	N	0.108	1.976	16.06	0.987	0.872	D	-1.029	T	0.12	T	0.526	0	4.15	0.991	0.135	0.97	0.967	10.476
P08922	chr6:117641174_C/T	NP_002935.2,NM_002944.2	E1933	K	{'cancer somatic': ['K']}	{'3EWH': ('Surface', '13.7054', 'NONE', '37.7', ''), '2HZI': ('Surface', '14.179', 'NONE', '34.7', 'B'), '3WZE': ('Surface', '9.58113', 'NONE', '55.9', ''), '2GS6': ('Surface', '17.1842', '17.1842', '61.8', ''), '2OG8': ('Surface', '15.8683', 'NONE', '118.0', ''), '3HNG': ('Surface', '13.7461', 'NONE', '51.2', 'H'), '4J95': ('Surface', '18.2703', 'NONE', '75.2', 'T'), '4J97': ('Surface', '18.827'…	Contact Protein	7.0082	3.01718	None	None	(0.0, '34036')	disorder	0.008	D	0.997	D	0.985	D	0	D	0.997	D	0.965	L	-0.65	T	-2.67	D	0.669	7.505	34	0.999	0.952	D	-0.371	T	0.333	T	0.487	0	4.77	0.033	0.935	0.873	1	14.628
P08922	chr6:117632270_G/A	NP_002935.2,NM_002944.2	P2049	L	{'cancer somatic': ['L']}	{'3EWH': ('Surface', '17.9521', 'NONE', '74.4', 'T'), '2SRC': ('Surface', '17.3502', 'NONE', '59.9', 'S'), '3WZE': ('Surface', '16.8338', 'NONE', '66.1', 'T'), '2OG8': ('Surface', '17.1483', 'NONE', '63.7', 'H'), '4NKS': ('Surface', '23.1088', 'NONE', '136.0', ''), '4QQC': ('Surface', '18.0344', 'NONE', '72.9', 'T'), '4QQJ': ('Surface isolated chain', 'NONE', 'NONE', '69.3', ''), '4QQT': ('Surfac…	Contact Protein	4.25843	4.16131	None	None	(0.0, '34515')	disorder	0.095	T	0.045	B	0.024	B	0	D	1	D	1.23	L	-1.62	D	-3.98	D	0.614	3.929	23.5	0.993	0.953	D	-0.508	T	0.347	T	0.487	0	5.85	0.917	1.048	0.861	1	19.139
P35453	chr2:176959335_G/T	NP_000514.2,NM_000523.3	K303	M,N	{'cancer somatic': ['N', 'M']}	{'9ANT': ('Contact DNA', 'NONE', '4.13236', '69.0', 'H'), '1PUF': ('Contact DNA', 'NONE', '3.05878', '80.2', 'H'), '4XIC': ('Contact DNA', '17.8289', '3.92791', '64.9', 'H'), '4CYC': ('Contact DNA', 'NONE', '4.23754', '61.9', 'H'), '2H1K': ('Contact DNA', 'NONE', '4.2576', '66.1', 'H'), '4XID': ('Contact DNA', '18.3598', '2.98236', '64.3', 'H'), '2R5Z': ('Contact DNA', 'NONE', '4.27671', '59.2', …	Contact DNA	7.03297	29.4945	2.77733	None	(59.2, '136989')	helix	na	na	na	na	na	na	na	na	na	na	na	na	na	na	na	na	na	na	na	na	na	na	na	na	na	na	na	na	na	na	na	na	na	na
P35453	chr2:176959342_C/T	NP_000514.2,NM_000523.3	R306	Q,W	{'other diseases': ['W', 'Q'], 'cancer somatic': ['W', 'Q']}	{'9ANT': ('Contact DNA', 'NONE', '3.23589', '24.1', 'H'), '1PUF': ('Contact DNA', 'NONE', '3.07521', '20.3', 'H'), '4XIC': ('Contact DNA', '13.5906', '3.01721', '17.1', 'H'), '4CYC': ('Contact DNA', 'NONE', '3.93374', '21.0', 'H'), '2H1K': ('Contact DNA', 'NONE', '2.70664', '16.4', 'H'), '4XID': ('Contact DNA', '18.9452', '3.24751', '16.1', 'H'), '2R5Z': ('Contact DNA', 'NONE', '2.80687', '21.1',…	Contact DNA	3.47397	25.6123	2.70664	None	(11.4, '136985')	helix	na	na	na	na	na	na	na	na	na	na	na	na	na	na	na	na	na	na	na	na	na	na	na	na	na	na	na	na	na	na	na	na	na	na
P35453	chr2:176959306_G/A	NP_000514.2,NM_000523.3	E294	K,G	{'cancer somatic': ['K', 'G']}	{'9ANT': ('Core', 'NONE', '11.7226', '11.8', 'H'), '2R5Y': ('Core', 'NONE', '10.711', '7.3', 'H'), '4XIC': ('Core', '18.6199', '11.9102', '13.1', 'H'), '4CYC': ('Core', 'NONE', '11.2395', '6.4', 'H'), '2H1K': ('Core', 'NONE', '11.0491', '7.1', 'H'), '4XID': ('Surface', '29.9315', '11.8315', '25.7', 'H'), '2R5Z': ('Core', 'NONE', '11.9543', '13.9', 'H'), '1PUF': ('Core', 'NONE', '11.2032', '6.9', …	Core	8.96059	23.1499	10.711	None	(6.4, '136988')	helix	na	na	na	na	na	na	na	na	na	na	na	na	na	na	na	na	na	na	na	na	na	na	na	na	na	na	na	na	na	na	na	na	na	na
P15311	chr6:159206584_G/A	NP_001104547.1,NM_001111077.1,NP_003370.2,NM_003379.4	P75	L	{'cancer somatic': ['L']}	{'4RM9': ('Surface isolated chain', 'NONE', 'NONE', '27.7', 'S'), '4RM8': ('Surface isolated chain', 'NONE', 'NONE', '26.1', 'S'), '3U8Z': ('Surface', 'NONE', '10.3164', '105.6', ''), '2I1K': ('Surface', '28.3248', 'NONE', '18.5', 'S'), '2EMT': ('Surface', 'NONE', '9.37134', '26.6', 'S'), '1GC7': ('Surface isolated chain', 'NONE', 'NONE', '28.7', 'S'), '1GC6': ('Surface isolated chain', 'NONE', '…	Surface	28.3248	8.58315	None	None	(17.4, '232940')	disorder	0.001	D	0.999	D	0.958	D	0	D	1	D	3.72	H	-1.19	T	-8.51	D	0.855	6.619	32	0.998	0.979	D	0.664	D	0.705	D	0.722	0	4.79	0.917	0.949	0.986	0.944	18.035
P15311	chr6:159188046_T/C	NP_001104547.1,NM_001111077.1,NP_003370.2,NM_003379.4	H554	R	{'cancer somatic': ['R']}	{'4RM9': ('Core isolated chain', 'NONE', 'NONE', '12.2', 'H'), '4RM8': ('Core isolated chain', 'NONE', 'NONE', '11.3', 'H'), '2I1J': ('Core', '44.3691', 'NONE', '13.4', 'H'), '2I1K': ('Core', '43.6128', 'NONE', '14.4', 'H')}	Core	43.6128	None	None	None	(11.3, '232930')	helix	0	D	0.997	D	0.991	D	0	D	1	D	2.955	M	-2.02	D	-6.3	D	0.93	5.484	26.2	0.998	0.975	D	0.717	D	0.755	D	0.707	0	5.37	0.991	0.961	1	1	15.359
P15311	chr6:159192358_G/A	NP_001104547.1,NM_001111077.1,NP_003370.2,NM_003379.4	R293	C	{'cancer somatic': ['C']}	{'4RM9': ('Surface isolated chain', 'NONE', 'NONE', '61.3', 'H'), '4RM8': ('Surface isolated chain', 'NONE', 'NONE', '54.6', 'H'), '3U8Z': ('Contact Protein', 'NONE', '2.96748', '69.5', 'H'), '2I1K': ('Surface', '11.9767', 'NONE', '33.4', 'H'), '2EMT': ('Surface', 'NONE', '10.8389', '37.9', 'H'), '1GC7': ('Surface isolated chain', 'NONE', 'NONE', '50.7', 'H'), '1GC6': ('Surface isolated chain', '…	Contact Protein	11.9767	2.73031	None	None	(23.8, '232939')	helix	0	D	1	D	0.999	D	0	D	1	D	3.235	M	1.55	T	-7.62	D	0.794	7.48	34	0.999	0.957	D	-0.473	T	0.229	T	0.722	0	5.13	0.917	1.048	1	1	18.962
P15311	chr6:159190910_G/A	NP_001104547.1,NM_001111077.1,NP_003370.2,NM_003379.4	A386	V	{'cancer somatic': ['V']}	{'2I1J': ('Surface', '20.565', 'NONE', '42.4', 'H'), '2I1K': ('Surface', '42.4166', 'NONE', '26.6', 'H')}	Surface	20.565	None	None	None	(26.6, '232947')	helix	0.112	T	0.92	P	0.809	P	0	D	1	D	2.495	M	-1.69	D	-1.17	N	0.326	4.196	23.9	0.999	0.98	D	0.336	D	0.604	D	0.707	0	4.69	0.917	1.048	0.997	0.927	14.461
P15311	chr6:159190392_C/T	NP_001104547.1,NM_001111077.1,NP_003370.2,NM_003379.4	R437	H	{'cancer somatic': ['H']}	{'2I1K': ('Surface', '33.5799', 'NONE', '63.2', 'H')}	Surface	33.5799	None	None	None	(63.2, '232947')	helix	0.039	D	0.872	P	0.77	P	0	D	1	D	1.845	L	-1.74	D	-1.66	N	0.516	4.747	24.7	0.999	0.806	D	0.025	D	0.497	T	0.707	0	4.15	0.871	0.935	0.999	0.998	10.178
P15311	chr6:159206428_G/A	NP_001104547.1,NM_001111077.1,NP_003370.2,NM_003379.4	S127	F	{'cancer somatic': ['F']}	{'4RM9': ('Core isolated chain', 'NONE', 'NONE', '0.0', 'H'), '4RM8': ('Core isolated chain', 'NONE', 'NONE', '0.0', 'H'), '3U8Z': ('Surface', 'NONE', '13.2968', '38.4', 'H'), '2EMS': ('Core', 'NONE', '37.8208', '0.0', 'H'), '2EMT': ('Core', 'NONE', '19.4608', '0.0', 'H'), '1GC7': ('Core isolated chain', 'NONE', 'NONE', '0.0', 'H'), '1GC6': ('Core isolated chain', 'NONE', 'NONE', '0.0', 'H'), '1J…	Core	38.5433	5.97799	None	None	(0.0, '232940')	helix	0	D	1	D	1	D	0	D	1	D	4.415	H	-2.01	D	-5.21	D	0.969	6.347	29.3	0.998	0.976	D	1.013	D	0.855	D	0.722	0	4.44	0.917	0.953	0.992	0.941	17.268
P15311	chr6:159190905_G/A,chr6:159190904_C/T	NP_001104547.1,NM_001111077.1,NP_003370.2,NM_003379.4	R388	H,C	{'cancer somatic': ['C', 'H']}	{'2I1J': ('Surface', '15.9709', 'NONE', '19.4', 'H'), '2I1K': ('Surface', '46.4383', 'NONE', '48.2', 'H')}	Surface	15.9709	None	None	None	(19.4, '232931')	helix	0.124	T	0.114	B	0.081	B	0	D	1	D	2.295	M	-1.7	D	-1.38	N	0.584	3.063	22.4	0.989	0.909	D	-0.3	T	0.405	T	0.707	0	4.68	0.871	0.935	0.997	0.967	16.429
P15311	chr6:159210343_T/C	NP_001104547.1,NM_001111077.1,NP_003370.2,NM_003379.4	T25	A	{'cancer somatic': ['A']}	{'4RM9': ('Surface isolated chain', 'NONE', 'NONE', '30.0', 'B'), '4RM8': ('Surface isolated chain', 'NONE', 'NONE', '25.0', 'B'), '3U8Z': ('Surface', 'NONE', '5.80263', '46.6', 'B'), '2EMS': ('Surface', 'NONE', '17.2058', '23.2', 'B'), '2EMT': ('Surface', 'NONE', '10.6169', '26.1', 'B'), '1GC7': ('Surface isolated chain', 'NONE', 'NONE', '26.1', 'B'), '1GC6': ('Surface isolated chain', 'NONE', '…	Surface	12.2641	5.49305	None	None	(18.9, '232939')	disorder	0.023	D	0.932	P	0.718	P	0	D	0.998	D	3.09	M	-1.08	T	-4.31	D	0.521	4.751	24.7	0.993	0.878	D	0.357	D	0.59	D	0.722	0	4.78	0.991	1.058	0.991	0.941	14.754
P15311	chr6:159206477_G/A	NP_001104547.1,NM_001111077.1,NP_003370.2,NM_003379.4	L111	P,F	{'cancer somatic': ['F', 'P']}	{'4RM9': ('Core isolated chain', 'NONE', 'NONE', '10.3', 'H'), '4RM8': ('Core isolated chain', 'NONE', 'NONE', '9.3', 'H'), '3U8Z': ('Surface', 'NONE', '14.0145', '69.8', 'H'), '2EMS': ('Core', 'NONE', '30.463', '4.6', 'H'), '2EMT': ('Core', 'NONE', '18.0771', '10.6', 'H'), '1GC7': ('Core isolated chain', 'NONE', 'NONE', '9.8', 'H'), '1GC6': ('Core isolated chain', 'NONE', 'NONE', '11.6', 'H'), '…	Core	30.035	8.83483	None	None	(4.6, '232932')	helix	na	na	na	na	na	na	na	na	na	na	na	na	na	na	na	na	na	na	na	na	na	na	na	na	na	na	na	na	na	na	na	na	na	na
O15151	chr1:204494705_C/T,chr1:204494705_C/G	NP_001191100.1,NM_001204171.1,NP_001191101.1,NM_001204172.1,NP_001265445.1,NM_001278516.1,NP_001265446.1,NM_001278517.1,NP_001265447.1,NM_001278518.1,NP_001265448.1,NM_001278519.1,NP_002384.2,NM_002393.4	S20	C,F	{'cancer somatic': ['F', 'C']}	{'2Z5S': ('Surface', 'NONE', '13.286', '58.7', 'S'), '4JWR': ('Surface', '6.1982', 'NONE', '52.1', ''), '3TJ2': ('Surface', '8.51403', 'NONE', '99.8', ''), '4HBM': ('Surface', '10.5977', 'NONE', '71.1', 'H'), '4OBA': ('Surface', '6.71868', 'NONE', '74.8', ''), '4ODE': ('Surface', '10.5987', 'NONE', '75.5', 'T'), '4ERF': ('Surface', '5.06656', 'NONE', '55.2', ''), '4N5T': ('Surface', '14.6043', '6…	Surface	5.06656	6.56197	None	None	(48.6, '212033')	disorder	0.049	D	0.999	D	0.862	P	0.015	N	1	N	1.525	L	1.35	T	-1.33	N	0.273	4.959	25	0.991	0.96	D	-0.538	T	0.224	T	0.707	0	5.64	0.871	0.935	0.922	0.828	17.472
O15151	chr1:204499885_G/A	NP_001191100.1,NM_001204171.1,NP_001191101.1,NM_001204172.1,NP_001265445.1,NM_001278516.1,NP_001265446.1,NM_001278517.1,NP_001265447.1,NM_001278518.1,NP_001265448.1,NM_001278519.1,NP_002384.2,NM_002393.4	C76	Y	{'cancer somatic': ['Y']}	{'3FDO': ('Core', '22.2945', 'NONE', '0.2', ''), '1YCR': ('Core', 'NONE', '9.74937', '0.0', ''), '1YCQ': ('Core', 'NONE', '10.0821', '0.4', ''), '4JV7': ('Core', '9.20041', 'NONE', '0.8', ''), '4JV9': ('Core', '9.39763', 'NONE', '0.6', ''), '4QO4': ('Core', '8.61787', 'NONE', '0.6', ''), '3G03': ('Core', 'NONE', '9.97339', '0.2', ''), '3LNZ': ('Core', '23.0596', '9.34441', '0.0', ''), '3VBG': ('C…	Core	8.03337	6.71612	None	None	(0.0, '212095')	disorder	0	D	1	D	1	D	0	D	1	D	2.465	M	-0.82	T	-10.27	D	0.993	6.163	28.5	0.998	0.971	D	0.315	D	0.62	D	0.722	0	5.61	0.917	1.048	0.999	0.998	19.226
Q04771	chr2:158622468_A/G	NP_001096.1,NM_001105.4,NP_001104537.1,NM_001111067.2,XP_005246996.1,XM_005246939.3,XP_005246997.1,XM_005246940.3,XP_006712888.1,XM_006712825.3,XP_011510408.1,XM_011512106.2,XP_011510409.1,XM_011512107.2,XP_011510410.1,XM_011512108.2	V344	A	{'cancer somatic': ['A']}	{'1RW8': ('Core', '7.87283', 'NONE', '0.3', 'E'), '1PY5': ('Core', '7.05378', 'NONE', '0.1', 'E'), '3H9R': ('Core', '7.23249', '25.2202', '1.2', 'E'), '4DYM': ('Core', '7.07649', 'NONE', '0.8', 'E'), '1VJY': ('Core', '7.27727', 'NONE', '0.0', 'E'), '4BGG': ('Core', '7.17218', 'NONE', '1.3', 'E'), '2QLU': ('Core', '6.92325', 'NONE', '0.2', 'E'), '2X7O': ('Core', '7.01823', 'NONE', '0.3', 'E'), '3O…	Core	6.84505	17.8872	None	None	(0.0, '284129')	sheet	0	D	1	D	1	D	0	D	1	D	3.01	M	-3.42	D	-3.97	D	0.9	6.156	28.5	0.999	0.992	D	1.058	D	0.923	D	0.707	0	5.87	1.062	1.199	0.997	1	16.576
Q04771	chr2:158630626_C/T	NP_001096.1,NM_001105.4,NP_001104537.1,NM_001111067.2,XP_005246996.1,XM_005246939.3,XP_005246997.1,XM_005246940.3,XP_006712888.1,XM_006712825.3,XP_011510408.1,XM_011512106.2,XP_011510409.1,XM_011512107.2,XP_011510410.1,XM_011512108.2	R206	H	{'other diseases': ['H'], 'cancer somatic': ['H']}	{'1RW8': ('Surface', '14.4205', 'NONE', '51.1', 'G'), '1PY5': ('Surface', '14.0364', 'NONE', '50.3', 'G'), '3H9R': ('Contact Protein', '16.0417', '3.40374', '51.3', 'T'), '1VJY': ('Surface', '14.0811', 'NONE', '87.4', 'G'), '4BGG': ('Surface', '14.6976', 'NONE', '38.4', 'G'), '2QLU': ('Surface', '18.6201', 'NONE', '137.8', ''), '2X7O': ('Surface', '14.1374', 'NONE', '47.8', 'T'), '3OOM': ('Surfac…	Contact Protein	6.66444	3.40121	None	None	(0.2, '284121')	helix	0.003	D	1	D	0.998	D	0	D	1	A	2.93	M	-4.57	D	-4.2	D	0.891	8.089	35	0.999	0.988	D	1.097	D	0.965	D	0.706	0	5.56	0.871	0.935	0.996	1	19.879
Q04771	chr2:158617589_C/T	NP_001096.1,NM_001105.4,NP_001104537.1,NM_001111067.2,XP_005246996.1,XM_005246939.3,XP_005246997.1,XM_005246940.3,XP_006712888.1,XM_006712825.3,XP_011510408.1,XM_011512106.2,XP_011510409.1,XM_011512107.2,XP_011510410.1,XM_011512108.2	G356	D	{'other diseases': ['D'], 'cancer somatic': ['D']}	{'1RW8': ('Core', '7.70682', 'NONE', '7.6', 'T'), '1PY5': ('Core', '8.16067', 'NONE', '8.2', 'T'), '3H9R': ('Core', '8.39094', '10.8093', '6.0', 'T'), '1VJY': ('Surface', '7.87081', 'NONE', '19.7', 'T'), '4BGG': ('Core', '6.88996', 'NONE', '0.7', 'T'), '2QLU': ('Surface', '11.5689', 'NONE', '17.2', 'T'), '2X7O': ('Core', '7.82759', 'NONE', '10.0', 'S'), '3OOM': ('Core', '7.75544', 'NONE', '0.8', …	Core	6.85908	8.91588	None	None	(0.0, '284118')	disorder	0.001	D	1	D	0.999	D	0	D	1	A	4.015	H	-6.09	D	-6.94	D	0.979	6.907	33	0.999	0.965	D	0.992	D	0.991	D	0.744	0	5.86	0.871	0.852	0.887	0.983	20.2
Q04771	chr2:158626897_C/A,chr2:158626898_T/C	NP_001096.1,NM_001105.4,NP_001104537.1,NM_001111067.2,XP_005246996.1,XM_005246939.3,XP_005246997.1,XM_005246940.3,XP_006712888.1,XM_006712825.3,XP_011510408.1,XM_011512106.2,XP_011510409.1,XM_011512107.2,XP_011510410.1,XM_011512108.2	R258	S,M,G	{'cancer somatic': ['G', 'M', 'S']}	{'1RW8': ('Surface', '12.617', 'NONE', '81.1', ''), '1PY5': ('Surface', '14.3018', 'NONE', '77.1', ''), '3H9R': ('Surface', '14.8099', '11.0088', '37.2', ''), '4DYM': ('Surface', '14.7397', 'NONE', '32.6', ''), '1VJY': ('Surface', '10.0267', 'NONE', '71.8', ''), '4BGG': ('Surface', '13.9734', 'NONE', '65.1', ''), '2QLU': ('Surface', '14.5316', 'NONE', '79.9', ''), '2X7O': ('Surface', '9.57374', '…	Contact Protein	8.22944	4.09932	None	None	(25.9, '284125')	disorder	na	na	na	na	na	na	na	na	na	na	na	na	na	na	na	na	na	na	na	na	na	na	na	na	na	na	na	na	na	na	na	na	na	na
Q04771	chr2:158617533_G/A	NP_001096.1,NM_001105.4,NP_001104537.1,NM_001111067.2,XP_005246996.1,XM_005246939.3,XP_005246997.1,XM_005246940.3,XP_006712888.1,XM_006712825.3,XP_011510408.1,XM_011512106.2,XP_011510409.1,XM_011512107.2,XP_011510410.1,XM_011512108.2	R375	P,C	{'other diseases': ['P', 'C'], 'cancer somatic': ['P', 'C']}	{'1RW8': ('Surface', '8.91426', 'NONE', '30.0', ''), '1PY5': ('Surface', '9.95243', 'NONE', '31.5', ''), '3H9R': ('Surface', '9.17697', '13.6882', '54.9', ''), '1VJY': ('Surface', '18.6598', 'NONE', '55.5', ''), '4BGG': ('Surface', '8.08297', 'NONE', '24.5', ''), '2QLU': ('Surface', '23.7845', 'NONE', '82.6', 'S'), '2X7O': ('Surface', '19.7042', 'NONE', '30.5', ''), '3OOM': ('Surface', '7.38947',…	Core	7.38947	9.42711	None	None	(8.3, '284135')	disorder	0	D	1	D	0.985	D	0	D	1	D	1.385	L	-0.23	T	-6.93	D	0.769	7.658	35	0.999	0.888	D	-0.199	T	0.423	T	0.744	0	5.74	0.917	0.953	1	1	19.935
Q04771	chr2:158622516_C/T,chr2:158622517_C/A,chr2:158622516_C/A	NP_001096.1,NM_001105.4,NP_001104537.1,NM_001111067.2,XP_005246996.1,XM_005246939.3,XP_005246997.1,XM_005246940.3,XP_006712888.1,XM_006712825.3,XP_011510408.1,XM_011512106.2,XP_011510409.1,XM_011512107.2,XP_011510410.1,XM_011512108.2	G328	R,E,W,V	{'other diseases': ['E', 'W', 'V', 'R'], 'cancer somatic': ['E', 'W', 'V', 'R']}	{'1RW8': ('Surface', '18.9974', 'NONE', '26.0', ''), '1PY5': ('Surface', '21.2592', 'NONE', '24.2', ''), '3H9R': ('Surface', '21.147', '12.4799', '24.2', ''), '1VJY': ('Surface', '19.3444', 'NONE', '25.8', ''), '4BGG': ('Surface', '19.9094', 'NONE', '33.1', ''), '2QLU': ('Surface', '24.4164', 'NONE', '111.8', 'T'), '2X7O': ('Core', '19.6595', 'NONE', '14.6', 'S'), '3OOM': ('Surface', '21.7534', '…	Core	9.38191	9.35059	None	None	(7.9, '284142')	disorder	na	na	na	na	na	na	na	na	na	na	na	na	na	na	na	na	na	na	na	na	na	na	na	na	na	na	na	na	na	na	na	na	na	na
P01127	chr22:39627748_T/A	NP_002599.1,NM_002608.3,NP_148937.1,NM_033016.3	D112	G,V	{'cancer somatic': ['V', 'G']}	{'3MJG': ('Contact Protein', 'NONE', '4.51639', '26.7', ''), '4HQX': ('Surface', '10.4397', '10.0553', '23.7', ''), '4QCI_na': ('Surface', 'NONE', '12.3909', '28.5', ''), '3MJK': ('Surface', 'NONE', '10.3844', '21.0', ''), '4HQU': ('Surface', '10.4393', '10.086', '23.3', '')}	Contact Protein	10.4393	4.51639	10.0553	None	(21.0, '279810')	disorder	na	na	na	na	na	na	na	na	na	na	na	na	na	na	na	na	na	na	na	na	na	na	na	na	na	na	na	na	na	na	na	na	na	na
P01127	chr22:39626212_G/A	NP_002599.1,NM_002608.3,NP_148937.1,NM_033016.3	R160	G,W	{'cancer somatic': ['W', 'G']}	{'3MJG': ('Contact Protein', 'NONE', '3.19765', '94.2', 'T'), '1PDG': ('Surface', 'NONE', '18.8108', '96.1', 'T'), '3MJK': ('Contact Protein', 'NONE', '4.57586', '62.6', 'S'), '4HQU': ('Surface', '14.8282', '6.58576', '97.3', 'T'), '4HQX': ('Surface', '14.9361', '6.89141', '96.4', 'T'), '4QCI_na': ('Contact Protein', 'NONE', '3.4243', '60.6', 'S')}	Contact Protein	14.8282	3.19765	6.58576	None	(60.6, '279809')	disorder	na	na	na	na	na	na	na	na	na	na	na	na	na	na	na	na	na	na	na	na	na	na	na	na	na	na	na	na	na	na	na	na	na	na
Q06124		NP_001317366.1,NM_001330437.1,NP_002825.3,NM_002834.4,NP_542168.1,NM_080601.2	S502	A,P,L,T	{'cancer somatic': ['L', 'T', 'A', 'P'], 'cancer germline': ['L', 'T', 'A', 'P'], 'other diseases': ['L', 'T', 'A', 'P']}	{'1NWE': ('Core', '9.54249', 'NONE', '4.2', 'T'), '1NWL': ('Core', '42.1896', 'NONE', '5.5', 'T'), '3I80': ('Core isolated chain', 'NONE', 'NONE', '4.4', 'T'), '3I7Z': ('Core', 'NONE', '8.52813', '5.2', 'T'), '1T4J': ('Core', '22.6923', 'NONE', '5.3', 'T'), '2QBQ': ('Core', '6.17752', 'NONE', '3.7', 'T'), '2QBP': ('Contact Ligand', '3.62489', 'NONE', '0.1', 'T'), '2QBS': ('Core', '5.5738', 'NONE'…	Contact Protein	2.7927	2.66924	None	None	(0.0, '288753')	disorder	na	na	na	na	na	na	na	na	na	na	na	na	na	na	na	na	na	na	na	na	na	na	na	na	na	na	na	na	na	na	na	na	na	na
Q06124		NP_001317366.1,NM_001330437.1,NP_002825.3,NM_002834.4,NP_542168.1,NM_080601.2	E76	A,D,G,K,Q,V	{'cancer somatic': ['Q', 'K', 'A', 'G', 'V', 'D'], 'cancer germline': ['Q', 'K', 'A', 'G', 'V', 'D'], 'other diseases': ['Q', 'K', 'A', 'G', 'V', 'D']}	{'4QSY': ('Surface', 'NONE', '12.8254', '47.9', 'H'), '1R1P': ('Surface', 'NONE', '13.7247', '57.6', 'H'), '1R1Q': ('Surface', 'NONE', '13.5641', '56.9', 'H'), '1R1S': ('Surface', 'NONE', '13.9071', '55.1', 'H'), '4BPC': ('Surface isolated chain', 'NONE', 'NONE', '33.0', 'E'), '2FH7': ('Surface isolated chain', 'NONE', 'NONE', '33.0', 'E'), '4H34': ('Core isolated chain', 'NONE', 'NONE', '4.5', '…	Core	12.8969	11.9947	None	None	(2.1, '288886')	helix	na	na	na	na	na	na	na	na	na	na	na	na	na	na	na	na	na	na	na	na	na	na	na	na	na	na	na	na	na	na	na	na	na	na
Q06124		NP_001317366.1,NM_001330437.1,NP_002825.3,NM_002834.4,NP_542168.1,NM_080601.2	D61	A,G,H,N,V,Y	{'cancer somatic': ['Y', 'H', 'N', 'A', 'G', 'V'], 'cancer germline': ['Y', 'H', 'N', 'A', 'G', 'V'], 'other diseases': ['Y', 'H', 'N', 'A', 'G', 'V']}	{'1R1S': ('Surface', 'NONE', '11.3332', '27.2', ''), '1R1P': ('Surface', 'NONE', '11.1975', '24.8', ''), '1R1Q': ('Surface', 'NONE', '11.1992', '24.8', ''), '4QSY': ('Surface', 'NONE', '14.7495', '90.9', 'S'), '4BPC': ('Surface isolated chain', 'NONE', 'NONE', '33.0', 'H'), '2FH7': ('Surface isolated chain', 'NONE', 'NONE', '33.0', 'H'), '4H34': ('Core isolated chain', 'NONE', 'NONE', '13.9', 'S'…	Core	11.5924	11.1975	None	None	(5.7, '288755')	disorder	na	na	na	na	na	na	na	na	na	na	na	na	na	na	na	na	na	na	na	na	na	na	na	na	na	na	na	na	na	na	na	na	na	na
Q06124		NP_001317366.1,NM_001330437.1,NP_002825.3,NM_002834.4,NP_542168.1,NM_080601.2	E139	D,G	{'cancer somatic': ['G', 'D'], 'cancer germline': ['G', 'D'], 'other diseases': ['G', 'D']}	{'4BPC': ('Surface isolated chain', 'NONE', 'NONE', '33.0', 'H'), '2FH7': ('Surface isolated chain', 'NONE', 'NONE', '33.0', 'H'), '4H34': ('Surface isolated chain', 'NONE', 'NONE', '50.5', 'E'), '2CIA': ('Surface', 'NONE', '8.15343', '28.0', 'E'), '3PS5': ('Core isolated chain', 'NONE', 'NONE', '8.7', 'E'), '2CI8': ('Surface isolated chain', 'NONE', 'NONE', '23.6', 'E'), '2SHP': ('Surface', '31.…	Contact Protein	17.9137	2.45913	None	None	(8.7, '288731')	sheet	na	na	na	na	na	na	na	na	na	na	na	na	na	na	na	na	na	na	na	na	na	na	na	na	na	na	na	na	na	na	na	na	na	na
P23769	chr3:128202731_C/T	NP_001139133.1,NM_001145661.1,NP_001139134.1,NM_001145662.1,NP_116027.2,NM_032638.4	R330	Q	{'cancer somatic': ['Q']}	{'4HCA': ('Contact DNA', '4.30179', '2.6698', '19.4', ''), '3VD6': ('Contact DNA', '4.31062', '2.87604', '34.6', ''), '4HC9': ('Contact DNA', '32.6682', '2.78035', '30.9', ''), '4HC7': ('Surface', '38.1521', '24.684', '32.6', ''), '3VEK': ('Contact DNA', '4.16057', '2.72777', '34.2', '')}	Contact DNA	4.16057	None	2.6698	None	(19.4, '11700')	disorder	0.012	D	1	D	0.998	D	0	D	1	D	3.12	M	-6.64	D	-3.52	D	0.945	8.299	35	0.999	0.992	D	0.967	D	0.992	D	0.437	0	5.15	0.871	0.807	0.998	0.998	18.615
P23769	chr3:128202797_C/G,chr3:128202797_C/T	NP_001139133.1,NM_001145661.1,NP_001139134.1,NM_001145662.1,NP_116027.2,NM_032638.4	R308	Q,P	{'cancer somatic': ['Q', 'P']}	{'4HCA': ('Contact DNA', '10.1574', '3.20289', '28.9', 'E'), '3VD6': ('Contact DNA', '10.2935', '2.84591', '30.5', 'E'), '4HC9': ('Contact DNA', '36.5148', '2.87618', '77.2', 'E'), '4HC7': ('Surface', '53.1365', '29.3514', '52.5', 'E'), '3VEK': ('Contact DNA', '10.3698', '2.84955', '35.5', 'E')}	Contact DNA	10.1574	None	2.84591	None	(28.9, '11700')	sheet	0.001	D	1	D	1	D	0	D	1	D	3.5	M	-6.41	D	-6.41	D	0.974	8.11	35	0.997	0.988	D	0.958	D	0.992	D	0.437	0	4.83	0.871	0.807	0.935	0.995	17.906
P23769	chr3:128200151_G/A	NP_001139133.1,NM_001145661.1,NP_001139134.1,NM_001145662.1,NP_116027.2,NM_032638.4	P385	L	{'cancer somatic': ['L']}	{'4HC9': ('Surface', '8.05364', '43.5434', '40.7', ''), '3DFV': ('Contact Protein', '8.12761', '3.20689', '34.3', ''), '2VUS': ('Contact Protein', '9.01185', '3.69724', '71.2', ''), '3VD6': ('Surface', '35.8386', '7.03832', '44.6', ''), '4HC7': ('Surface', '8.57352', '7.21891', '39.3', ''), '3DFX': ('Surface', '8.63673', '6.54646', '37.0', ''), '2VUU': ('Contact Protein', '9.17736', '3.57475', '7…	Contact Protein	8.04206	3.20689	6.54646	None	(34.2, '11700')	disorder	0	D	1	D	0.999	D	0	D	1	D	3.91	H	-6.32	D	-9.08	D	0.774	6.339	29.3	0.998	0.992	D	0.941	D	0.993	D	0.675	0	4.77	0.917	0.902	0.998	0.999	18.158
P23769	chr3:128200691_C/T	NP_001139133.1,NM_001145661.1,NP_001139134.1,NM_001145662.1,NP_116027.2,NM_032638.4	A372	T	{'cancer somatic': ['T']}	{'4HC9': ('Surface', '5.42533', '35.1285', '37.6', 'H'), '3DFV': ('Contact DNA', '5.15869', '3.93713', '34.9', 'H'), '2VUS': ('Contact Protein', '5.3762', '3.12433', '40.9', 'H'), '3VD6': ('Contact DNA', '25.7056', '3.91069', '36.8', 'H'), '2VUU': ('Contact Protein', '5.32555', '3.42406', '44.1', 'H'), '2VUT': ('Contact Protein', '5.46864', '3.08104', '44.2', 'H'), '4HC7': ('Contact DNA', '5.3897…	Contact Protein	5.15869	3.08104	3.73407	None	(34.7, '11704')	helix	0	D	1	D	1	D	0	D	1	D	4.48	H	-6.74	D	-3.72	D	0.987	7.785	35	0.999	0.963	D	0.895	D	0.995	D	0.675	0	4.95	0.871	0.807	1	1	18.181
P23769	chr3:128202759_G/A,chr3:128202759_G/C,chr3:128202758_A/G,chr3:128202758_A/T	NP_001139133.1,NM_001145661.1,NP_001139134.1,NM_001145662.1,NP_116027.2,NM_032638.4	L321	P,V,H,F	{'cancer somatic': ['P', 'F', 'V', 'H']}	{'4HCA': ('Contact DNA', '8.36883', '3.53291', '52.8', 'H'), '3VD6': ('Contact DNA', '8.37245', '3.63676', '50.2', 'H'), '4HC9': ('Contact DNA', '40.0274', '3.67094', '39.9', 'H'), '4HC7': ('Surface', '44.9274', '26.3951', '44.4', 'H'), '3VEK': ('Contact DNA', '8.52152', '3.60006', '50.8', 'H')}	Contact DNA	8.36883	None	3.53291	None	(39.9, '11701')	helix	0	D	1	D	1	D	0	D	1	D	4.19	H	-6.64	D	-6.49	D	0.967	6.713	32	0.985	0.996	D	0.919	D	0.994	D	0.437	0	5.04	1.062	1.028	1	0.998	14.761
P23769	chr3:128200730_A/C	NP_001139133.1,NM_001145661.1,NP_001139134.1,NM_001145662.1,NP_116027.2,NM_032638.4	L359	V	{'cancer somatic': ['V']}	{'4HC9': ('Surface', '8.49077', '27.8927', '52.4', 'S'), '3DFV': ('Contact DNA', '8.96755', '3.71453', '54.1', 'S'), '2VUS': ('Surface', '8.15951', '7.94388', '54.2', 'S'), '3VD6': ('Contact DNA', '17.6188', '3.49907', '41.3', 'S'), '2VUU': ('Surface', '8.39796', '8.41994', '56.1', 'S'), '2VUT': ('Surface', '8.06158', '7.77109', '53.7', ''), '4HC7': ('Contact DNA', '8.61128', '3.65864', '49.8', '…	Contact DNA	8.06158	7.77109	3.13635	None	(40.7, '11700')	disorder	0	D	1	D	1	D	0	D	1	D	3.26	M	-6.33	D	-2.8	D	0.942	5.134	25.4	0.998	0.933	D	1.087	D	0.985	D	0.675	0	3.78	1.062	1.028	1	1	7.973
P23769	chr3:128202801_G/A	NP_001139133.1,NM_001145661.1,NP_001139134.1,NM_001145662.1,NP_116027.2,NM_032638.4	R307	H,W	{'cancer somatic': ['W', 'H']}	{'4HCA': ('Contact DNA', '8.73055', '2.81363', '33.1', 'E'), '3VD6': ('Contact DNA', '8.66637', '2.93478', '35.2', 'E'), '4HC9': ('Contact DNA', '37.0774', '2.96508', '36.8', 'E'), '4HC7': ('Surface', '48.5321', '26.0955', '28.4', 'E'), '3VEK': ('Contact DNA', '8.95331', '3.05905', '34.5', 'E')}	Contact DNA	8.66637	None	2.81363	None	(28.4, '11702')	sheet	na	na	na	na	na	na	na	na	na	na	na	na	na	na	na	na	na	na	na	na	na	na	na	na	na	na	na	na	na	na	na	na	na	na
P23769	chr3:128202771_T/G,chr3:128202770_T/A,chr3:128202770_T/C	NP_001139133.1,NM_001145661.1,NP_001139134.1,NM_001145662.1,NP_116027.2,NM_032638.4	N317	I,H,S	{'cancer somatic': ['H', 'I', 'S']}	{'4HCA': ('Contact DNA', '5.85119', '2.90218', '23.9', 'H'), '3VD6': ('Contact DNA', '5.8357', '2.91308', '23.6', 'H'), '4HC9': ('Contact DNA', '39.3395', '2.76742', '22.4', 'H'), '4HC7': ('Surface', '44.404', '23.4179', '19.1', 'H'), '3VEK': ('Contact DNA', '5.92014', '2.69131', '23.9', 'H')}	Contact DNA	5.8357	None	2.69131	None	(19.1, '11702')	helix	0.001	D	0.985	D	0.935	D	0	D	1	D	4.045	H	-7.22	D	-4.62	D	0.348	5.816	27.2	0.999	0.994	D	0.902	D	0.995	D	0.437	0	4.83	0.991	0.913	0.999	0.996	14.386
P23769	chr3:128200118_C/T	NP_001139133.1,NM_001145661.1,NP_001139134.1,NM_001145662.1,NP_116027.2,NM_032638.4	R396	Q,W	{'cancer somatic': ['Q', 'W']}	{'4HC9': ('Surface', '14.0539', '20.057', '89.0', ''), '3DFV': ('Contact DNA', '14.376', '2.64474', '93.0', ''), '3VD6': ('Contact DNA', '19.4776', '2.73268', '96.1', ''), '4HC7': ('Contact DNA', '14.1105', '2.95526', '95.2', ''), '3DFX': ('Contact DNA', '14.4629', '2.72502', '95.3', ''), '3VEK': ('Contact DNA', '9.7028', '2.80566', '95.1', ''), '4HCA': ('Contact DNA', '19.5009', '2.77437', '96.5…	Contact DNA	9.7028	15.4193	2.64474	None	(89.0, '11701')	disorder	na	na	na	na	na	na	na	na	na	na	na	na	na	na	na	na	na	na	na	na	na	na	na	na	na	na	na	na	na	na	na	na	na	na
P23769	chr3:128202761_C/T	NP_001139133.1,NM_001145661.1,NP_001139134.1,NM_001145662.1,NP_116027.2,NM_032638.4	G320	D	{'cancer somatic': ['D']}	{'4HCA': ('Core', '5.77546', '7.44525', '7.5', 'H'), '3VD6': ('Core', '5.79503', '7.5939', '11.5', 'H'), '4HC9': ('Core', '37.5187', '7.24776', '11.5', 'H'), '4HC7': ('Core', '46.2949', '28.7492', '0.6', 'H'), '3VEK': ('Core', '5.9104', '7.43961', '10.0', 'H')}	Core	5.77546	None	7.24776	None	(0.6, '11702')	helix	0.001	D	1	D	1	D	0	D	1	D	3.985	H	-6.98	D	-6.49	D	0.991	7.319	34	0.998	0.994	D	0.907	D	0.995	D	0.437	0	5.04	0.871	0.807	0.999	0.99	18.364
P23769	chr3:128200723_C/T	NP_001139133.1,NM_001145661.1,NP_001139134.1,NM_001145662.1,NP_116027.2,NM_032638.4	R361	H,L,P	{'other diseases': ['H', 'P', 'L'], 'cancer somatic': ['H', 'P', 'L']}	{'4HC9': ('Surface', '8.86108', '29.5322', '34.7', 'E'), '3DFV': ('Contact DNA', '8.89472', '3.2579', '27.2', 'E'), '2VUS': ('Surface', '8.57841', '5.63917', '26.9', 'E'), '3VD6': ('Contact DNA', '21.7496', '2.89363', '36.2', 'E'), '2VUU': ('Surface', '8.36034', '6.4197', '24.6', 'E'), '2VUT': ('Surface', '8.56229', '5.92643', '29.6', 'E'), '4HC7': ('Contact DNA', '8.89937', '2.93713', '29.1', 'E…	Contact DNA	8.36034	5.63917	2.82179	None	(24.6, '11697')	sheet	na	na	na	na	na	na	na	na	na	na	na	na	na	na	na	na	na	na	na	na	na	na	na	na	na	na	na	na	na	na	na	na	na	na
P23769	chr3:128200137_T/C	NP_001139133.1,NM_001145661.1,NP_001139134.1,NM_001145662.1,NP_116027.2,NM_032638.4	K390	E	{'cancer somatic': ['E']}	{'4HC9': ('Surface', '8.6972', '35.2311', '78.3', ''), '3DFV': ('Contact DNA', '8.38491', '3.80768', '69.5', ''), '3VD6': ('Contact DNA', '29.9958', '3.64672', '70.0', ''), '4HC7': ('Surface', '8.91278', '5.00082', '76.7', ''), '3DFX': ('Contact DNA', '9.04119', '4.91063', '79.6', ''), '3VEK': ('Contact DNA', '11.5892', '3.47344', '69.7', ''), '4HCA': ('Contact DNA', '31.045', '2.73756', '73.4', …	Contact DNA	8.38491	6.7352	2.73756	None	(69.5, '11703')	disorder	0	D	1	D	0.999	D	0	D	1	D	3.59	H	-5.23	D	-3.66	D	0.847	5.652	26.7	0.999	0.987	D	0.97	D	0.991	D	0.675	0	4.77	0.991	0.913	1	0.999	14.592
P23769	chr3:128200720_C/G,chr3:128200720_C/T	NP_001139133.1,NM_001145661.1,NP_001139134.1,NM_001145662.1,NP_116027.2,NM_032638.4	R362	Q,P	{'cancer somatic': ['P', 'Q']}	{'4HC9': ('Surface', '10.0861', '35.1349', '62.4', 'E'), '3DFV': ('Contact DNA', '10.165', '2.64967', '55.4', 'E'), '2VUS': ('Surface', '10.1152', '13.2336', '78.7', 'E'), '3VD6': ('Contact DNA', '24.1944', '2.70298', '70.6', 'E'), '4HC7': ('Contact DNA', '10.04', '2.84197', '50.8', 'E'), '3DFX': ('Contact DNA', '10.1264', '2.93754', '59.2', ''), '2VUU': ('Surface', '10.3243', '13.2492', '84.0', …	Contact DNA	10.0352	12.9404	2.64967	None	(50.8, '11702')	sheet	0.001	D	1	D	1	D	0	D	1	D	3.825	H	-6.37	D	-3.73	D	0.906	7.978	35	0.999	0.967	D	0.947	D	0.992	D	0.675	0	4.95	0.871	0.807	0.998	0.996	18.181
P23769	chr3:128200709_C/T	NP_001139133.1,NM_001145661.1,NP_001139134.1,NM_001145662.1,NP_116027.2,NM_032638.4	G366	R	{'cancer somatic': ['R']}	{'4HC9': ('Surface', '12.994', '39.4698', '51.1', 'S'), '3DFV': ('Surface', '13.1417', '6.85779', '58.5', 'S'), '2VUS': ('Surface', '13.0388', '18.5293', '50.1', 'S'), '3VD6': ('Surface', '28.8817', '6.71873', '45.2', 'S'), '4HC7': ('Surface', '13.0831', '6.71032', '43.8', 'S'), '3DFX': ('Surface', '13.3018', '6.47339', '48.4', 'S'), '2VUU': ('Surface', '12.9185', '18.3432', '52.4', 'S'), '3VEK':…	Surface	12.8219	18.3432	6.47339	None	(43.8, '11702')	disorder	0	D	1	D	1	D	0	D	1	D	4.26	H	-6.9	D	-7.56	D	0.873	7.793	35	0.999	0.966	D	0.895	D	0.996	D	0.675	0	4.95	0.871	0.807	1	0.997	18.181
P23769	chr3:128202768_C/T,chr3:128202767_G/C,chr3:128202767_G/A	NP_001139133.1,NM_001145661.1,NP_001139134.1,NM_001145662.1,NP_116027.2,NM_032638.4	A318	D,T,G,V	{'cancer somatic': ['T', 'V', 'G', 'D']}	{'4HCA': ('Contact DNA', '5.66249', '3.5887', '44.1', 'H'), '3VD6': ('Contact DNA', '5.44651', '4.00532', '38.4', 'H'), '4HC9': ('Contact DNA', '38.701', '3.89788', '38.2', 'H'), '4HC7': ('Surface', '41.4846', '24.8476', '40.2', 'H'), '3VEK': ('Contact DNA', '5.47232', '3.94934', '38.6', 'H')}	Contact DNA	5.44651	None	3.5887	None	(38.2, '11701')	helix	na	na	na	na	na	na	na	na	na	na	na	na	na	na	na	na	na	na	na	na	na	na	na	na	na	na	na	na	na	na	na	na	na	na
Q14839	chr12:6700667_C/T	NP_001264.2,NM_001273.3,NP_001284482.1,NM_001297553.1,XP_006719021.1,XM_006718958.1	G1102	E	{'cancer somatic': ['E']}	{'3MWY': ('Surface', '20.7883', 'NONE', '40.4', 'H')}	Surface	20.7883	None	None	None	(40.4, '92420')	helix	0.002	D	1	D	1	D	0	D	1	D	1.685	L	-0.83	T	-7.12	D	0.951	7.111	34	0.997	0.969	D	0.138	D	0.542	D	0.707	0	5.15	0.871	0.935	1	0.998	18.632
Q14839	chr12:6700641_G/A	NP_001264.2,NM_001273.3,NP_001284482.1,NM_001297553.1,XP_006719021.1,XM_006718958.1	R1111	C	{'cancer somatic': ['C']}	{'3MWY': ('Surface', '22.6257', 'NONE', '41.0', 'T')}	Surface	22.6257	None	None	None	(41.0, '92420')	disorder	0	D	1	D	1	D	0	D	1	D	3.345	M	-1.08	T	-7.12	D	0.915	8.027	35	0.999	0.955	D	0.663	D	0.721	D	0.707	0	5.15	0.917	1.045	0.998	1	18.632
Q14839	chr12:6702280_G/A,chr12:6702279_C/T	NP_001264.2,NM_001273.3,NP_001284482.1,NM_001297553.1,XP_006719021.1,XM_006718958.1	R877	Q,P,W	{'cancer somatic': ['W', 'Q', 'P']}	{'3MWY': ('Surface', '9.39721', 'NONE', '49.7', 'G')}	Surface	9.39721	None	None	None	(49.7, '92420')	helix	na	na	na	na	na	na	na	na	na	na	na	na	na	na	na	na	na	na	na	na	na	na	na	na	na	na	na	na	na	na	na	na	na	na
Q14839	chr12:6700880_G/A,chr12:6700879_C/T	NP_001264.2,NM_001273.3,NP_001284482.1,NM_001297553.1,XP_006719021.1,XM_006718958.1	R1068	H,C	{'cancer somatic': ['H', 'C']}	{'3MWY': ('Core', '21.4405', 'NONE', '12.0', '')}	Core	21.4405	None	None	None	(12.0, '92420')	disorder	0	D	1	D	0.999	D	0	D	1	D	3.635	H	-1.71	D	-7.45	D	0.984	7.537	34	0.999	0.931	D	0.763	D	0.781	D	0.707	0	5.15	0.917	1.048	0.997	0.994	11.9
Q14839	chr12:6697549_C/T	NP_001264.2,NM_001273.3,NP_001284482.1,NM_001297553.1,XP_006719021.1,XM_006718958.1	R1127	Q	{'cancer somatic': ['Q']}	{'3MWY': ('Surface', '17.5145', 'NONE', '35.1', 'H')}	Surface	17.5145	None	None	None	(35.1, '92420')	helix	0.001	D	0.998	D	0.986	D	0	D	1	D	2.76	M	-3.09	D	-3.53	D	0.965	6.148	28.4	0.999	0.977	D	0.953	D	0.889	D	0.707	0	5.77	0.871	0.875	0.999	0.999	19.598
Q14839	chr12:6709000_T/C,chr12:6709001_G/A	NP_001264.2,NM_001273.3,NP_001284482.1,NM_001297553.1,XP_006719021.1,XM_006718958.1	H474	Y,R	{'cancer somatic': ['Y', 'R']}	{'2PUY': ('Surface', '5.98839', '9.86364', '82.5', 'G')}	Surface	5.98839	9.86364	None	None	(82.5, '92417')	helix	0.103	T	0.999	D	0.993	D	0	D	1	D	-0.455	N	0.47	T	-5.71	D	0.852	3.535	23.1	0.989	0.971	D	-0.747	T	0.146	T	0.672	0	4.3	0.987	0.963	1	1	13.93
Q14839	chr12:6703650_A/C	NP_001264.2,NM_001273.3,NP_001284482.1,NM_001297553.1,XP_006719021.1,XM_006718958.1	V763	G	{'cancer somatic': ['G']}	{'3MWY': ('Core', '8.92483', 'NONE', '3.2', 'H')}	Core	8.92483	None	None	None	(3.2, '92420')	helix	0.015	D	1	D	1	D	0	D	1	D	0.065	N	-3.16	D	-5.54	D	0.936	4.087	23.7	0.997	0.98	D	0.766	D	0.766	D	0.672	0	5.17	1.062	1.14	1	0.999	15.182
Q14839	chr12:6700692_C/T	NP_001264.2,NM_001273.3,NP_001284482.1,NM_001297553.1,XP_006719021.1,XM_006718958.1	E1094	K	{'cancer somatic': ['K']}	{'3MWY': ('Surface', '25.0627', 'NONE', '22.3', 'E')}	Surface	25.0627	None	None	None	(22.3, '92420')	sheet	0.001	D	1	D	0.999	D	0	D	1	D	2.75	M	-4.16	D	-3.59	D	0.957	7.384	34	0.999	0.969	D	1.093	D	0.943	D	0.707	0	5.15	0.871	0.935	0.996	0.81	18.632
Q14839	chr12:6701626_C/T	NP_001264.2,NM_001273.3,NP_001284482.1,NM_001297553.1,XP_006719021.1,XM_006718958.1	D961	N	{'cancer somatic': ['N']}	{'3MWY': ('Surface', '13.7804', 'NONE', '39.6', 'G')}	Surface	13.7804	None	None	None	(39.6, '92420')	helix	0	D	1	D	1	D	0	D	1	D	2.93	M	-3.46	D	-4.69	D	0.304	6.646	32	0.999	0.969	D	1.059	D	0.927	D	0.707	0	5.4	0.871	0.935	0.999	0.971	19.181
Q14839	chr12:6701926_G/T	NP_001264.2,NM_001273.3,NP_001284482.1,NM_001297553.1,XP_006719021.1,XM_006718958.1	P904	T	{'cancer somatic': ['T']}	{'3MWY': ('Surface', '11.9599', 'NONE', '21.2', '')}	Surface	11.9599	None	None	None	(21.2, '92420')	disorder	0	D	1	D	0.999	D	0	D	1	D	4.325	H	-6.69	D	-7.47	D	0.965	5.984	27.8	0.998	0.989	D	0.92	D	0.995	D	0.707	0	5.66	0.917	1.048	0.97	0.992	19.759
Q14839	chr12:6697051_C/T	NP_001264.2,NM_001273.3,NP_001284482.1,NM_001297553.1,XP_006719021.1,XM_006718958.1	R1177	H	{'cancer somatic': ['H']}	{'3MWY': ('Surface', '34.3783', 'NONE', '31.8', 'T')}	Surface	34.3783	None	None	None	(31.8, '92420')	disorder	0.03	D	0.976	D	0.832	P	0	D	0.998	D	2.57	M	-3.94	D	-4.19	D	0.448	7.271	34	0.999	0.916	D	0.972	D	0.905	D	0.719	0	5.91	0.871	0.919	0.992	1	15.432
Q14839	chr12:6700722_C/T	NP_001264.2,NM_001273.3,NP_001284482.1,NM_001297553.1,XP_006719021.1,XM_006718958.1	D1084	N	{'cancer somatic': ['N']}	{'3MWY': ('Surface', '34.2751', 'NONE', '50.9', 'H')}	Surface	34.2751	None	None	None	(50.9, '92420')	helix	0.007	D	0.999	D	0.992	D	0	D	1	D	3.235	M	-3.53	D	-4.49	D	0.272	7.184	34	0.999	0.975	D	1.073	D	0.93	D	0.707	0	5.15	0.871	0.935	0.999	0.995	18.632
Q14839	chr12:6702701_G/C	NP_001264.2,NM_001273.3,NP_001284482.1,NM_001297553.1,XP_006719021.1,XM_006718958.1	P799	A	{'cancer somatic': ['A']}	{'3MWY': ('Surface', '13.7618', 'NONE', '34.5', 'T')}	Surface	13.7618	None	None	None	(34.5, '92420')	disorder	0.001	D	1	D	0.999	D	0	D	1	D	3.38	M	-3.38	D	-7.43	D	0.837	5.296	25.7	0.996	0.986	D	1.064	D	0.918	D	0.707	0	4.74	0.917	0.998	1	1	17.913
Q14839	chr12:6700659_G/A,chr12:6700658_C/T	NP_001264.2,NM_001273.3,NP_001284482.1,NM_001297553.1,XP_006719021.1,XM_006718958.1	R1105	Q,W	{'cancer somatic': ['W', 'Q']}	{'3MWY': ('Core', '19.3695', 'NONE', '3.5', 'H')}	Core	19.3695	None	None	None	(3.5, '92420')	helix	0	D	1	D	0.999	D	0	D	1	D	4.23	H	-2.54	D	-3.56	D	0.965	7.977	35	0.999	0.967	D	1.074	D	0.902	D	0.707	0	5.15	0.871	0.935	0.996	0.976	18.632
Q14839	chr12:6701640_C/T	NP_001264.2,NM_001273.3,NP_001284482.1,NM_001297553.1,XP_006719021.1,XM_006718958.1	R956	Q	{'cancer somatic': ['Q']}	{'3MWY': ('Core', '9.584', 'NONE', '1.7', 'E')}	Core	9.584	None	None	None	(1.7, '92420')	sheet	0	D	1	D	0.999	D	0	D	1	D	3.7	H	-4.16	D	-3.75	D	0.971	7.589	34	1	0.967	D	1.098	D	0.96	D	0.707	0	5.4	0.871	0.935	1	1	19.181
Q14839	chr12:6700638_A/G	NP_001264.2,NM_001273.3,NP_001284482.1,NM_001297553.1,XP_006719021.1,XM_006718958.1	F1112	L	{'cancer somatic': ['L']}	{'3MWY': ('Core', '20.2571', 'NONE', '0.0', 'T')}	Core	20.2571	None	None	None	(0.0, '92420')	disorder	0.001	D	0.999	D	0.997	D	0	D	1	D	3.545	H	-2.41	D	-5.34	D	0.948	6.751	32	0.997	0.992	D	0.982	D	0.868	D	0.707	0	5.15	1.062	1.194	1	1	14.984
Q14839	chr12:6697096_C/T,chr12:6697097_G/A	NP_001264.2,NM_001273.3,NP_001284482.1,NM_001297553.1,XP_006719021.1,XM_006718958.1	R1162	Q,W	{'cancer somatic': ['Q', 'W']}	{'3MWY': ('Surface', '6.64336', 'NONE', '39.7', '')}	Surface	6.64336	None	None	None	(39.7, '92420')	disorder	0	D	1	D	0.996	D	0	D	1	D	5.08	H	-4.6	D	-7.19	D	0.984	6.123	28.3	0.998	0.972	D	1.02	D	0.982	D	0.707	0	5.91	0.917	1.029	0.997	0.999	15.93
Q14839	chr12:6701583_C/T,chr12:6701584_G/A	NP_001264.2,NM_001273.3,NP_001284482.1,NM_001297553.1,XP_006719021.1,XM_006718958.1	R975	H,C	{'cancer somatic': ['C', 'H']}	{'3MWY': ('Surface', '30.2156', 'NONE', '30.3', 'E')}	Surface	30.2156	None	None	None	(30.3, '92420')	sheet	0.001	D	1	D	1	D	0	D	1	D	1.12	L	-0.97	T	-4.57	D	0.908	7.811	35	1	0.968	D	0.024	D	0.495	T	0.707	0	5.4	0.871	0.935	1	1	19.181
P51826-2	chr2:100625353_C/T	NP_001020279.1,NM_001025108.1,NP_002276.2,NM_002285.2,XP_005264000.2,XM_005263943.3,XP_011509475.1,XM_011511173.2,XP_011509476.1,XM_011511174.2,XP_011509477.1,XM_011511175.2,XP_011509478.1,XM_011511176.2,XP_011509479.1,XM_011511177.2	R57	Q	{'cancer somatic': ['Q']}	{'4IMY': ('Contact Protein', '50.3911', '2.88043', '80.3', ''), '4OGR': ('Contact Protein', '31.305', '2.4508', '78.0', '')}	Contact Protein	31.305	2.4508	None	None	(78.0, '264680')	disorder	0.339	T	1	D	0.968	D	0.097	N	0.985	D	1.665	L	-0.26	T	-0.9	N	0.63	5.415	26	0.999	0.979	D	-0.402	T	0.439	T	0.638	0	5.97	0.871	0.935	0.996	0.981	20.439
P01116	chr12:25380268_A/G,chr12:25380268_A/T	NP_004976.2,NM_004985.4,NP_203524.1,NM_033360.3,XP_006719132.1,XM_006719069.3,XP_011518955.1,XM_011520653.2	Y64	H,S,D,N	{'cancer somatic': ['N', 'H', 'S', 'D']}	{'2VH5': ('Contact Protein', '26.2527', '2.50186', '37.2', 'G'), '1YZK': ('Surface', '15.8964', 'NONE', '88.8', 'S'), '3GFT': ('Surface', '17.1227', 'NONE', '81.9', ''), '3X1W': ('Surface', '11.9235', 'NONE', '87.2', ''), '1K8R': ('Contact Protein', '9.75612', '3.43191', '40.5', 'G'), '4DST': ('Surface', '13.453', 'NONE', '71.0', 'S'), '3X1Z': ('Surface', '12.8885', 'NONE', '52.7', ''), '1XTR': (…	Contact Protein	5.22145	2.38208	None	None	(0.0, '294578')	helix	na	na	na	na	na	na	na	na	na	na	na	na	na	na	na	na	na	na	na	na	na	na	na	na	na	na	na	na	na	na	na	na	na	na
P01116	chr12:25398262_C/G	NP_004976.2,NM_004985.4,NP_203524.1,NM_033360.3,XP_006719132.1,XM_006719069.3,XP_011518955.1,XM_011520653.2	L19	P,M,H,F	{'cancer somatic': ['F', 'M', 'P', 'H']}	{'4DSU': ('Core', '5.13674', 'NONE', '0.4', 'H'), '2VH5': ('Core', '20.8317', '8.48046', '0.1', 'H'), '4JVS': ('Core', '5.23736', '10.1549', '2.3', 'H'), '3GFT': ('Core', '7.9463', 'NONE', '0.3', 'H'), '3X1W': ('Core', '5.06678', 'NONE', '0.7', 'H'), '1K8R': ('Core', '8.05297', '12.3131', '0.5', 'H'), '1P2V': ('Core', '7.93855', 'NONE', '0.5', 'H'), '3X1Z': ('Core', '5.11904', 'NONE', '0.8', 'H')…	Contact Ligand	4.47723	5.40577	None	None	(0.0, '294460')	helix	na	na	na	na	na	na	na	na	na	na	na	na	na	na	na	na	na	na	na	na	na	na	na	na	na	na	na	na	na	na	na	na	na	na
P01116	chr12:25398228_C/T,chr12:25398228_C/G	NP_004976.2,NM_004985.4,NP_203524.1,NM_033360.3,XP_006719132.1,XM_006719069.3,XP_011518955.1,XM_011520653.2	E31	Q,A,K,G,V	{'cancer somatic': ['K', 'Q', 'V', 'A', 'G']}	{'4DSU': ('Contact Ligand', '3.38408', 'NONE', '68.3', ''), '2VH5': ('Contact Protein', '20.5362', '3.73791', '71.5', 'S'), '1YZK': ('Surface', '10.0177', 'NONE', '87.7', 'T'), '3GFT': ('Surface', '8.11805', 'NONE', '56.7', 'S'), '3X1W': ('Contact Ligand', '3.652', 'NONE', '82.1', 'T'), '1K8R': ('Surface', '9.73904', '7.24482', '64.5', 'S'), '1P2V': ('Surface', '8.0064', 'NONE', '63.2', 'S'), '3X…	Contact Ligand	2.2104	2.40854	None	None	(27.0, '294732')	disorder	na	na	na	na	na	na	na	na	na	na	na	na	na	na	na	na	na	na	na	na	na	na	na	na	na	na	na	na	na	na	na	na	na	na
P01116	chr12:25398248_A/T,chr12:25398249_T/A	NP_004976.2,NM_004985.4,NP_203524.1,NM_033360.3,XP_006719132.1,XM_006719069.3,XP_011518955.1,XM_011520653.2	I24	K,N,T,F	{'cancer somatic': ['F', 'N', 'K', 'T']}	{'4DSU': ('Surface', '12.1992', 'NONE', '21.2', 'H'), '4DST': ('Surface', '9.91521', 'NONE', '21.2', 'H'), '3I3S': ('Core', '12.2805', 'NONE', '10.2', 'H'), '1YZK': ('Surface', '12.4951', 'NONE', '18.2', 'H'), '3GFT': ('Surface', '12.4417', 'NONE', '26.2', 'H'), '3X1W': ('Surface', '12.1114', 'NONE', '19.0', 'H'), '1K8R': ('Surface', '12.4', '5.54434', '18.4', 'H'), '1P2V': ('Surface', '12.3413',…	Contact Protein	7.02927	2.97614	None	None	(3.0, '294458')	helix	na	na	na	na	na	na	na	na	na	na	na	na	na	na	na	na	na	na	na	na	na	na	na	na	na	na	na	na	na	na	na	na	na	na
P01116	chr12:25398220_A/T	NP_004976.2,NM_004985.4,NP_203524.1,NM_033360.3,XP_006719132.1,XM_006719069.3,XP_011518955.1,XM_011520653.2	D33	E,N	{'cancer somatic': ['E', 'N']}	{'4DSU': ('Contact Ligand', '4.4725', 'NONE', '56.0', ''), '2VH5': ('Contact Protein', '18.797', '2.62752', '84.5', ''), '1YZK': ('Contact Ligand', '4.5427', 'NONE', '42.1', ''), '3GFT': ('Contact Ligand', '4.32174', 'NONE', '67.3', ''), '3X1W': ('Contact Ligand', '4.2884', 'NONE', '62.9', ''), '1K8R': ('Contact Protein', '6.24198', '3.67412', '79.1', ''), '4DST': ('Surface', '16.7596', 'NONE', '…	Contact Ligand	2.45006	2.62752	None	None	(3.5, '294734')	disorder	na	na	na	na	na	na	na	na	na	na	na	na	na	na	na	na	na	na	na	na	na	na	na	na	na	na	na	na	na	na	na	na	na	na
P01116	chr12:25398304_T/G,chr12:25398306_T/C	NP_004976.2,NM_004985.4,NP_203524.1,NM_033360.3,XP_006719132.1,XM_006719069.3,XP_011518955.1,XM_011520653.2	K5	E,N	{'cancer somatic': ['N', 'E']}	{'4DSU': ('Surface', '17.242', 'NONE', '25.7', 'E'), '4DST': ('Contact Ligand', '3.48456', 'NONE', '34.4', 'E'), '3I3S': ('Surface', '17.0227', 'NONE', '30.8', 'E'), '1YZK': ('Surface', '20.8171', 'NONE', '46.6', 'E'), '3GFT': ('Surface', '16.6801', 'NONE', '42.9', 'E'), '3X1W': ('Surface', '17.1462', 'NONE', '35.1', 'E'), '1K8R': ('Contact Protein', '15.0239', '4.79244', '36.9', 'E'), '1P2V': ('…	Contact Protein	3.48456	2.66944	None	None	(4.9, '294491')	sheet	0.001	D	0.999	D	0.965	D	0	D	1	A	4.105	H	-2.04	D	-2.92	D	0.988	5.825	27.2	0.999	0.978	D	0.96	D	0.842	D	0.732	0	5.68	0.991	1.042	1	1	14.768
P01116	chr12:25380282_G/T,chr12:25380283_C/T,chr12:25380282_G/C	NP_004976.2,NM_004985.4,NP_203524.1,NM_033360.3,XP_006719132.1,XM_006719069.3,XP_011518955.1,XM_011520653.2	A59	E,D,G,P,T,V	{'cancer somatic': ['T', 'E', 'G', 'V', 'D', 'P']}	{'4DSU': ('Surface', '6.62944', 'NONE', '18.8', ''), '2VH5': ('Core', '24.3662', '8.58288', '6.0', ''), '1YZK': ('Surface', '5.15748', 'NONE', '21.3', ''), '3GFT': ('Core', '6.11077', 'NONE', '6.3', ''), '3X1W': ('Core', '6.37808', 'NONE', '7.3', ''), '1K8R': ('Contact Ligand', '4.97223', '8.45773', '14.9', ''), '4DST': ('Core', '11.6405', 'NONE', '6.1', ''), '3X1Z': ('Contact Ligand', '4.01596',…	Contact Ligand	2.55237	2.56117	None	None	(0.0, '294547')	disorder	na	na	na	na	na	na	na	na	na	na	na	na	na	na	na	na	na	na	na	na	na	na	na	na	na	na	na	na	na	na	na	na	na	na
P01116	chr12:25380280_C/G,chr12:25380279_C/T	NP_004976.2,NM_004985.4,NP_203524.1,NM_033360.3,XP_006719132.1,XM_006719069.3,XP_011518955.1,XM_011520653.2	G60	C,S,R,D,V	{'cancer somatic': ['S', 'D', 'V', 'R', 'C'], 'cancer germline': ['S', 'D', 'V', 'R', 'C']}	{'4DSU': ('Surface', '7.04992', 'NONE', '42.4', ''), '2VH5': ('Core', '26.6721', '6.91931', '9.1', ''), '1YZK': ('Core', '6.01923', 'NONE', '7.7', 'S'), '3GFT': ('Core', '6.24176', 'NONE', '14.0', 'S'), '3X1W': ('Core', '5.5539', 'NONE', '10.6', ''), '1K8R': ('Surface', '5.07912', '11.3689', '16.2', ''), '4DST': ('Core', '15.1688', 'NONE', '11.2', 'S'), '3X1Z': ('Contact Ligand', '2.85701', 'NONE…	Contact Ligand	2.25998	2.85187	None	None	(0.0, '294603')	disorder	na	na	na	na	na	na	na	na	na	na	na	na	na	na	na	na	na	na	na	na	na	na	na	na	na	na	na	na	na	na	na	na	na	na
P01116	chr12:25380289_C/T	NP_004976.2,NM_004985.4,NP_203524.1,NM_033360.3,XP_006719132.1,XM_006719069.3,XP_011518955.1,XM_011520653.2	D57	Y,V,G,N	{'cancer somatic': ['N', 'G', 'V', 'Y']}	{'4DSU': ('Contact Ligand', '4.56937', 'NONE', '0.7', 'E'), '4DST': ('Core', '6.42587', 'NONE', '0.3', 'E'), '3I3S': ('Contact Ligand', '4.68462', 'NONE', '0.5', 'E'), '1YZK': ('Contact Ligand', '4.05013', 'NONE', '0.2', 'E'), '3GFT': ('Contact Ligand', '3.96361', 'NONE', '0.3', 'E'), '3X1W': ('Contact Ligand', '4.60649', 'NONE', '1.8', 'E'), '1K8R': ('Contact Ligand', '3.07514', '7.33407', '0.3'…	Contact Ligand	2.32272	2.701	None	None	(0.0, '294467')	sheet	na	na	na	na	na	na	na	na	na	na	na	na	na	na	na	na	na	na	na	na	na	na	na	na	na	na	na	na	na	na	na	na	na	na
P01116	chr12:25380285_G/A	NP_004976.2,NM_004985.4,NP_203524.1,NM_033360.3,XP_006719132.1,XM_006719069.3,XP_011518955.1,XM_011520653.2	T58	I,P,K,A,S	{'cancer somatic': ['I', 'K', 'P', 'A', 'S']}	{'4DSU': ('Core', '5.27142', 'NONE', '4.1', ''), '2VH5': ('Core', '21.8924', '7.66752', '0.3', 'E'), '1YZK': ('Contact Ligand', '4.66821', 'NONE', '9.3', 'E'), '3GFT': ('Contact Ligand', '4.31627', 'NONE', '0.0', 'E'), '3X1W': ('Core', '5.24906', 'NONE', '1.0', ''), '1K8R': ('Contact Ligand', '2.81977', '9.37309', '2.6', ''), '4DST': ('Core', '7.96261', 'NONE', '1.3', 'E'), '3X1Z': ('Contact Liga…	Contact Ligand	2.19586	3.36468	None	None	(0.0, '294666')	sheet	na	na	na	na	na	na	na	na	na	na	na	na	na	na	na	na	na	na	na	na	na	na	na	na	na	na	na	na	na	na	na	na	na	na
P01116	chr12:25398287_G/A,chr12:25398288_C/G,chr12:25398288_C/T	NP_004976.2,NM_004985.4,NP_203524.1,NM_033360.3,XP_006719132.1,XM_006719069.3,XP_011518955.1,XM_011520653.2	A11	P,E,T,V	{'cancer somatic': ['T', 'P', 'V', 'E']}	{'4DSU': ('Contact Ligand', '3.80339', 'NONE', '13.5', ''), '2VH5': ('Core', '27.2839', '8.92459', '13.4', 'S'), '1YZK': ('Surface', '7.28008', 'NONE', '16.1', 'S'), '3GFT': ('Core', '7.45704', 'NONE', '13.1', 'S'), '3X1W': ('Contact Ligand', '3.87895', 'NONE', '0.9', 'S'), '1K8R': ('Core', '6.82373', '16.011', '13.4', 'S'), '4DST': ('Core', '16.9665', 'NONE', '11.4', 'S'), '3X1Z': ('Contact Liga…	Contact Protein	2.97052	2.66104	None	None	(0.0, '294507')	disorder	na	na	na	na	na	na	na	na	na	na	na	na	na	na	na	na	na	na	na	na	na	na	na	na	na	na	na	na	na	na	na	na	na	na
P01116	chr12:25398269_C/T	NP_004976.2,NM_004985.4,NP_203524.1,NM_033360.3,XP_006719132.1,XM_006719069.3,XP_011518955.1,XM_011520653.2	S17	A,C,N	{'cancer somatic': ['N', 'A', 'C']}	{'4DSU': ('Contact Ligand', '2.91448', 'NONE', '16.9', 'H'), '2VH5': ('Contact Protein', '19.3747', '3.19043', '9.6', 'H'), '1YZK': ('Contact Ligand', '2.11051', 'NONE', '19.7', 'H'), '3GFT': ('Contact Ligand', '2.03917', 'NONE', '12.5', 'H'), '3X1W': ('Contact Ligand', '2.97869', 'NONE', '0.0', 'H'), '1K8R': ('Contact Ligand', '2.4875', '7.16171', '10.8', 'H'), '4DST': ('Core', '13.1975', 'NONE'…	Contact Ligand	1.72344	2.58789	None	None	(0.0, '294476')	helix	na	na	na	na	na	na	na	na	na	na	na	na	na	na	na	na	na	na	na	na	na	na	na	na	na	na	na	na	na	na	na	na	na	na
P01116	chr12:25398266_G/T,chr12:25398266_G/C,chr12:25398266_G/A	NP_004976.2,NM_004985.4,NP_203524.1,NM_033360.3,XP_006719132.1,XM_006719069.3,XP_011518955.1,XM_011520653.2	A18	P,S,D,G,V	{'cancer somatic': ['V', 'G', 'D', 'S', 'P']}	{'4DSU': ('Contact Ligand', '2.82611', 'NONE', '0.0', 'H'), '2VH5': ('Core', '20.791', '5.83163', '0.0', 'H'), '1YZK': ('Core', '5.91949', 'NONE', '2.1', 'H'), '3GFT': ('Core', '5.68595', 'NONE', '0.0', 'H'), '3X1W': ('Contact Ligand', '2.73459', 'NONE', '0.0', 'H'), '1K8R': ('Core', '6.15595', '9.864', '0.8', 'H'), '4DST': ('Core', '15.406', 'NONE', '0.0', 'H'), '3X1Z': ('Contact Ligand', '2.757…	Contact Ligand	1.90338	2.68344	None	None	(0.0, '294699')	helix	na	na	na	na	na	na	na	na	na	na	na	na	na	na	na	na	na	na	na	na	na	na	na	na	na	na	na	na	na	na	na	na	na	na
P01116	chr12:25398251_A/C,chr12:25398252_G/T	NP_004976.2,NM_004985.4,NP_203524.1,NM_033360.3,XP_006719132.1,XM_006719069.3,XP_011518955.1,XM_011520653.2	L23	I,H,R	{'cancer somatic': ['R', 'I', 'H']}	{'4DSU': ('Core', '10.7625', 'NONE', '0.1', 'H'), '2VH5': ('Core', '17.5932', '10.5236', '0.3', 'H'), '3I3S': ('Core', '10.6713', 'NONE', '11.6', 'H'), '4JVS': ('Core', '10.9287', '13.2566', '3.3', 'H'), '3GFT': ('Core', '12.643', 'NONE', '0.1', 'H'), '3X1W': ('Core', '10.5146', 'NONE', '1.6', 'H'), '1K8R': ('Core', '12.9121', '10.2078', '2.9', 'H'), '4DST': ('Core', '11.573', 'NONE', '0.0', 'H')…	Contact Protein	5.27702	3.83016	None	None	(0.0, '294540')	helix	na	na	na	na	na	na	na	na	na	na	na	na	na	na	na	na	na	na	na	na	na	na	na	na	na	na	na	na	na	na	na	na	na	na
P01116	chr12:25398294_C/T	NP_004976.2,NM_004985.4,NP_203524.1,NM_033360.3,XP_006719132.1,XM_006719069.3,XP_011518955.1,XM_011520653.2	V9	I,E,D	{'cancer somatic': ['I', 'D', 'E']}	{'4DSU': ('Core', '7.30914', 'NONE', '3.8', 'E'), '4DST': ('Core', '9.22093', 'NONE', '0.0', 'E'), '1YZK': ('Core', '9.30775', 'NONE', '0.9', 'E'), '3GFT': ('Core', '9.24308', 'NONE', '0.0', 'E'), '3X1W': ('Core', '7.01019', 'NONE', '1.4', 'E'), '1K8R': ('Core', '7.68341', '15.0028', '1.3', 'E'), '1P2V': ('Core', '9.4798', 'NONE', '1.6', 'E'), '3X1Z': ('Core', '7.22763', 'NONE', '0.0', 'E'), '3CO…	Contact Protein	5.22721	4.60789	None	None	(0.0, '294467')	sheet	na	na	na	na	na	na	na	na	na	na	na	na	na	na	na	na	na	na	na	na	na	na	na	na	na	na	na	na	na	na	na	na	na	na
P01116	chr12:25398218_G/A,chr12:25398219_G/A	NP_004976.2,NM_004985.4,NP_203524.1,NM_033360.3,XP_006719132.1,XM_006719069.3,XP_011518955.1,XM_011520653.2	P34	A,H,L,Q,S,R	{'cancer somatic': ['S', 'R', 'Q', 'L', 'A', 'H']}	{'4DSU': ('Contact Ligand', '4.38064', 'NONE', '51.7', 'T'), '2VH5': ('Contact Protein', '21.8882', '3.32283', '45.3', ''), '1YZK': ('Contact Ligand', '4.71247', 'NONE', '60.9', ''), '3GFT': ('Contact Ligand', '4.82176', 'NONE', '71.1', ''), '3X1W': ('Surface', '5.36038', 'NONE', '21.1', ''), '1K8R': ('Surface', '6.23231', '6.03594', '46.9', ''), '4DST': ('Surface', '15.8368', 'NONE', '67.2', '')…	Contact Ligand	1.84585	2.70184	None	None	(7.5, '294611')	disorder	na	na	na	na	na	na	na	na	na	na	na	na	na	na	na	na	na	na	na	na	na	na	na	na	na	na	na	na	na	na	na	na	na	na
P01116	chr12:25378557_C/G	NP_004976.2,NM_004985.4,NP_203524.1,NM_033360.3,XP_006719132.1,XM_006719069.3,XP_011518955.1,XM_011520653.2	K147	Q,R,E,N	{'cancer somatic': ['E', 'N', 'R', 'Q']}	{'4DSU': ('Contact Ligand', '3.42492', 'NONE', '53.9', 'T'), '2VH5': ('Surface', '25.7245', '12.4331', '51.5', 'T'), '1YZK': ('Surface', '13.6553', 'NONE', '36.7', 'T'), '3GFT': ('Surface', '13.7576', 'NONE', '53.0', 'T'), '3X1W': ('Contact Ligand', '3.4556', 'NONE', '52.8', 'T'), '1YZN': ('Surface', '13.3795', 'NONE', '42.0', 'T'), '1P2V': ('Surface', '13.575', 'NONE', '54.7', 'T'), '3X1Z': ('Co…	Contact Ligand	2.3147	3.62623	None	None	(0.0, '294549')	disorder	na	na	na	na	na	na	na	na	na	na	na	na	na	na	na	na	na	na	na	na	na	na	na	na	na	na	na	na	na	na	na	na	na	na
P01116	chr12:25378580_G/A	NP_004976.2,NM_004985.4,NP_203524.1,NM_033360.3,XP_006719132.1,XM_006719069.3,XP_011518955.1,XM_011520653.2	P140	H,S,L,T	{'cancer somatic': ['S', 'L', 'T', 'H']}	{'4DSU': ('Surface', '16.8697', 'NONE', '26.0', ''), '4DST': ('Surface', '17.8066', 'NONE', '24.5', ''), '1YZK': ('Surface', '20.2509', 'NONE', '22.9', 'E'), '3GFT': ('Surface', '20.114', 'NONE', '26.1', ''), '3X1W': ('Core', '17.3403', 'NONE', '9.5', ''), '1K8R': ('Surface', '19.1526', '24.2136', '30.2', ''), '3X1Z': ('Surface', '16.8876', 'NONE', '28.2', 'E'), '3CON': ('Surface', '20.4407', 'NO…	Contact Protein	15.0847	3.8608	None	None	(4.2, '294461')	sheet	na	na	na	na	na	na	na	na	na	na	na	na	na	na	na	na	na	na	na	na	na	na	na	na	na	na	na	na	na	na	na	na	na	na
P01116	chr12:25378562_C/G,chr12:25378561_G/A,chr12:25378562_C/T	NP_004976.2,NM_004985.4,NP_203524.1,NM_033360.3,XP_006719132.1,XM_006719069.3,XP_011518955.1,XM_011520653.2	A146	P,S,T,V	{'cancer somatic': ['V', 'T', 'P', 'S']}	{'4DSU': ('Contact Ligand', '2.84982', 'NONE', '0.0', 'T'), '2VH5': ('Core', '23.8542', '10.9997', '0.0', 'T'), '4JVS': ('Contact Ligand', '2.8081', '11.8109', '0.0', 'T'), '3GFT': ('Core', '10.6839', 'NONE', '0.0', 'T'), '3X1W': ('Contact Ligand', '2.87905', 'NONE', '0.0', 'T'), '1YZN': ('Core', '10.7282', 'NONE', '0.0', 'T'), '1P2V': ('Core', '10.684', 'NONE', '0.0', 'T'), '3X1Z': ('Contact Lig…	Contact Ligand	2.11183	5.52221	None	None	(0.0, '294456')	disorder	na	na	na	na	na	na	na	na	na	na	na	na	na	na	na	na	na	na	na	na	na	na	na	na	na	na	na	na	na	na	na	na	na	na
P01116	chr12:25398260_G/A,chr12:25398260_G/C	NP_004976.2,NM_004985.4,NP_203524.1,NM_033360.3,XP_006719132.1,XM_006719069.3,XP_011518955.1,XM_011520653.2	T20	S,R,M	{'cancer somatic': ['M', 'R', 'S']}	{'4DSU': ('Core', '6.92192', 'NONE', '0.0', 'H'), '2VH5': ('Core', '17.837', '7.27665', '0.0', 'H'), '4JVS': ('Core', '6.90033', '11.6097', '2.0', 'H'), '3GFT': ('Core', '7.46705', 'NONE', '0.0', 'H'), '3X1W': ('Core', '6.9061', 'NONE', '0.0', 'H'), '1K8R': ('Core', '6.84626', '7.63688', '0.0', 'H'), '4DST': ('Core', '9.38019', 'NONE', '0.0', 'H'), '3X1Z': ('Core', '6.87018', 'NONE', '0.0', 'H'),…	Contact Protein	5.92909	3.89861	None	None	(0.0, '294642')	helix	na	na	na	na	na	na	na	na	na	na	na	na	na	na	na	na	na	na	na	na	na	na	na	na	na	na	na	na	na	na	na	na	na	na
P01116	chr12:25398276_C/T,chr12:25398275_C/T	NP_004976.2,NM_004985.4,NP_203524.1,NM_033360.3,XP_006719132.1,XM_006719069.3,XP_011518955.1,XM_011520653.2	G15	A,S,R,D	{'cancer somatic': ['D', 'S', 'A', 'R']}	{'4DSU': ('Contact Ligand', '2.99214', 'NONE', '0.0', 'S'), '2VH5': ('Core', '24.4365', '8.44206', '0.0', 'S'), '1YZK': ('Core', '6.1777', 'NONE', '0.0', 'S'), '3GFT': ('Core', '6.12178', 'NONE', '0.0', 'S'), '3X1W': ('Contact Ligand', '3.0675', 'NONE', '0.0', 'S'), '1K8R': ('Core', '6.27875', '12.8049', '0.0', 'S'), '4DST': ('Core', '16.0801', 'NONE', '0.0', 'S'), '3X1Z': ('Contact Ligand', '3.0…	Contact Ligand	2.15404	3.60163	None	None	(0.0, '294456')	disorder	na	na	na	na	na	na	na	na	na	na	na	na	na	na	na	na	na	na	na	na	na	na	na	na	na	na	na	na	na	na	na	na	na	na
P01116	chr12:25380271_C/T	NP_004976.2,NM_004985.4,NP_203524.1,NM_033360.3,XP_006719132.1,XM_006719069.3,XP_011518955.1,XM_011520653.2	E63	K,G,V	{'cancer somatic': ['K', 'V', 'G']}	{'4DST': ('Surface', '14.2362', 'NONE', '81.1', 'S'), '1YZK': ('Surface', '14.1148', 'NONE', '75.3', 'S'), '3GFT': ('Surface', '14.0342', 'NONE', '93.5', ''), '3X1W': ('Surface', '7.54763', 'NONE', '51.3', 'S'), '1K8R': ('Surface', '12.3383', '7.83976', '78.4', 'G'), '3X1Z': ('Surface', '10.943', 'NONE', '92.3', 'S'), '1XTR': ('Surface', '15.7414', 'NONE', '28.9', 'S'), '3X1X': ('Contact Ligand',…	Contact Protein	3.07679	2.66939	None	None	(3.6, '294683')	disorder	na	na	na	na	na	na	na	na	na	na	na	na	na	na	na	na	na	na	na	na	na	na	na	na	na	na	na	na	na	na	na	na	na	na
P01116	chr12:25398281_C/T,chr12:25398282_C/A,chr12:25398282_C/G,chr12:25398281_C/A,chr12:25398281_C/G,chr12:25398282_C/T	NP_004976.2,NM_004985.4,NP_203524.1,NM_033360.3,XP_006719132.1,XM_006719069.3,XP_011518955.1,XM_011520653.2	G13	A,C,D,S,R,V	{'cancer somatic': ['R', 'S', 'V', 'A', 'C', 'D']}	{'4DSU': ('Contact Ligand', '2.74573', 'NONE', '35.4', 'T'), '2VH5': ('Surface', '28.2402', '8.72424', '23.6', 'T'), '1YZK': ('Surface', '6.36602', 'NONE', '35.7', 'T'), '3GFT': ('Surface', '6.63141', 'NONE', '18.8', 'T'), '3DDC': ('Core', '6.437', '14.8059', '12.6', 'T'), '1K8R': ('Surface', '6.96882', '13.3008', '19.3', 'T'), '4DST': ('Core', '19.6193', 'NONE', '14.3', 'T'), '3X1Z': ('Contact L…	Contact Ligand	1.81355	3.15165	None	None	(0.0, '294713')	disorder	0.032	D	0.803	P	0.506	P	0	D	1	D	3.375	M	-0.7	T	-5.4	D	0.993	6.222	28.8	0.998	0.979	D	0.569	D	0.69	D	0.732	0	5.68	0.871	0.919	1	1	18.372
P01116	chr12:25398285_C/G,chr12:25398284_C/G,chr12:25398285_C/A,chr12:25398284_C/A,chr12:25398284_C/T,chr12:25398285_C/T	NP_004976.2,NM_004985.4,NP_203524.1,NM_033360.3,XP_006719132.1,XM_006719069.3,XP_011518955.1,XM_011520653.2	G12	A,C,D,S,R,V	{'cancer somatic': ['V', 'C', 'R', 'S', 'D', 'A'], 'cancer germline': ['V', 'C', 'R', 'S', 'D', 'A']}	{'4DSU': ('Contact Ligand', '3.7653', 'NONE', '51.7', 'T'), '2VH5': ('Contact Protein', '29.3569', '4.67748', '48.2', 'T'), '1YZK': ('Surface', '6.88996', 'NONE', '45.3', 'T'), '3GFT': ('Surface', '7.38698', 'NONE', '37.0', 'T'), '3DDC': ('Surface', '7.16098', '14.8355', '33.8', 'T'), '1K8R': ('Surface', '7.32092', '14.1483', '31.4', 'T'), '4DST': ('Surface', '19.046', 'NONE', '48.3', 'T'), '3X1Z…	Contact Ligand	1.69137	2.70759	None	None	(2.0, '294713')	disorder	0.03	D	0.956	P	0.773	P	0	D	1	D	2.27	M	-1.14	T	-4.55	D	0.819	5.811	27.2	0.998	0.985	D	0.215	D	0.574	D	0.732	0	5.68	0.871	0.919	1	1	18.372
P01116	chr12:25398291_C/T,chr12:25398290_C/T	NP_004976.2,NM_004985.4,NP_203524.1,NM_033360.3,XP_006719132.1,XM_006719069.3,XP_011518955.1,XM_011520653.2	G10	A,R,E,V	{'cancer somatic': ['R', 'E', 'A', 'V']}	{'4DSU': ('Core', '5.6348', 'NONE', '1.7', ''), '2VH5': ('Core', '23.8535', '10.6798', '0.8', ''), '1YZK': ('Core', '7.85463', 'NONE', '0.1', ''), '3GFT': ('Core', '7.80694', 'NONE', '0.2', 'E'), '3X1W': ('Core', '5.57776', 'NONE', '1.5', ''), '1K8R': ('Core', '6.92197', '15.4222', '0.0', 'E'), '4DST': ('Core', '13.3868', 'NONE', '0.2', 'E'), '3X1Z': ('Contact Ligand', '4.76429', 'NONE', '0.5', '…	Contact Protein	4.59125	3.9876	None	None	(0.0, '294467')	sheet	na	na	na	na	na	na	na	na	na	na	na	na	na	na	na	na	na	na	na	na	na	na	na	na	na	na	na	na	na	na	na	na	na	na
P01116	chr12:25378586_C/T,chr12:25378585_C/T	NP_004976.2,NM_004985.4,NP_203524.1,NM_033360.3,XP_006719132.1,XM_006719069.3,XP_011518955.1,XM_011520653.2	G138	A,S,R,E	{'cancer somatic': ['E', 'R', 'S', 'A']}	{'4DSU': ('Surface', '22.9174', 'NONE', '80.1', 'T'), '4DST': ('Surface', '19.6689', 'NONE', '77.6', 'T'), '1YZK': ('Surface', '24.313', 'NONE', '89.6', 'T'), '3GFT': ('Surface', '25.3217', 'NONE', '79.2', 'T'), '3DDC': ('Surface', '25.2048', '29.7267', '79.1', 'T'), '1YZN': ('Surface', '25.2126', 'NONE', '47.7', 'T'), '4K81': ('Surface', '22.8165', '29.2707', '77.8', 'T'), '3X1Z': ('Surface', '2…	Contact Protein	14.5506	4.0616	None	None	(33.0, '294671')	disorder	na	na	na	na	na	na	na	na	na	na	na	na	na	na	na	na	na	na	na	na	na	na	na	na	na	na	na	na	na	na	na	na	na	na
P01116	chr12:25398279_C/A,chr12:25398279_C/T	NP_004976.2,NM_004985.4,NP_203524.1,NM_033360.3,XP_006719132.1,XM_006719069.3,XP_011518955.1,XM_011520653.2	V14	I,A,L	{'cancer somatic': ['I', 'L', 'A'], 'cancer germline': ['I', 'L', 'A']}	{'4DSU': ('Contact Ligand', '3.17672', 'NONE', '0.0', 'S'), '2VH5': ('Core', '27.279', '10.6949', '0.1', 'S'), '1YZK': ('Core', '7.4305', 'NONE', '0.1', 'S'), '3GFT': ('Core', '7.39025', 'NONE', '0.2', 'S'), '3X1W': ('Contact Ligand', '3.26646', 'NONE', '0.2', 'S'), '1K8R': ('Core', '7.40427', '14.5513', '0.1', 'S'), '1P2V': ('Core', '7.50199', 'NONE', '0.6', 'S'), '3X1Z': ('Contact Ligand', '3.2…	Contact Ligand	2.56251	3.69628	None	None	(0.0, '294699')	disorder	na	na	na	na	na	na	na	na	na	na	na	na	na	na	na	na	na	na	na	na	na	na	na	na	na	na	na	na	na	na	na	na	na	na
P01116	chr12:25378648_T/C,chr12:25378647_T/G	NP_004976.2,NM_004985.4,NP_203524.1,NM_033360.3,XP_006719132.1,XM_006719069.3,XP_011518955.1,XM_011520653.2	K117	I,Q,R,N	{'cancer somatic': ['N', 'R', 'I', 'Q']}	{'4DSU': ('Contact Ligand', '3.09098', 'NONE', '10.3', ''), '2VH5': ('Core', '29.6141', '12.1012', '12.9', ''), '1YZK': ('Core', '10.508', 'NONE', '8.9', ''), '3GFT': ('Core', '10.4663', 'NONE', '10.8', ''), '3X1W': ('Contact Ligand', '2.98113', 'NONE', '10.5', ''), '1YZN': ('Core', '10.5049', 'NONE', '9.9', ''), '1P2V': ('Core', '10.4631', 'NONE', '11.3', ''), '3X1Z': ('Contact Ligand', '3.11777…	Contact Ligand	2.45722	2.92978	None	None	(0.0, '294549')	sheet	na	na	na	na	na	na	na	na	na	na	na	na	na	na	na	na	na	na	na	na	na	na	na	na	na	na	na	na	na	na	na	na	na	na
P01116	chr12:25398255_G/T,chr12:25398254_T/C	NP_004976.2,NM_004985.4,NP_203524.1,NM_033360.3,XP_006719132.1,XM_006719069.3,XP_011518955.1,XM_011520653.2	Q22	K,R,E,L	{'cancer somatic': ['R', 'E', 'L', 'K']}	{'4DSU': ('Core', '7.68565', 'NONE', '4.4', 'H'), '2VH5': ('Core', '18.772', '8.16202', '4.6', 'H'), '3I3S': ('Core', '8.19948', 'NONE', '3.6', 'H'), '4JVS': ('Surface', '7.86184', '15.3765', '16.3', 'H'), '3GFT': ('Core', '10.8706', 'NONE', '5.5', 'H'), '3X1W': ('Core', '8.14902', 'NONE', '5.2', 'H'), '1K8R': ('Core', '11.2746', '11.051', '3.2', 'H'), '1P2V': ('Core', '10.8982', 'NONE', '5.8', '…	Contact Ligand	2.83551	3.35331	None	None	(0.0, '294620')	helix	0.004	D	1	D	0.989	D	0	D	1	D	2.395	M	-0.43	T	-3.31	D	0.928	6.135	28.4	0.997	0.99	D	0.465	D	0.688	D	0.732	0	5.68	0.917	1.029	1	1	18.372
P01116	chr12:25378591_C/T	NP_004976.2,NM_004985.4,NP_203524.1,NM_033360.3,XP_006719132.1,XM_006719069.3,XP_011518955.1,XM_011520653.2	S136	I,N	{'cancer somatic': ['N', 'I']}	{'4DSU': ('Surface', '23.7115', 'NONE', '77.5', 'H'), '4DST': ('Surface', '23.3673', 'NONE', '78.0', 'H'), '3I3S': ('Surface', '22.1223', 'NONE', '50.5', 'H'), '1YZK': ('Surface', '27.5645', 'NONE', '43.4', 'H'), '3GFT': ('Surface', '25.6612', 'NONE', '71.1', 'H'), '3X1W': ('Surface', '23.0072', 'NONE', '67.8', 'H'), '1YZN': ('Surface', '27.2149', 'NONE', '84.4', 'H'), '1XTS': ('Surface', '25.822…	Contact Protein	13.2691	2.59435	None	None	(2.9, '294620')	helix	na	na	na	na	na	na	na	na	na	na	na	na	na	na	na	na	na	na	na	na	na	na	na	na	na	na	na	na	na	na	na	na	na	na
P01116	chr12:25380255_C/A,chr12:25380254_C/A	NP_004976.2,NM_004985.4,NP_203524.1,NM_033360.3,XP_006719132.1,XM_006719069.3,XP_011518955.1,XM_011520653.2	R68	G,I,M,L,Q,S,T	{'cancer somatic': ['M', 'S', 'T', 'L', 'I', 'G', 'Q']}	{'4DSU': ('Surface', '14.3085', 'NONE', '37.7', 'H'), '4DST': ('Surface', '9.26825', 'NONE', '38.6', 'H'), '1YZK': ('Surface', '15.3715', 'NONE', '56.8', ''), '3GFT': ('Core', '10.0972', 'NONE', '2.5', 'H'), '3X1W': ('Core', '10.0026', 'NONE', '14.7', 'H'), '1K8R': ('Surface', '12.7575', '9.94849', '22.3', 'H'), '1P2V': ('Core', '12.1693', 'NONE', '10.1', 'H'), '3X1Z': ('Core', '7.69983', 'NONE',…	Contact Protein	6.91067	2.75227	None	None	(0.1, '294608')	helix	na	na	na	na	na	na	na	na	na	na	na	na	na	na	na	na	na	na	na	na	na	na	na	na	na	na	na	na	na	na	na	na	na	na
P01116	chr12:25380277_G/C,chr12:25380276_T/G,chr12:25380276_T/C,chr12:25380276_T/A,chr12:25380275_T/G,chr12:25380277_G/T	NP_004976.2,NM_004985.4,NP_203524.1,NM_033360.3,XP_006719132.1,XM_006719069.3,XP_011518955.1,XM_011520653.2	Q61	E,H,K,L,P,R	{'cancer somatic': ['R', 'P', 'L', 'K', 'H', 'E']}	{'4DSU': ('Surface', '9.76239', 'NONE', '51.1', ''), '2VH5': ('Contact Protein', '27.1907', '3.33877', '26.2', 'S'), '1YZK': ('Surface', '8.42102', 'NONE', '71.0', ''), '3GFT': ('Surface', '8.33202', 'NONE', '52.1', 'S'), '3X1W': ('Surface', '7.90332', 'NONE', '41.0', 'T'), '1K8R': ('Surface', '7.4558', '8.6177', '27.2', 'S'), '1P2V': ('Surface', '8.4862', 'NONE', '37.2', 'S'), '3X1Z': ('Contact …	Contact Protein	2.71251	2.47458	None	None	(4.6, '294621')	disorder	0.001	D	0.9	P	0.574	P	0	N	1	D	2.89	M	-1.75	D	-2.67	D	0.794	5.275	25.7	0.996	0.993	D	0.448	D	0.664	D	0.722	0	5.77	0.917	1.029	1	1	19.35
P10721	chr4:55592163_A/T	NP_000213.1,NM_000222.2,NP_001087241.1,NM_001093772.1	D496	V	{'cancer somatic': ['V']}	{'2HCK': ('Surface', '16.641', '10.9319', '89.8', 'S'), '3VS6': ('Surface', '19.7255', 'NONE', '86.2', 'T'), '3VS7': ('Surface', '37.7711', 'NONE', '76.1', 'T'), '3VS4': ('Surface', '46.5581', 'NONE', '106.8', 'T'), '3VS5': ('Surface', '36.7532', 'NONE', '98.2', 'T'), '3VS2': ('Surface', '36.7115', 'NONE', '93.2', 'T'), '3VS3': ('Surface', '37.086', 'NONE', '90.0', 'T'), '3VS0': ('Surface', '31.3…	Contact Protein	16.641	4.34768	None	None	(0.0, '221349')	disorder	0.156	T	0.006	B	0.025	B	0.418	N	0.994	D	1.5	L	2.45	T	-1.02	N	0.221	2.298	18.16	0.96	0.671	D	-0.777	T	0.291	T	0.706	0	2.3	0.078	0.238	0.994	0.994	5.621
P10721	chr4:55593602_G/T	NP_000213.1,NM_000222.2,NP_001087241.1,NM_001093772.1	Q556	H,R,P	{'cancer somatic': ['H', 'R', 'P']}	{'3CTH': ('Surface', '22.9723', 'NONE', '33.0', ''), '4R1V': ('Surface', '26.9119', 'NONE', '33.0', ''), '3I5N': ('Surface', '25.8152', 'NONE', '33.0', ''), '3VS4': ('Surface', '40.8713', 'NONE', '67.2', 'B'), '3VS5': ('Core', '36.9566', 'NONE', '5.1', 'H'), '3VS2': ('Surface', '48.3277', 'NONE', '73.9', ''), '2I1M': ('Surface', '10.0686', 'NONE', '21.9', 'S'), '3VS0': ('Core', '20.5951', 'NONE',…	Contact Ligand	3.78173	8.17074	None	None	(0.0, '221483')	disorder	na	na	na	na	na	na	na	na	na	na	na	na	na	na	na	na	na	na	na	na	na	na	na	na	na	na	na	na	na	na	na	na	na	na
P10721	chr4:55565895_G/C	NP_000213.1,NM_000222.2,NP_001087241.1,NM_001093772.1	S240	T	{'cancer somatic': ['T']}	{'2O26': ('Contact Protein', '15.9808', '3.18029', '53.8', 'T'), '2EC8': ('Surface isolated chain', 'NONE', 'NONE', '54.8', 'T'), '2E9W': ('Contact Protein', 'NONE', '3.04343', '40.4', 'T'), '2J0J': ('Surface', '36.9366', 'NONE', '50.6', 'H'), '2J0K': ('Surface', '36.4728', 'NONE', '48.0', 'H')}	Contact Protein	15.9808	3.04343	None	None	(40.4, '221329')	disorder	0.454	T	0.004	B	0.041	B	0.001	N	0.899	D	1.21	L	-1.76	D	-0.71	N	0.109	0.136	3.991	0.662	0.831	D	-0.454	T	0.412	T	0.706	0	4.17	-0.03	0.079	0.898	0.002	16.481
P10721	chr4:55593613_T/A,chr4:55593613_T/C,chr4:55593613_T/G	NP_000213.1,NM_000222.2,NP_001087241.1,NM_001093772.1	V560	A,E,D,G	{'cancer somatic': ['G', 'D', 'E', 'A']}	{'3AOX': ('Surface', '15.391', 'NONE', '33.0', 'H'), '2SRC': ('Core', '36.0928', 'NONE', '5.0', 'H'), '3VW8': ('Surface', '24.3042', 'NONE', '33.0', ''), '3F82': ('Surface', '14.3998', 'NONE', '33.0', 'H'), '3QTI': ('Surface', '25.671', 'NONE', '33.0', 'S'), '2H8H': ('Core', '35.8854', 'NONE', '3.8', 'H'), '3GOP': ('Surface isolated chain', 'NONE', 'NONE', '55.9', 'S'), '3ZXZ': ('Surface', '21.34…	Contact Protein	11.266	3.41318	None	None	(0.0, '221190')	helix	0.002	D	0.976	D	0.915	D	0	D	1	D	2.19	M	-3.49	D	-3.53	D	0.533	5.648	26.6	0.999	0.966	D	0.977	D	0.891	D	0.706	0	6.06	0.991	1.061	0.997	0.988	16.6
P10721	chr4:55599327_A/G	NP_000213.1,NM_000222.2,NP_001087241.1,NM_001093772.1	K818	Q,R	{'cancer somatic': ['R', 'Q']}	{'2SRC': ('Surface', '12.2952', 'NONE', '57.4', ''), '3WZE': ('Surface', '16.6872', 'NONE', '33.0', 'T'), '2GS6': ('Surface', '15.5458', '19.7732', '24.6', ''), '2GS7': ('Core', '14.9488', '26.7099', '6.5', 'T'), '2GS2': ('Surface isolated chain', 'NONE', 'NONE', '41.4', ''), '2J6M': ('Surface', '23.5062', 'NONE', '33.7', ''), '4E20': ('Surface', '22.2401', 'NONE', '33.0', ''), '4NKS': ('Surface'…	Contact Protein	3.05542	2.98213	None	None	(1.1, '221481')	disorder	na	na	na	na	na	na	na	na	na	na	na	na	na	na	na	na	na	na	na	na	na	na	na	na	na	na	na	na	na	na	na	na	na	na
P10721	chr4:55594177_C/T	NP_000213.1,NM_000222.2,NP_001087241.1,NM_001093772.1	P627	Q,R,L	{'cancer somatic': ['L', 'Q', 'R']}	{'3EWH': ('Surface', '15.6302', 'NONE', '99.0', 'T'), '2SRC': ('Surface', '12.9705', 'NONE', '51.9', 'T'), '3WZE': ('Surface', '16.4591', 'NONE', '93.8', 'T'), '2GS6': ('Surface', '14.9198', '16.271', '85.4', 'H'), '2GS7': ('Surface', '17.1063', '17.706', '61.3', 'T'), '2GS2': ('Surface isolated chain', 'NONE', 'NONE', '128.6', ''), '2OG8': ('Surface', '14.4972', 'NONE', '55.2', 'S'), '3ZC5': ('S…	Contact Protein	6.7431	2.46026	None	None	(0.0, '221203')	disorder	na	na	na	na	na	na	na	na	na	na	na	na	na	na	na	na	na	na	na	na	na	na	na	na	na	na	na	na	na	na	na	na	na	na
P10721	chr4:55599311_C/A	NP_000213.1,NM_000222.2,NP_001087241.1,NM_001093772.1	L813	I	{'cancer somatic': ['I']}	{'3EWH': ('Surface', '7.43675', 'NONE', '33.0', 'T'), '4RWI': ('Surface isolated chain', 'NONE', 'NONE', '41.7', ''), '3WZD': ('Contact Ligand', '3.73713', 'NONE', '33.0', 'T'), '3WZE': ('Surface', '8.36708', 'NONE', '33.0', 'G'), '2GS6': ('Contact Ligand', '4.70479', '6.37154', '24.5', 'S'), '2GS7': ('Core', '7.26945', '19.5232', '8.9', 'H'), '2GS2': ('Surface isolated chain', 'NONE', 'NONE', '3…	Contact Ligand	2.66828	3.45811	None	None	(0.0, '221173')	disorder	0	D	0.999	D	0.999	D	0	D	1	D	1.905	M	-2.68	D	-1.7	N	0.738	6.625	32	0.996	0.968	D	0.781	D	0.813	D	0.707	0	4.78	0.871	0.892	0.982	0.99	14.523
P10721	chr4:55592202_A/T	NP_000213.1,NM_000222.2,NP_001087241.1,NM_001093772.1	K509	I,R	{'cancer somatic': ['R', 'I']}	{'2HCK': ('Surface', '19.1384', '8.11089', '101.6', ''), '3VS6': ('Surface', '19.3729', 'NONE', '29.1', ''), '3VS7': ('Surface', '45.7287', 'NONE', '77.7', 'E'), '3VS4': ('Surface', '33.9001', 'NONE', '57.9', 'T'), '3VS5': ('Surface', '23.9134', 'NONE', '65.6', 'T'), '3VS2': ('Surface', '24.0932', 'NONE', '56.1', 'S'), '3VS3': ('Surface', '43.9179', 'NONE', '32.4', ''), '3VS0': ('Surface', '23.74…	Core	19.1384	8.11089	None	None	(0.1, '221483')	disorder	0.018	D	1	D	0.998	D	0	D	1	D	1.87	L	2.44	T	-0.7	N	0.894	5.829	27.2	0.996	0.986	D	0.106	D	0.576	D	0.706	0	6.02	1.062	1.199	1	1	15.116
P10721	chr4:55561764_G/A	NP_000213.1,NM_000222.2,NP_001087241.1,NM_001093772.1	D52	Y,G,N	{'cancer somatic': ['N', 'G', 'Y']}	{'2O26': ('Surface', '59.8782', '15.2679', '56.3', 'S'), '2EC8': ('Surface isolated chain', 'NONE', 'NONE', '49.7', 'S'), '2E9W': ('Surface', 'NONE', '19.827', '43.1', 'S')}	Surface	59.8782	15.2679	None	None	(43.1, '221329')	disorder	na	na	na	na	na	na	na	na	na	na	na	na	na	na	na	na	na	na	na	na	na	na	na	na	na	na	na	na	na	na	na	na	na	na
P10721	chr4:55599260_A/G	NP_000213.1,NM_000222.2,NP_001087241.1,NM_001093772.1	R796	G	{'cancer somatic': ['G']}	{'3EWH': ('Surface', '7.86638', 'NONE', '33.0', 'G'), '4RWI': ('Surface isolated chain', 'NONE', 'NONE', '28.0', 'G'), '3WZD': ('Surface', '6.9542', 'NONE', '33.0', 'G'), '3WZE': ('Surface', '7.42187', 'NONE', '33.0', 'G'), '2GS6': ('Contact Ligand', '3.61159', '3.61159', '32.4', 'G'), '2GS7': ('Contact Ligand', '3.89588', '9.07623', '12.1', 'G'), '2GS2': ('Surface isolated chain', 'NONE', 'NONE'…	Contact Ligand	2.25661	2.58368	None	None	(0.0, '221321')	helix	0	D	1	D	1	D	0	D	1	A	1.895	L	-2.29	D	-6.07	D	0.949	6.03	28	0.998	0.92	D	0.508	D	0.705	D	0.707	0	3.12	1.062	1.14	0.999	0.999	7.705
P10721	chr4:55593652_C/T	NP_000213.1,NM_000222.2,NP_001087241.1,NM_001093772.1	P573	L	{'cancer somatic': ['L']}	{'4CTB': ('Surface', '22.5765', 'NONE', '33.0', 'E'), '3EWH': ('Surface', '10.212', 'NONE', '18.6', 'G'), '2J0K': ('Surface', '23.6658', 'NONE', '102.2', ''), '4XMO': ('Surface', '24.3452', 'NONE', '33.0', 'G'), '3AOX': ('Surface', '19.408', 'NONE', '33.0', 'E'), '3DKG': ('Surface', '52.1769', 'NONE', '33.0', 'G'), '2QO2': ('Surface isolated chain', 'NONE', 'NONE', '30.6', 'T'), '2SRC': ('Surface…	Contact Protein	4.0831	3.37599	None	None	(0.4, '220895')	helix	0	D	1	D	0.978	D	0	D	1	D	2.885	M	-4.6	D	-9.06	D	0.885	7.23	34	0.999	0.968	D	1.093	D	0.964	D	0.706	0	6.06	0.871	0.935	1	0.994	20.613
P10721	chr4:55602676_G/C	NP_000213.1,NM_000222.2,NP_001087241.1,NM_001093772.1	V833	L	{'cancer somatic': ['L']}	{'3EWH': ('Surface', '17.6589', 'NONE', '33.0', 'G'), '4RWI': ('Core isolated chain', 'NONE', 'NONE', '1.5', 'G'), '2SRC': ('Core', '10.8068', 'NONE', '11.2', 'G'), '3WZE': ('Surface', '17.5683', 'NONE', '33.0', 'G'), '2GS6': ('Contact Protein', '8.49687', '2.90515', '24.4', 'G'), '2GS7': ('Core', '13.7159', '22.1441', '14.7', 'G'), '2GS2': ('Surface isolated chain', 'NONE', 'NONE', '18.0', 'G'),…	Contact Protein	3.38814	2.89341	None	None	(0.6, '221313')	helix	0	D	0.992	D	0.915	D	0.004	N	1	D	0.2	N	-1.73	D	-2.55	D	0.88	3.212	22.7	0.993	0.99	D	0.085	D	0.494	T	0.707	0	4.86	0.917	1.048	0.995	0.841	14.646
P10721	chr4:55595599_C/T	NP_000213.1,NM_000222.2,NP_001087241.1,NM_001093772.1	H697	Y,R,L,N	{'cancer somatic': ['Y', 'R', 'N', 'L']}	{'4PX6': ('Surface', '18.2846', 'NONE', '96.2', 'T'), '4YMJ': ('Surface', '12.7577', 'NONE', '26.2', 'T'), '4FUX': ('Contact Ligand', '3.49982', 'NONE', '35.3', ''), '4XRJ': ('Contact Ligand', '3.95094', 'NONE', '27.8', ''), '4XOZ': ('Contact Ligand', '3.99486', 'NONE', '36.6', ''), '4RX7': ('Surface', '18.4535', 'NONE', '96.3', 'T'), '4RX8': ('Surface', '18.421', 'NONE', '53.6', 'T'), '4RX9': ('…	Contact Ligand	2.77194	None	None	None	(0.0, '220941')	disorder	na	na	na	na	na	na	na	na	na	na	na	na	na	na	na	na	na	na	na	na	na	na	na	na	na	na	na	na	na	na	na	na	na	na
P10721	chr4:55561801_T/G,chr4:55561801_T/C	NP_000213.1,NM_000222.2,NP_001087241.1,NM_001093772.1	V64	A,G	{'cancer somatic': ['G', 'A']}	{'2O26': ('Surface', '46.8437', '9.81756', '44.1', 'E'), '2EC8': ('Surface isolated chain', 'NONE', 'NONE', '46.5', 'E'), '2E9W': ('Surface', 'NONE', '17.2151', '37.3', '')}	Surface	46.8437	9.81756	None	None	(37.3, '221329')	sheet	0.035	D	1	D	0.999	D	0.001	N	1	D	2.775	M	2.47	T	-2.54	D	0.218	3.698	23.3	0.994	0.811	D	-1.025	T	0.115	T	0.706	0	2.78	0.991	0.084	0.752	0.785	7.627
P10721	chr4:55594192_C/T	NP_000213.1,NM_000222.2,NP_001087241.1,NM_001093772.1	T632	I	{'cancer somatic': ['I']}	{'3EWH': ('Surface', '14.0494', 'NONE', '47.6', 'H'), '2SRC': ('Core', '9.57453', 'NONE', '1.6', 'S'), '3WZE': ('Surface', '13.6421', 'NONE', '51.3', 'H'), '2GS7': ('Surface', '18.4427', '27.2089', '27.3', 'S'), '2GS2': ('Surface isolated chain', 'NONE', 'NONE', '49.1', 'H'), '2OG8': ('Surface', '6.35273', 'NONE', '52.1', 'H'), '3ZC5': ('Surface', '20.0157', 'NONE', '33.0', 'H'), '4E20': ('Surfac…	Contact Ligand	2.32956	2.70349	None	None	(1.2, '221087')	helix	0.014	D	1	D	1	D	0	N	1	D	1.245	L	-1.66	D	-4.23	D	0.252	5.319	25.8	0.997	0.888	D	0.317	D	0.62	D	0.706	0	5.22	0.871	0.935	0.99	0.965	15.284
P10721	chr4:55602664_G/C	NP_000213.1,NM_000222.2,NP_001087241.1,NM_001093772.1	A829	D,P,T,G,V	{'cancer somatic': ['T', 'P', 'G', 'V', 'D']}	{'2SRC': ('Surface', '8.87266', 'NONE', '104.6', 'T'), '3WZE': ('Surface', '18.3099', 'NONE', '33.0', ''), '2GS6': ('Contact Protein', '6.03151', '4.40012', '74.3', 'S'), '2GS7': ('Surface', '19.3237', '29.073', '111.4', ''), '2GS2': ('Surface isolated chain', 'NONE', 'NONE', '70.2', ''), '2J6M': ('Surface', '18.3993', 'NONE', '100.1', 'S'), '4E20': ('Surface', '13.2774', 'NONE', '33.0', 'T'), '4…	Contact Protein	2.92844	2.80507	None	None	(1.0, '221511')	disorder	na	na	na	na	na	na	na	na	na	na	na	na	na	na	na	na	na	na	na	na	na	na	na	na	na	na	na	na	na	na	na	na	na	na
P10721	chr4:55599321_A/T,chr4:55599320_G/T,chr4:55599320_G/C,chr4:55599321_A/C	NP_000213.1,NM_000222.2,NP_001087241.1,NM_001093772.1	D816	A,E,G,F,I,H,N,V,Y	{'cancer somatic': ['V', 'F', 'Y', 'G', 'E', 'A', 'N', 'H', 'I'], 'cancer germline': ['V', 'F', 'Y', 'G', 'E', 'A', 'N', 'H', 'I']}	{'2SRC': ('Core', '11.0981', 'NONE', '7.2', 'G'), '3WZE': ('Surface', '11.7667', 'NONE', '33.0', ''), '2GS6': ('Surface', '10.9325', '16.8529', '44.7', 'E'), '2GS7': ('Core', '12.9964', '22.6175', '1.3', 'H'), '2GS2': ('Surface isolated chain', 'NONE', 'NONE', '33.3', 'E'), '2J6M': ('Surface', '17.4086', 'NONE', '48.4', 'E'), '3LCO': ('Surface', '8.19698', 'NONE', '27.8', ''), '4E20': ('Surface',…	Contact Protein	2.72222	2.66671	None	None	(0.3, '221190')	sheet	na	na	na	na	na	na	na	na	na	na	na	na	na	na	na	na	na	na	na	na	na	na	na	na	na	na	na	na	na	na	na	na	na	na
P10721	chr4:55602686_T/C	NP_000213.1,NM_000222.2,NP_001087241.1,NM_001093772.1	M836	T	{'cancer somatic': ['T']}	{'3EWH': ('Surface', '15.5707', 'NONE', '33.0', ''), '2SRC': ('Core', '10.9598', 'NONE', '12.1', 'S'), '3WZE': ('Surface', '15.4039', 'NONE', '33.0', ''), '2GS6': ('Contact Protein', '9.55298', '3.83141', '7.2', 'S'), '2GS7': ('Core', '14.2826', '22.31', '4.5', 'S'), '2GS2': ('Core isolated chain', 'NONE', 'NONE', '7.8', 'S'), '2OG8': ('Surface', '11.8991', 'NONE', '19.7', 'S'), '3ZC5': ('Surface…	Contact Ligand	2.34048	3.67237	None	None	(0.5, '220915')	disorder	0	D	1	D	1	D	0	D	1	D	1.27	L	-2.68	D	-5.2	D	0.973	5.213	25.6	0.993	0.98	D	0.725	D	0.781	D	0.707	0	5.7	0.991	1.061	1	0.999	15.975
P10721	chr4:55561719_C/G	NP_000213.1,NM_000222.2,NP_001087241.1,NM_001093772.1	P37	A	{'cancer somatic': ['A']}	{'2O26': ('Core', '49.9835', '17.8765', '6.4', ''), '2EC8': ('Core isolated chain', 'NONE', 'NONE', '2.5', ''), '2E9W': ('Core', 'NONE', '22.2218', '3.2', '')}	Core	49.9835	17.8765	None	None	(2.5, '220889')	disorder	0.013	D	1	D	0.998	D	0	D	0.991	D	2.705	M	-1.1	T	-2.3	N	0.311	4.365	24.1	0.992	0.968	D	0.408	D	0.651	D	0.706	0	5.36	0.871	0.852	0.989	0.27	14.456
P10721	chr4:55593661_T/C	NP_000213.1,NM_000222.2,NP_001087241.1,NM_001093772.1	L576	P,F	{'cancer somatic': ['F', 'P']}	{'3EWH': ('Surface', '12.1671', 'NONE', '43.6', 'S'), '3WZD': ('Surface', '11.1288', 'NONE', '82.7', ''), '3WZE': ('Surface', '12.4298', 'NONE', '30.0', 'S'), '2GS7': ('Core', '17.9385', '20.1497', '8.8', ''), '4NKS': ('Surface', '15.7273', 'NONE', '53.5', ''), '4QQC': ('Surface', '12.9232', 'NONE', '19.1', ''), '4ZAU': ('Surface', '20.3842', 'NONE', '46.2', ''), '3C4F': ('Core', '15.3204', 'NONE…	Contact Protein	6.21766	3.60756	None	None	(0.0, '221119')	sheet	0	D	0.968	D	0.431	B	0	D	1	D	2.895	M	-4.43	D	-6.34	D	0.955	4.652	24.5	0.998	0.966	D	1.019	D	0.909	D	0.706	0	6.06	0.991	1.061	0.999	0.999	16.6
P10721	chr4:55597561_G/A	NP_000213.1,NM_000222.2,NP_001087241.1,NM_001093772.1	D737	N	{'cancer somatic': ['N']}	{'1JQH': ('Surface', '25.0167', 'NONE', '33.0', 'H'), '4J96': ('Surface', '31.6944', 'NONE', '49.9', ''), '4RX7': ('Surface', '21.9415', 'NONE', '47.6', 'H'), '4PX6': ('Surface', '22.0244', 'NONE', '38.0', 'H'), '5CXH': ('Surface', '20.7863', 'NONE', '44.8', 'H'), '4RX8': ('Surface', '21.9917', 'NONE', '46.5', 'H'), '4RX9': ('Surface', '21.9284', 'NONE', '46.6', 'H'), '1M7N': ('Surface isolated c…	Core	11.1152	None	None	None	(4.0, '220941')	helix	0.308	T	0.976	D	0.825	P	0.002	N	1	D	1.115	L	-1.19	T	-1.25	N	0.111	4.888	24.9	0.999	0.991	D	-0.13	T	0.484	T	0.732	0	5.68	0.917	0.953	0.986	0.84	19.804
P10721	chr4:55592103_G/T,chr4:55592103_G/A	NP_000213.1,NM_000222.2,NP_001087241.1,NM_001093772.1	S476	I,N	{'cancer somatic': ['N', 'I']}	{'3VS4': ('Surface', '50.7232', 'NONE', '58.8', 'E'), '3VS5': ('Surface', '27.6149', 'NONE', '57.2', ''), '3VS2': ('Surface', '27.0643', 'NONE', '64.7', 'E'), '3VS0': ('Surface', '39.9857', 'NONE', '60.4', 'E'), '3VS1': ('Surface', '40.5112', 'NONE', '56.8', 'E'), '2SRC': ('Core', '32.6282', 'NONE', '10.1', ''), '3VRY': ('Surface', '27.1897', 'NONE', '58.4', 'E'), '2J0J': ('Surface', '64.2894', '…	Core	26.2566	19.1771	None	None	(0.1, '220973')	sheet	0.001	D	1	D	0.999	D	0	D	1	D	2.835	M	3.7	T	-4.84	D	0.913	5.583	26.5	0.996	0.978	D	-0.915	T	0.138	T	0.706	0	6.02	0.917	1.048	0.996	0.575	18.721
P10721	chr4:55594258_T/C,chr4:55594258_T/A	NP_000213.1,NM_000222.2,NP_001087241.1,NM_001093772.1	V654	A,E	{'cancer somatic': ['A', 'E']}	{'3EWH': ('Contact Ligand', '3.92042', 'NONE', '2.4', ''), '4RWI': ('Core isolated chain', 'NONE', 'NONE', '5.2', ''), '3WZD': ('Contact Ligand', '3.59543', 'NONE', '0.4', ''), '3WZE': ('Contact Ligand', '3.37796', 'NONE', '1.9', ''), '2GS6': ('Core', '5.56752', '5.56752', '3.5', ''), '2GS7': ('Core', '9.52746', '11.5854', '15.5', ''), '2GS2': ('Core isolated chain', 'NONE', 'NONE', '2.8', ''), '…	Contact Ligand	1.84985	4.11498	None	None	(0.0, '221484')	disorder	0.001	D	0.997	D	0.986	D	0	D	1	D	3.67	H	-3.18	D	-5.53	D	0.996	6.853	33	0.99	0.957	D	1.077	D	0.927	D	0.706	0	6.06	0.991	1.061	0.997	0.995	16.609
P10721	chr4:55564480_C/T	NP_000213.1,NM_000222.2,NP_001087241.1,NM_001093772.1	S123	N,F	{'cancer somatic': ['F', 'N']}	{'2O26': ('Contact Protein', '34.6241', '3.81197', '55.7', ''), '2EC8': ('Surface isolated chain', 'NONE', 'NONE', '56.5', ''), '2E9W': ('Contact Protein', 'NONE', '4.30292', '43.8', '')}	Contact Protein	34.6241	3.81197	None	None	(43.8, '221329')	disorder	na	na	na	na	na	na	na	na	na	na	na	na	na	na	na	na	na	na	na	na	na	na	na	na	na	na	na	na	na	na	na	na	na	na
P10721	chr4:55602953_G/A	NP_000213.1,NM_000222.2,NP_001087241.1,NM_001093772.1	R888	Q	{'cancer somatic': ['Q']}	{'3EWH': ('Surface', '24.2552', 'NONE', '33.0', ''), '3WZD': ('Surface', '28.011', 'NONE', '33.0', ''), '3WZE': ('Surface', '24.1725', 'NONE', '33.0', ''), '2GS6': ('Surface', '21.4361', '14.2133', '19.6', ''), '2GS7': ('Core', '23.675', '25.9948', '14.6', ''), '2GS2': ('Surface isolated chain', 'NONE', 'NONE', '18.7', ''), '2OG8': ('Core', '24.4274', 'NONE', '11.1', ''), '3ZC5': ('Surface', '24.…	Contact Protein	3.24445	2.68182	None	None	(3.6, '221214')	sheet	0.431	T	1	D	0.999	D	0	D	1	D	2.355	M	-1.87	D	-1.12	N	0.574	5.921	27.5	0.999	0.982	D	0.396	D	0.754	D	0.732	0	5.59	0.917	1.048	0.998	0.999	19.606
P10721	chr4:55594223_A/C,chr4:55594221_A/G	NP_000213.1,NM_000222.2,NP_001087241.1,NM_001093772.1	K642	E,N	{'cancer somatic': ['E', 'N']}	{'3EWH': ('Core', '8.21884', 'NONE', '5.6', 'H'), '4RWI': ('Surface isolated chain', 'NONE', 'NONE', '36.1', 'H'), '3WZD': ('Surface', '7.12818', 'NONE', '30.0', 'H'), '3WZE': ('Surface', '8.13962', 'NONE', '16.1', 'H'), '2GS6': ('Surface', '14.3293', '14.3293', '57.9', 'H'), '2GS7': ('Surface', '18.6545', '22.0038', '50.7', 'H'), '2GS2': ('Surface isolated chain', 'NONE', 'NONE', '54.2', 'H'), '…	Contact Protein	5.04046	3.07372	None	None	(0.0, '220945')	helix	0	D	1	D	1	D	0	D	1	D	1.145	L	-1.74	D	-4.65	D	0.475	5.162	25.4	0.998	0.812	D	-0.029	T	0.549	D	0.706	0	-0.133	-0.298	-0.115	0.992	0.995	11.221
P10721	chr4:55593610_T/C,chr4:55593610_T/A,chr4:55593610_T/G,chr4:55593609_G/A	NP_000213.1,NM_000222.2,NP_001087241.1,NM_001093772.1	V559	A,I,D,G,F	{'cancer somatic': ['A', 'I', 'F', 'G', 'D']}	{'3AOX': ('Surface', '20.5199', 'NONE', '33.0', 'H'), '2SRC': ('Surface', '41.1262', 'NONE', '21.4', 'S'), '3VW8': ('Surface', '23.7806', 'NONE', '33.0', ''), '3F82': ('Surface', '10.4503', 'NONE', '33.0', 'H'), '3QTI': ('Surface', '28.7324', 'NONE', '33.0', 'G'), '2H8H': ('Surface', '40.8422', 'NONE', '22.3', 'S'), '3GOP': ('Surface isolated chain', 'NONE', 'NONE', '85.1', 'T'), '3ZXZ': ('Surfac…	Contact Protein	7.98569	2.79847	None	None	(0.0, '221342')	helix	0	D	1	D	0.999	D	0	D	1	D	2.585	M	-3.66	D	-5.77	D	0.759	6.874	33	0.988	0.969	D	1.034	D	0.914	D	0.706	0	6.06	0.991	1.061	0.999	0.998	16.6
P10721	chr4:55595519_C/T	NP_000213.1,NM_000222.2,NP_001087241.1,NM_001093772.1	T670	I,E	{'cancer somatic': ['E', 'I']}	{'3EWH': ('Contact Ligand', '3.44994', 'NONE', '0.0', 'E'), '3WZD': ('Contact Ligand', '3.78972', 'NONE', '0.0', 'E'), '3WZE': ('Contact Ligand', '3.53297', 'NONE', '0.0', 'E'), '2GS6': ('Contact Ligand', '3.65434', '3.65434', '17.4', 'E'), '2GS7': ('Surface', '9.79999', '10.361', '21.6', 'E'), '2GS2': ('Core isolated chain', 'NONE', 'NONE', '15.8', 'E'), '2OG8': ('Contact Ligand', '3.32304', 'NO…	Contact Ligand	1.73329	3.50177	None	None	(0.0, '220856')	sheet	0	D	1	D	1	D	0	D	1	D	0.79	N	-2.53	D	-5.51	D	0.954	6.958	33	0.999	0.989	D	0.587	D	0.736	D	0.706	0	5.93	0.871	0.935	0.999	0.983	20.336
P10721	chr4:55593615_G/A,chr4:55593617_G/T	NP_000213.1,NM_000222.2,NP_001087241.1,NM_001093772.1	E561	K,D,G	{'cancer somatic': ['K', 'G', 'D']}	{'3AOX': ('Surface', '21.7881', 'NONE', '33.0', 'H'), '2SRC': ('Surface', '37.3613', 'NONE', '38.6', 'H'), '3VW8': ('Surface', '20.5781', 'NONE', '33.0', 'S'), '3F82': ('Surface', '15.843', 'NONE', '33.0', 'H'), '3QTI': ('Surface', '27.431', 'NONE', '33.0', ''), '2H8H': ('Surface', '37.1617', 'NONE', '38.8', 'H'), '3GOP': ('Surface isolated chain', 'NONE', 'NONE', '70.2', ''), '3ZXZ': ('Surface',…	Contact Protein	11.506	2.80781	None	None	(6.5, '221560')	helix	0.104	T	0.01	B	0.017	B	0	D	1	D	1.855	L	-3.85	D	-1.91	N	0.363	2.688	20.7	0.994	0.888	D	0.213	D	0.754	D	0.706	0	5.05	0.069	1.048	0.998	0.998	5.078
P10721	chr4:55594083_G/T	NP_000213.1,NM_000222.2,NP_001087241.1,NM_001093772.1	K623	N	{'cancer somatic': ['N']}	{'3EWH': ('Contact Ligand', '3.57208', 'NONE', '4.4', 'E'), '4RWI': ('Surface isolated chain', 'NONE', 'NONE', '17.8', 'E'), '3WZD': ('Contact Ligand', '3.74519', 'NONE', '18.5', 'E'), '3WZE': ('Contact Ligand', '3.73629', 'NONE', '2.8', 'E'), '2GS6': ('Contact Ligand', '2.917', '2.917', '23.2', 'E'), '2GS7': ('Contact Ligand', '4.25626', '12.0821', '12.8', 'E'), '2GS2': ('Surface isolated chain'…	Contact Ligand	1.77796	2.89699	None	None	(0.0, '221290')	sheet	0	D	1	D	1	D	0	D	1	D	3.175	M	-4.6	D	-4.73	D	0.8	6.055	28.1	0.999	0.864	D	1.099	D	0.958	D	0.706	0	5.33	0.917	1.048	0.996	0.971	9.341
P10721	chr4:55593627_G/A	NP_000213.1,NM_000222.2,NP_001087241.1,NM_001093772.1	G565	A,R,D	{'cancer somatic': ['R', 'A', 'D']}	{'2SRC': ('Surface', '39.77', 'NONE', '48.8', 'H'), '3VW8': ('Surface', '13.3204', 'NONE', '33.0', 'H'), '2YHV': ('Surface isolated chain', 'NONE', 'NONE', '33.0', ''), '3QTI': ('Surface', '22.4174', 'NONE', '33.0', 'H'), '2H8H': ('Surface', '39.2472', 'NONE', '53.5', 'H'), '3ZXZ': ('Surface', '18.9231', 'NONE', '33.0', 'H'), '3V5L': ('Surface', '16.0178', 'NONE', '85.0', ''), '1KSW': ('Surface',…	Contact Protein	10.8434	2.86705	None	None	(20.3, '221349')	disorder	na	na	na	na	na	na	na	na	na	na	na	na	na	na	na	na	na	na	na	na	na	na	na	na	na	na	na	na	na	na	na	na	na	na
P10721	chr4:55561758_G/A,chr4:55561758_G/C	NP_000213.1,NM_000222.2,NP_001087241.1,NM_001093772.1	V50	M,L	{'cancer somatic': ['M', 'L']}	{'2O26': ('Surface', '57.6077', '14.8144', '31.8', 'T'), '2EC8': ('Surface isolated chain', 'NONE', 'NONE', '38.2', 'T'), '2E9W': ('Surface', 'NONE', '17.8927', '39.0', 'T')}	Surface	57.6077	14.8144	None	None	(31.8, '221499')	disorder	0.803	T	0.019	B	0.044	B	0.493	N	1	N	0.065	N	2.72	T	-0.09	N	0.149	-0.184	1.183	0.514	0.259	N	-0.978	T	0.019	T	0.706	0	4.28	-0.045	0.953	0.001	0.001	5.827
P10721	chr4:55593603_T/C,chr4:55593603_T/G,chr4:55593605_G/T	NP_000213.1,NM_000222.2,NP_001087241.1,NM_001093772.1	W557	C,R,S,G	{'cancer somatic': ['C', 'G', 'S', 'R']}	{'2WGJ': ('Surface', '21.7754', 'NONE', '33.0', 'S'), '4R1V': ('Surface', '28.104', 'NONE', '33.0', 'H'), '4AOI': ('Surface', '21.9641', 'NONE', '33.0', 'T'), '3AOX': ('Surface', '19.6858', 'NONE', '33.0', ''), '3VS4': ('Surface', '39.5483', 'NONE', '17.0', ''), '3VS5': ('Surface', '38.494', 'NONE', '38.9', 'H'), '3VS2': ('Core', '45.3902', 'NONE', '10.5', 'B'), '2I1M': ('Core', '9.94573', 'NONE'…	Contact Ligand	2.6988	4.70837	None	None	(1.0, '221417')	helix	0	D	1	D	1	D	0	D	1	D	2.895	M	-3.74	D	-12	D	0.961	6.118	28.3	0.997	0.966	D	1.074	D	0.933	D	0.706	0	6.06	0.991	1.061	1	1	16.6
P10721	chr4:55599348_T/C,chr4:55599347_G/A	NP_000213.1,NM_000222.2,NP_001087241.1,NM_001093772.1	V825	A,I	{'cancer somatic': ['A', 'I']}	{'2SRC': ('Surface', '15.0162', 'NONE', '38.5', 'T'), '3WZE': ('Surface', '22.1587', 'NONE', '33.0', 'E'), '2GS6': ('Contact Ligand', '4.39336', '6.37544', '12.1', ''), '2GS2': ('Surface isolated chain', 'NONE', 'NONE', '16.1', ''), '2J6M': ('Core', '20.7059', 'NONE', '15.3', ''), '4E20': ('Surface', '19.1022', 'NONE', '33.0', 'E'), '4QQJ': ('Surface isolated chain', 'NONE', 'NONE', '68.1', ''), …	Contact Ligand	3.29089	3.90711	None	None	(1.6, '221042')	sheet	0.01	D	0.984	D	0.982	D	0	D	1	D	0.43	N	-1.68	D	-0.67	N	0.336	6.484	30	0.999	0.975	D	0.231	D	0.567	D	0.707	0	5.47	0.917	0.998	0.999	0.999	19.326
P10721	chr4:55593649_A/C,chr4:55593649_A/G	NP_000213.1,NM_000222.2,NP_001087241.1,NM_001093772.1	D572	A,H,G,N	{'cancer somatic': ['A', 'G', 'N', 'H']}	{'4TYG': ('Surface isolated chain', 'NONE', 'NONE', '71.8', ''), '4CTB': ('Surface', '23.5974', 'NONE', '33.0', 'T'), '3EWH': ('Surface', '13.7054', 'NONE', '37.7', ''), '2J0K': ('Surface', '22.3652', 'NONE', '54.5', ''), '4XMO': ('Surface', '24.2574', 'NONE', '33.0', ''), '4XP3': ('Surface', '17.4574', 'NONE', '45.6', 'T'), '2QO2': ('Surface isolated chain', 'NONE', 'NONE', '56.4', ''), '2SRC': …	Contact Protein	5.04449	2.82805	None	None	(0.5, '221177')	disorder	na	na	na	na	na	na	na	na	na	na	na	na	na	na	na	na	na	na	na	na	na	na	na	na	na	na	na	na	na	na	na	na	na	na
P10721	chr4:55593631_A/G	NP_000213.1,NM_000222.2,NP_001087241.1,NM_001093772.1	N566	S,D,T	{'cancer somatic': ['D', 'S', 'T']}	{'3AOX': ('Surface', '18.1668', 'NONE', '33.0', ''), '2SRC': ('Surface', '42.0369', 'NONE', '24.7', 'H'), '3VW8': ('Surface', '11.4238', 'NONE', '33.0', 'H'), '4TT7': ('Surface', '29.0989', 'NONE', '33.0', ''), '3ZC5': ('Surface', '16.8526', 'NONE', '33.0', 'H'), '2YJS': ('Surface isolated chain', 'NONE', 'NONE', '33.0', ''), '3QTI': ('Surface', '19.7381', 'NONE', '33.0', 'H'), '2H8H': ('Surface'…	Contact Protein	6.56765	3.67471	None	None	(0.0, '221374')	helix	na	na	na	na	na	na	na	na	na	na	na	na	na	na	na	na	na	na	na	na	na	na	na	na	na	na	na	na	na	na	na	na	na	na
P10721	chr4:55573345_A/T	NP_000213.1,NM_000222.2,NP_001087241.1,NM_001093772.1	E336	V	{'cancer somatic': ['V']}	{'2C0I': ('Core', '29.7237', 'NONE', '15.9', 'E'), '2J0J': ('Core', '43.1765', 'NONE', '2.2', 'H'), '2J0K': ('Core', '44.4106', 'NONE', '4.0', 'H'), '4K94': ('Contact Protein', 'NONE', '3.09814', '10.1', 'E'), '2C0O': ('Core', '29.8587', 'NONE', '15.5', 'E'), '1AD5': ('Core', '46.9111', 'NONE', '11.3', 'E'), '3VS6': ('Core', '35.2875', 'NONE', '14.8', 'E'), '3VS7': ('Core', '30.1518', 'NONE', '12…	Contact Protein	17.4242	3.09814	None	None	(2.2, '221169')	sheet	0.268	T	0.509	P	0.246	B	0	D	0.967	D	1.79	L	0.53	T	-1.93	N	0.646	2.798	21.4	0.987	0.917	D	-0.934	T	0.145	T	0.706	0	5.83	1.062	1.14	0.99	0.957	11.436
P10721	chr4:55602973_G/A	NP_000213.1,NM_000222.2,NP_001087241.1,NM_001093772.1	A895	T	{'cancer somatic': ['T']}	{'3EWH': ('Surface', '24.7238', 'NONE', '33.0', ''), '2SRC': ('Core', '23.6917', 'NONE', '9.0', ''), '3WZE': ('Surface', '24.5924', 'NONE', '33.0', ''), '2GS6': ('Core', '23.2769', '20.3267', '8.5', 'B'), '2GS7': ('Core', '23.6886', '20.8565', '5.2', 'B'), '2GS2': ('Core isolated chain', 'NONE', 'NONE', '5.3', 'B'), '2OG8': ('Core', '26.1119', 'NONE', '2.8', ''), '2J6M': ('Core', '23.6238', 'NONE…	Contact Protein	5.50814	3.21383	None	None	(0.0, '221363')	disorder	0.002	D	1	D	0.983	D	0.001	N	0.995	N	0.595	N	-1.68	D	-3.07	D	0.538	4.954	25	0.996	0.918	D	-0.199	T	0.544	D	0.732	0	4.59	0.917	1.048	0.922	0.91	14.6
P10721	chr4:55593606_A/C,chr4:55593607_A/G,chr4:55593606_A/G	NP_000213.1,NM_000222.2,NP_001087241.1,NM_001093772.1	K558	Q,R,E,N	{'cancer somatic': ['Q', 'N', 'E', 'R']}	{'2WGJ': ('Surface', '25.6241', 'NONE', '33.0', 'T'), '4R1V': ('Surface', '26.6307', 'NONE', '33.0', 'H'), '3I5N': ('Surface', '28.9714', 'NONE', '33.0', 'G'), '3AOX': ('Surface', '23.0191', 'NONE', '33.0', 'H'), '3VS4': ('Surface', '43.9223', 'NONE', '71.7', 'S'), '3VS5': ('Surface', '42.4882', 'NONE', '45.0', 'H'), '3VS2': ('Surface', '45.3695', 'NONE', '64.1', 'S'), '2I1M': ('Surface', '14.513…	Core	5.34259	5.03904	None	None	(1.2, '220894')	disorder	0	D	1	D	1	D	0	D	1	D	2.295	M	-3.78	D	-2.57	D	0.279	6.226	28.8	0.999	0.948	D	0.979	D	0.915	D	0.706	0	6.06	1.062	1.199	1	1	16.6
P10721	chr4:55592144_G/A	NP_000213.1,NM_000222.2,NP_001087241.1,NM_001093772.1	E490	K	{'cancer somatic': ['K']}	{'2HCK': ('Core', '13.8602', '12.5915', '0.0', 'E'), '3VS6': ('Core', '13.2753', 'NONE', '0.0', 'E'), '3VS7': ('Core', '30.6248', 'NONE', '0.0', 'E'), '3VS4': ('Core', '45.7937', 'NONE', '0.0', 'E'), '3VS5': ('Core', '21.2326', 'NONE', '0.0', 'E'), '3VS2': ('Core', '21.1733', 'NONE', '0.0', 'E'), '3VS3': ('Core', '30.7038', 'NONE', '0.0', 'E'), '3VS0': ('Core', '38.7583', 'NONE', '0.0', 'E'), '3V…	Core	13.2753	7.52062	None	None	(0.0, '221209')	sheet	0.052	T	0.407	B	0.138	B	0.007	N	0.999	D	2.545	M	4.03	T	-2.41	N	0.657	4.093	23.7	0.998	0.86	D	-1.077	T	0.017	T	0.706	0	6.02	0.917	1.048	0.995	0.943	8.325
P10721	chr4:55593584_A/C,chr4:55593583_A/T,chr4:55593583_A/G	NP_000213.1,NM_000222.2,NP_001087241.1,NM_001093772.1	K550	I,R,N	{'cancer somatic': ['R', 'N', 'I']}	{'2HCK': ('Surface', '31.7297', '29.6336', '49.0', ''), '3VS6': ('Surface', '32.1967', 'NONE', '59.0', ''), '3VS7': ('Surface', '17.0768', 'NONE', '54.4', ''), '3VS4': ('Core', '32.3039', 'NONE', '3.4', 'E'), '3VS5': ('Surface', '46.9285', 'NONE', '64.2', 'T'), '3VS2': ('Surface', '44.272', 'NONE', '107.5', ''), '3VS3': ('Surface', '17.2292', 'NONE', '58.1', ''), '3VS0': ('Surface', '14.6281', 'N…	Core	12.8389	29.6336	None	None	(0.0, '221349')	disorder	0	D	0.999	D	1	D	0	D	1	D	2.92	M	-4.02	D	-7.03	D	0.66	6.254	28.9	0.995	0.957	D	1.09	D	0.944	D	0.706	0	6.06	1.062	1.199	1	0.982	16.6
P10721	chr4:55589780_T/A	NP_000213.1,NM_000222.2,NP_001087241.1,NM_001093772.1	L421	H,R,W	{'cancer somatic': ['H', 'R', 'W']}	{'2HCK': ('Surface', '30.7579', '22.8648', '68.8', 'E'), '3VS6': ('Surface', '33.1259', 'NONE', '49.8', 'E'), '3VS7': ('Surface', '31.9908', 'NONE', '59.3', 'E'), '3VS3': ('Surface', '32.3001', 'NONE', '55.1', 'E'), '2SRC': ('Surface', '35.1283', 'NONE', '43.3', 'T'), '2C0I': ('Surface', '31.7898', 'NONE', '62.7', 'E'), '2J0J': ('Core', '44.8332', 'NONE', '15.4', 'H'), '2J0K': ('Core', '46.3508',…	Core	30.7579	13.8353	None	None	(14.2, '221170')	disorder	na	na	na	na	na	na	na	na	na	na	na	na	na	na	na	na	na	na	na	na	na	na	na	na	na	na	na	na	na	na	na	na	na	na
P10721	chr4:55599341_T/G,chr4:55599342_A/G	NP_000213.1,NM_000222.2,NP_001087241.1,NM_001093772.1	Y823	C,D,N	{'cancer somatic': ['C', 'D', 'N']}	{'3EWH': ('Surface', '10.9654', 'NONE', '33.0', 'S'), '2SRC': ('Core', '6.29363', 'NONE', '5.4', 'H'), '3WZE': ('Surface', '11.2286', 'NONE', '33.0', 'S'), '2GS6': ('Contact Ligand', '4.95331', '9.4582', '24.7', 'E'), '2GS2': ('Surface isolated chain', 'NONE', 'NONE', '22.3', ''), '2J6M': ('Surface', '19.6654', 'NONE', '21.5', 'E'), '4E20': ('Surface', '21.8756', 'NONE', '33.0', 'E'), '4QQJ': ('S…	Contact Ligand	2.26464	4.11232	None	None	(0.7, '221190')	disorder	na	na	na	na	na	na	na	na	na	na	na	na	na	na	na	na	na	na	na	na	na	na	na	na	na	na	na	na	na	na	na	na	na	na
P10721	chr4:55599284_C/T	NP_000213.1,NM_000222.2,NP_001087241.1,NM_001093772.1	R804	G,W	{'cancer somatic': ['W', 'G']}	{'3EWH': ('Surface', '13.2739', 'NONE', '33.0', 'T'), '4RWI': ('Surface isolated chain', 'NONE', 'NONE', '48.2', ''), '3WZD': ('Surface', '13.3875', 'NONE', '33.0', 'G'), '3WZE': ('Surface', '13.5487', 'NONE', '33.0', 'G'), '2GS6': ('Surface', '14.778', '14.778', '52.2', 'T'), '2GS7': ('Surface', '19.1727', '5.37941', '54.2', 'T'), '2GS2': ('Surface isolated chain', 'NONE', 'NONE', '51.2', 'T'), …	Contact Protein	6.33791	3.29476	None	None	(0.0, '220968')	disorder	na	na	na	na	na	na	na	na	na	na	na	na	na	na	na	na	na	na	na	na	na	na	na	na	na	na	na	na	na	na	na	na	na	na
P10721	chr4:55599340_T/G,chr4:55599338_A/C,chr4:55599338_A/T,chr4:55599339_A/T	NP_000213.1,NM_000222.2,NP_001087241.1,NM_001093772.1	N822	Y,I,S,K,H	{'cancer somatic': ['Y', 'S', 'K', 'I', 'H']}	{'3EWH': ('Surface', '14.1048', 'NONE', '33.0', 'T'), '2SRC': ('Surface', '13.2879', 'NONE', '59.2', 'H'), '3WZE': ('Surface', '14.6624', 'NONE', '33.0', 'T'), '2GS6': ('Surface', '12.114', '13.3402', '29.2', ''), '2GS2': ('Surface isolated chain', 'NONE', 'NONE', '42.0', ''), '2J6M': ('Surface', '25.3061', 'NONE', '46.2', 'S'), '4E20': ('Surface', '23.0115', 'NONE', '33.0', 'S'), '4ZAU': ('Surfa…	Contact Protein	6.45593	2.81401	None	None	(0.5, '221335')	disorder	0.001	D	1	D	1	D	0	D	1	D	1.18	L	-1.7	D	-4.03	D	0.598	5.853	27.3	0.997	0.998	D	0.326	D	0.613	D	0.707	0	5.47	1.062	1.14	1	0.999	15.549
P10721	chr4:55561861_C/T	NP_000213.1,NM_000222.2,NP_001087241.1,NM_001093772.1	T84	P,M	{'cancer somatic': ['M', 'P']}	{'2O26': ('Core', '52.9093', '9.76714', '14.8', 'E'), '2EC8': ('Surface isolated chain', 'NONE', 'NONE', '23.1', 'E'), '2E9W': ('Surface', 'NONE', '14.1293', '23.4', 'E')}	Core	52.9093	9.76714	None	None	(14.8, '221499')	sheet	na	na	na	na	na	na	na	na	na	na	na	na	na	na	na	na	na	na	na	na	na	na	na	na	na	na	na	na	na	na	na	na	na	na
P10721	chr4:55561756_G/A	NP_000213.1,NM_000222.2,NP_001087241.1,NM_001093772.1	R49	H,S	{'cancer somatic': ['H', 'S']}	{'2O26': ('Surface', '59.3074', '16.635', '42.6', 'E'), '2EC8': ('Surface isolated chain', 'NONE', 'NONE', '60.9', ''), '2E9W': ('Surface', 'NONE', '21.6209', '62.1', 'E')}	Surface	59.3074	16.635	None	None	(42.6, '221499')	sheet	na	na	na	na	na	na	na	na	na	na	na	na	na	na	na	na	na	na	na	na	na	na	na	na	na	na	na	na	na	na	na	na	na	na
P10721	chr4:55565871_C/T	NP_000213.1,NM_000222.2,NP_001087241.1,NM_001093772.1	T232	M	{'cancer somatic': ['M']}	{'2O26': ('Surface', '17.4771', '10.8387', '34.0', 'E'), '2J0J': ('Surface', '45.4886', 'NONE', '74.0', 'T'), '2E9W': ('Surface', 'NONE', '11.1589', '24.6', 'E'), '2EC8': ('Surface isolated chain', 'NONE', 'NONE', '20.8', 'E'), '2J0K': ('Surface', '44.5184', 'NONE', '64.9', 'S')}	Surface	17.4771	10.8387	None	None	(20.8, '220889')	sheet	0.216	T	0.523	P	0.153	B	0.393	N	1	N	0.55	N	1.73	T	-2.12	N	0.158	1.13	11.38	0.842	0.026	N	-1.041	T	0.034	T	0.706	0	-1.14	0.021	-0.166	0.035	0	11.044
P10721	chr4:55599333_A/C,chr4:55599332_G/T,chr4:55599333_A/G,chr4:55599333_A/T	NP_000213.1,NM_000222.2,NP_001087241.1,NM_001093772.1	D820	A,E,G,H,N,V,Y	{'cancer somatic': ['N', 'H', 'A', 'G', 'E', 'Y', 'V']}	{'3EWH': ('Surface', '11.6084', 'NONE', '33.0', ''), '2SRC': ('Surface', '11.2154', 'NONE', '43.2', ''), '3WZE': ('Surface', '12.8113', 'NONE', '33.0', ''), '2GS6': ('Surface', '12.7402', '15.9929', '50.8', ''), '2GS7': ('Surface', '17.3177', '28.9435', '42.2', 'S'), '2GS2': ('Surface isolated chain', 'NONE', 'NONE', '49.0', ''), '3ZC5': ('Surface', '7.86733', 'NONE', '33.0', 'G'), '4E20': ('Surf…	Core	5.02578	5.0718	None	None	(5.4, '220886')	disorder	0.001	D	1	D	1	D	0	D	1	D	1.855	L	-1.79	D	-7.6	D	0.955	6.509	31	0.995	0.998	D	0.448	D	0.671	D	0.707	0	5.47	1.062	1.14	1	1	15.549
P10721	chr4:55593588_A/C	NP_000213.1,NM_000222.2,NP_001087241.1,NM_001093772.1	M552	I,T,L,V	{'cancer somatic': ['T', 'V', 'L', 'I']}	{'4R1V': ('Surface', '20.8028', 'NONE', '33.0', ''), '3VS4': ('Surface', '39.3553', 'NONE', '53.3', ''), '3VS5': ('Surface', '47.7887', 'NONE', '65.4', 'E'), '3VS2': ('Surface', '40.3755', 'NONE', '21.6', 'B'), '3VS0': ('Surface', '20.663', 'NONE', '78.2', 'E'), '3VW8': ('Surface', '31.525', 'NONE', '33.0', 'S'), '4Y93': ('Surface', '22.8444', 'NONE', '44.1', 'S'), '3F82': ('Surface', '16.0545', …	Core	12.2565	37.8971	None	None	(13.2, '220894')	disorder	na	na	na	na	na	na	na	na	na	na	na	na	na	na	na	na	na	na	na	na	na	na	na	na	na	na	na	na	na	na	na	na	na	na
P42568	chr9:20448130_C/A	NP_001273620.1,NM_001286691.1,NP_004520.2,NM_004529.3	K137	N	{'cancer somatic': ['N']}	{'4TMP': ('Surface', '35.1161', '34.5685', '60.0', 'H')}	Surface	35.1161	34.5685	None	None	(60.0, '337139')	helix	0.012	D	0.999	D	0.96	D	0	D	1	D	2.33	M	0	0	-3.61	D	0.182	3.434	23	0.999	0.931	D	-0.334	T	0.381	T	0.707	0	3.63	0.871	0.852	1	1	10.218
P42568	chr9:20620740_C/A	NP_001273620.1,NM_001286691.1,NP_004520.2,NM_004529.3	V36	L	{'cancer somatic': ['L']}	{'4TMP': ('Core', '16.9378', '16.4022', '1.9', 'E')}	Core	16.9378	16.4022	None	None	(1.9, '337139')	sheet	0.014	D	0.999	D	0.999	D	0	D	1	D	1.74	L	0	0	-2.75	D	0.831	6.664	32	0.997	0.953	D	-0.214	T	0.406	T	0.789	0	5.47	0.871	0.852	0.997	1	18.956
P42568	chr9:20456769_G/A,chr9:20456769_G/T	NP_001273620.1,NM_001286691.1,NP_004520.2,NM_004529.3	P70	H,L	{'cancer somatic': ['H', 'L']}	{'4TMP': ('Surface', '19.5204', '20.43', '68.9', 'S')}	Surface	19.5204	20.43	None	None	(68.9, '337139')	disorder	0.001	D	1	D	0.997	D	0	D	1	D	3.575	H	0	0	-9.12	D	0.688	6.539	31	0.998	0.997	D	0.424	D	0.592	D	0.706	0	4.92	0.917	1.038	1	1	14.638
Q01196-8	chr21:36253009_A/G	NP_001001890.1,NM_001001890.2,NP_001116079.1,NM_001122607.1,NP_001745.2,NM_001754.4,XP_005261125.1,XM_005261068.3,XP_011528068.1,XM_011529766.2	V118	A	{'cancer somatic': ['A']}	{'1EAO': ('Surface', '16.1225', 'NONE', '55.3', 'E'), '1EAN': ('Surface', '16.2277', 'NONE', '54.5', 'E'), '3WU1': ('Contact DNA', 'NONE', '2.65325', '6.3', 'H'), '1LJM': ('Surface', '9.59008', 'NONE', '33.0', 'E'), '1E50': ('Surface', 'NONE', '6.49913', '47.3', 'E'), '1HJC': ('Surface', 'NONE', '5.10572', '41.8', 'E'), '1HJB': ('Surface', 'NONE', '5.25213', '40.2', 'E'), '1EAQ': ('Surface', '15.…	Contact DNA	8.33628	6.49913	2.53224	None	(0.0, '338692')	sheet	0.001	D	1	D	0.999	D	0	D	1	D	3.165	M	-6.54	D	-3.22	D	0.872	6.5	31	0.999	0.993	D	0.984	D	0.99	D	0.507	0	5.31	1.062	1.199	0.646	0.989	15.556
Q01196-8	chr21:36259324_A/G	NP_001001890.1,NM_001001890.2,NP_001116079.1,NM_001122607.1,NP_001745.2,NM_001754.4,XP_005261125.1,XM_005261068.3,XP_011528068.1,XM_011529766.2	L56	S	{'cancer somatic': ['S']}	{'1EAO': ('Surface', '37.626', 'NONE', '65.2', 'H'), '3WU1': ('Contact DNA', 'NONE', '3.50973', '100.4', ''), '1B8X': ('Surface isolated chain', 'NONE', 'NONE', '86.2', 'T'), '2J6W': ('Surface', '36.4907', 'NONE', '66.7', 'H'), '1H9D': ('Surface', 'NONE', '22.0038', '90.6', ''), '1EAQ': ('Surface', '37.7688', 'NONE', '62.4', 'H'), '4L0Y': ('Core', 'NONE', '7.60205', '3.3', 'H'), '4L0Z': ('Contact…	Contact DNA	36.4907	3.03054	2.82891	None	(3.3, '338692')	helix	0.65	T	0.999	D	0.994	D	0.013	N	0.905	D	0.3	N	-4.02	D	0.4	N	0.294	3.37	22.9	0.966	0.903	D	0.797	D	0.895	D	0.405	1	5.04	1.062	1.088	0.996	0.999	14.769
Q01196-8	chr21:36259268_C/A	NP_001001890.1,NM_001001890.2,NP_001116079.1,NM_001122607.1,NP_001745.2,NM_001754.4,XP_005261125.1,XM_005261068.3,XP_011528068.1,XM_011529766.2	D75	Y	{'cancer somatic': ['Y']}	{'1E50': ('Core', 'NONE', '13.2839', '4.3', ''), '1EAN': ('Core', '17.5593', 'NONE', '5.7', ''), '3WTX': ('Surface', 'NONE', '20.9648', '73.5', 'G'), '3WTY': ('Contact DNA', 'NONE', '3.44689', '70.2', ''), '3WTV': ('Contact DNA', 'NONE', '3.5703', '77.7', 'S'), '3WTW': ('Contact DNA', 'NONE', '4.0417', '72.3', ''), '3WTT': ('Contact DNA', 'NONE', '3.89547', '71.4', 'S'), '3WTU': ('Contact DNA', '…	Contact DNA	15.5961	10.6586	3.44689	None	(1.5, '338700')	disorder	0.007	D	1	D	1	D	0	D	1	D	0.895	L	-4.21	D	-2.72	D	0.621	6.885	33	0.996	0.93	D	1.137	D	0.963	D	0.405	1	5.04	0.871	0.852	0.968	1	18.374
Q01196-8	chr21:36259286_C/G	NP_001001890.1,NM_001001890.2,NP_001116079.1,NM_001122607.1,NP_001745.2,NM_001754.4,XP_005261125.1,XM_005261068.3,XP_011528068.1,XM_011529766.2	G69	R	{'cancer somatic': ['R']}	{'1EAO': ('Surface', '32.6141', 'NONE', '46.9', 'T'), '1EAN': ('Surface', '32.9492', 'NONE', '48.2', 'T'), '3WU1': ('Surface', 'NONE', '18.5393', '42.6', ''), '1LJM': ('Surface', '28.0007', 'NONE', '33.0', 'T'), '1E50': ('Contact Protein', 'NONE', '2.78444', '24.0', 'T'), '1HJC': ('Surface', 'NONE', '30.2738', '43.6', 'T'), '1HJB': ('Surface', 'NONE', '22.2449', '47.2', 'S'), '1EAQ': ('Surface', …	Contact Protein	26.6831	2.78444	7.52952	None	(7.2, '338692')	disorder	0.24	T	1	D	0.979	D	0	D	0.999	D	1.5	L	-4.19	D	-1.53	N	0.282	4.838	24.8	0.985	0.883	D	1.064	D	0.961	D	0.405	1	4.14	0.008	0.024	0.983	0.998	12.492
Q01196-8	chr21:36252855_T/G,chr21:36252856_C/T	NP_001001890.1,NM_001001890.2,NP_001116079.1,NM_001122607.1,NP_001745.2,NM_001754.4,XP_005261125.1,XM_005261068.3,XP_011528068.1,XM_011529766.2	R169	S,K	{'cancer somatic': ['S', 'K']}	{'1EAO': ('Contact Ligand', '3.68653', 'NONE', '4.0', 'E'), '1EAN': ('Contact Ligand', '3.69485', 'NONE', '16.0', 'E'), '3WTY': ('Surface', 'NONE', '25.0091', '49.2', 'H'), '3WTV': ('Surface', 'NONE', '25.0977', '46.6', 'H'), '3WTW': ('Surface', 'NONE', '24.9084', '48.8', 'H'), '3WTT': ('Surface', 'NONE', '25.1791', '45.8', 'H'), '3WTU': ('Surface', 'NONE', '25.0778', '51.1', 'H'), '1LJM': ('Surf…	Contact DNA	3.61034	15.6771	3.25524	None	(0.0, '338700')	sheet	0.002	D	0.977	D	0.982	D	0	D	1	D	3.185	M	-6.37	D	-2.49	N	0.865	7.087	33	0.997	0.989	D	0.992	D	0.991	D	0.722	0	5.31	0.871	0.932	0.995	1	19.335
Q01196-8	chr21:36231791_T/C,chr21:36231791_T/A,chr21:36231792_C/T	NP_001001890.1,NM_001001890.2,NP_001116079.1,NM_001122607.1,NP_001745.2,NM_001754.4,XP_005261125.1,XM_005261068.3,XP_011528068.1,XM_011529766.2	D198	N,G,V	{'cancer somatic': ['G', 'V', 'N']}	{'1B8X': ('Core isolated chain', 'NONE', 'NONE', '3.0', 'G')}	Core isolated chain	None	None	None	None	(3.0, '338705')	helix	0.002	D	0.999	D	0.997	D	0	D	1	D	3.195	M	-6.51	D	-4.49	D	0.357	6.897	33	0.999	0.944	D	0.986	D	0.99	D	0.707	0	5.12	0.871	0.935	0.997	0.997	16.072
Q01196-8	chr21:36252866_G/C,chr21:36252865_C/T	NP_001001890.1,NM_001001890.2,NP_001116079.1,NM_001122607.1,NP_001745.2,NM_001754.4,XP_005261125.1,XM_005261068.3,XP_011528068.1,XM_011529766.2	R166	Q,G	{'cancer somatic': ['Q', 'G']}	{'1EAO': ('Core', '10.7841', 'NONE', '0.0', 'B'), '1EAN': ('Core', '10.9343', 'NONE', '0.3', 'B'), '3WTY': ('Surface', 'NONE', '22.7145', '29.4', ''), '3WTV': ('Surface', 'NONE', '22.8112', '30.8', ''), '3WTW': ('Surface', 'NONE', '22.4916', '26.9', ''), '3WTT': ('Surface', 'NONE', '22.7776', '28.9', ''), '3WTU': ('Surface', 'NONE', '22.7343', '27.6', ''), '1LJM': ('Surface', '11.663', 'NONE', '3…	Core	10.7506	10.854	9.29123	None	(0.0, '338684')	disorder	0	D	1	D	0.999	D	0	D	1	D	3.175	M	-6.49	D	-6.03	D	0.98	5.891	27.4	0.997	0.877	D	1.028	D	0.989	D	0.722	0	2.25	-0.045	0.105	0.964	0.997	14.127
Q01196-8	chr21:36259172_G/T,chr21:36259171_C/G,chr21:36259172_G/A,chr21:36259171_C/T	NP_001001890.1,NM_001001890.2,NP_001116079.1,NM_001122607.1,NP_001745.2,NM_001754.4,XP_005261125.1,XM_005261068.3,XP_011528068.1,XM_011529766.2	R107	H,C,S,P	{'cancer somatic': ['H', 'C', 'P', 'S']}	{'1EAO': ('Core', '13.8275', 'NONE', '1.2', 'E'), '1EAN': ('Core', '14.2037', 'NONE', '0.9', 'E'), '3WU1': ('Surface', 'NONE', '5.52475', '43.1', ''), '1LJM': ('Surface', '7.22414', 'NONE', '33.0', 'E'), '1E50': ('Contact Protein', 'NONE', '3.05951', '5.6', 'E'), '1HJC': ('Core', 'NONE', '13.5707', '0.1', 'E'), '1HJB': ('Core', 'NONE', '13.6747', '1.0', 'E'), '1EAQ': ('Core', '13.8516', 'NONE', '…	Contact DNA	7.22414	3.05951	2.80194	None	(0.1, '338689')	sheet	0	D	1	D	1	D	0	D	1	D	3.165	M	-6.89	D	-4.38	D	0.986	6.121	28.3	0.997	0.752	D	1.046	D	0.989	D	0.405	1	2.44	-0.045	0.953	0.998	1	8.983
Q01196-8	chr21:36259219_C/G	NP_001001890.1,NM_001001890.2,NP_001116079.1,NM_001122607.1,NP_001745.2,NM_001754.4,XP_005261125.1,XM_005261068.3,XP_011528068.1,XM_011529766.2	R91	P	{'cancer somatic': ['P']}	{'1EAO': ('Core', '25.1467', 'NONE', '0.0', 'E'), '1EAN': ('Core', '25.4025', 'NONE', '0.0', 'E'), '3WU1': ('Surface', 'NONE', '6.18429', '60.3', 'H'), '1LJM': ('Surface', '20.2816', 'NONE', '33.0', 'E'), '1E50': ('Core', 'NONE', '11.0789', '0.0', 'E'), '1HJC': ('Core', 'NONE', '20.8317', '0.0', 'E'), '1HJB': ('Core', 'NONE', '18.1489', '0.0', 'E'), '1EAQ': ('Core', '25.1307', 'NONE', '2.7', 'E')…	Contact DNA	20.2816	11.0789	2.95123	None	(0.0, '338689')	sheet	0.054	T	1	D	0.982	D	0	N	1	D	1.89	L	-6.07	D	-5.02	D	0.924	5.898	27.5	0.99	0.922	D	1.083	D	0.975	D	0.405	1	3.8	0.871	0.852	0.996	1	14.718
Q01196-8	chr21:36259153_G/T,chr21:36259153_G/A	NP_001001890.1,NM_001001890.2,NP_001116079.1,NM_001122607.1,NP_001745.2,NM_001754.4,XP_005261125.1,XM_005261068.3,XP_011528068.1,XM_011529766.2	P113	H,L	{'cancer somatic': ['L', 'H']}	{'1EAO': ('Surface', '15.3182', 'NONE', '94.8', 'E'), '1EAN': ('Surface', '16.1215', 'NONE', '88.4', 'E'), '3WU1': ('Contact DNA', 'NONE', '2.71278', '40.8', 'H'), '1LJM': ('Surface', '7.94039', 'NONE', '33.0', 'S'), '1E50': ('Contact Protein', 'NONE', '3.53395', '90.6', 'T'), '1HJC': ('Surface', 'NONE', '13.1971', '89.9', 'S'), '1HJB': ('Surface', 'NONE', '13.3046', '94.0', 'S'), '1EAQ': ('Surfa…	Contact Protein	7.94039	2.55927	2.71278	None	(0.0, '338703')	helix	0	D	1	D	1	D	0	D	1	D	3.155	M	-6.68	D	-6.91	D	0.912	6.051	28	0.997	0.979	D	0.952	D	0.992	D	0.405	1	4.45	0.917	0.953	1	1	17.286
Q01196-8	chr21:36252941_A/G,chr21:36252940_G/A	NP_001001890.1,NM_001001890.2,NP_001116079.1,NM_001122607.1,NP_001745.2,NM_001754.4,XP_005261125.1,XM_005261068.3,XP_011528068.1,XM_011529766.2	S141	P,L	{'cancer somatic': ['P', 'L']}	{'1EAO': ('Contact Ligand', '3.86581', 'NONE', '23.7', ''), '1EAN': ('Contact Ligand', '3.92503', 'NONE', '18.4', ''), '3WU1': ('Surface', 'NONE', '18.1028', '46.0', 'H'), '1LJM': ('Surface', '8.56634', 'NONE', '33.0', ''), '1E50': ('Surface', 'NONE', '12.2658', '36.9', ''), '1HJC': ('Contact DNA', 'NONE', '4.42281', '37.5', ''), '1HJB': ('Contact DNA', 'NONE', '4.87898', '36.4', ''), '1EAQ': ('C…	Contact Ligand	3.86581	3.88947	4.42281	None	(0.3, '338705')	disorder	0.033	D	1	D	1	D	0	D	1	D	2.25	M	-5.95	D	-5.21	D	0.981	6.983	33	0.998	0.998	D	1.078	D	0.982	D	0.722	0	5.31	0.917	1.045	0.985	0.665	19.335
Q01196-8	chr21:36252859_C/T,chr21:36252860_C/G	NP_001001890.1,NM_001001890.2,NP_001116079.1,NM_001122607.1,NP_001745.2,NM_001754.4,XP_005261125.1,XM_005261068.3,XP_011528068.1,XM_011529766.2	G168	R,E	{'cancer somatic': ['E', 'R']}	{'1EAO': ('Contact Ligand', '4.60407', 'NONE', '0.0', 'E'), '1EAN': ('Contact Ligand', '4.70131', 'NONE', '0.0', 'E'), '3WTY': ('Surface', 'NONE', '23.8169', '82.9', 'H'), '3WTV': ('Surface', 'NONE', '23.7743', '83.1', 'H'), '3WTW': ('Surface', 'NONE', '23.6378', '82.7', 'H'), '3WTT': ('Surface', 'NONE', '23.8369', '86.2', 'H'), '3WTU': ('Surface', 'NONE', '23.6638', '83.6', 'H'), '1LJM': ('Surfa…	Contact Ligand	4.52201	12.2857	4.66166	None	(0.0, '338685')	sheet	0.001	D	1	D	1	D	0	N	1	D	3.185	M	-6.78	D	-6.9	D	0.906	7.014	33	0.999	0.991	D	0.969	D	0.992	D	0.722	0	5.18	0.871	0.932	0.988	1	19.051
Q01196-8	chr21:36252877_C/T,chr21:36252878_T/C,chr21:36252876_C/G	NP_001001890.1,NM_001001890.2,NP_001116079.1,NM_001122607.1,NP_001745.2,NM_001754.4,XP_005261125.1,XM_005261068.3,XP_011528068.1,XM_011529766.2	R162	K,S,G	{'cancer somatic': ['K', 'S', 'G']}	{'1EAO': ('Core', '18.7658', 'NONE', '5.5', ''), '1EAN': ('Core', '18.9323', 'NONE', '3.9', ''), '3WTX': ('Surface', 'NONE', '20.3553', '108.5', ''), '3WTY': ('Surface', 'NONE', '12.509', '32.4', 'H'), '3WTV': ('Surface', 'NONE', '12.6037', '31.6', 'H'), '3WTW': ('Surface', 'NONE', '12.4682', '30.0', 'H'), '3WTT': ('Surface', 'NONE', '13.2585', '36.8', 'H'), '3WTU': ('Surface', 'NONE', '12.6579',…	Core	17.3357	5.85463	12.4682	None	(2.7, '338700')	helix	0.002	D	1	D	1	D	0	D	1	D	2.645	M	-6.49	D	-6.14	D	0.999	6.273	29	0.999	0.926	D	1.027	D	0.986	D	0.722	0	5.31	0.991	1.058	1	1	11.576
Q01196-8	chr21:36252872_C/A,chr21:36252871_A/G,chr21:36252871_A/T	NP_001001890.1,NM_001001890.2,NP_001116079.1,NM_001122607.1,NP_001745.2,NM_001754.4,XP_005261125.1,XM_005261068.3,XP_011528068.1,XM_011529766.2	V164	A,D,F	{'cancer somatic': ['F', 'D', 'A']}	{'1EAO': ('Surface', '17.3914', 'NONE', '58.1', 'S'), '1EAN': ('Surface', '17.4392', 'NONE', '58.9', 'S'), '3WTY': ('Surface', 'NONE', '19.8094', '61.9', 'S'), '3WTV': ('Surface', 'NONE', '19.9196', '66.8', 'S'), '3WTW': ('Surface', 'NONE', '19.755', '68.2', 'S'), '3WTT': ('Surface', 'NONE', '20.1006', '68.4', 'S'), '3WTU': ('Surface', 'NONE', '19.9548', '63.9', 'S'), '1LJM': ('Surface', '16.953'…	Surface	16.856	8.85151	10.3074	None	(33.0, '338687')	disorder	0.07	T	1	D	0.997	D	0	D	1	D	3.055	M	-6.4	D	-3.36	D	0.869	6.636	32	0.999	0.993	D	1.019	D	0.989	D	0.722	0	5.31	1.062	1.194	0.995	1	15.556
Q01196-8	chr21:36259217_T/C	NP_001001890.1,NM_001001890.2,NP_001116079.1,NM_001122607.1,NP_001745.2,NM_001754.4,XP_005261125.1,XM_005261068.3,XP_011528068.1,XM_011529766.2	T92	A	{'cancer somatic': ['A']}	{'1EAO': ('Core', '29.1006', 'NONE', '0.7', 'E'), '1EAN': ('Core', '29.3183', 'NONE', '12.6', 'E'), '3WU1': ('Surface', 'NONE', '10.3931', '23.4', 'H'), '1LJM': ('Surface', '24.8381', 'NONE', '33.0', 'E'), '1E50': ('Core', 'NONE', '8.91969', '11.6', 'E'), '1HJC': ('Surface', 'NONE', '24.2464', '19.5', 'E'), '1HJB': ('Surface', 'NONE', '18.3829', '16.3', 'E'), '1EAQ': ('Core', '29.0767', 'NONE', '…	Core	24.8381	8.91969	6.49947	None	(0.7, '338684')	sheet	0.029	D	0.998	D	0.997	D	0	D	1	D	3.145	M	-6.25	D	-3.17	D	0.94	5.061	25.2	0.996	0.939	D	1.065	D	0.985	D	0.405	1	3.53	0.991	0.964	0.998	1	11.374
Q01196-8	chr21:36252868_C/T,chr21:36252868_C/A,chr21:36252869_C/A	NP_001001890.1,NM_001001890.2,NP_001116079.1,NM_001122607.1,NP_001745.2,NM_001754.4,XP_005261125.1,XM_005261068.3,XP_011528068.1,XM_011529766.2	G165	C,D,V	{'cancer somatic': ['V', 'D', 'C']}	{'1EAO': ('Surface', '14.521', 'NONE', '46.9', ''), '1EAN': ('Surface', '14.641', 'NONE', '42.5', ''), '3WTY': ('Surface', 'NONE', '21.0107', '37.5', 'S'), '3WTV': ('Surface', 'NONE', '21.1081', '37.2', 'S'), '3WTW': ('Surface', 'NONE', '21.0355', '39.8', 'S'), '3WTT': ('Surface', 'NONE', '21.0968', '36.0', 'S'), '3WTU': ('Surface', 'NONE', '21.1086', '35.6', 'S'), '1LJM': ('Surface', '15.3431', …	Core	14.5116	10.7966	12.2455	None	(4.9, '338688')	disorder	0.001	D	1	D	1	D	0	D	1	D	3.185	M	-6.8	D	-7.92	D	0.976	8.149	35	0.997	0.991	D	0.974	D	0.992	D	0.722	0	5.31	0.871	0.932	0.986	1	19.335
Q01196-8	chr21:36259161_C/A,chr21:36259162_T/C,chr21:36259163_T/G	NP_001001890.1,NM_001001890.2,NP_001116079.1,NM_001122607.1,NP_001745.2,NM_001754.4,XP_005261125.1,XM_005261068.3,XP_011528068.1,XM_011529766.2	K110	Q,R,N	{'cancer somatic': ['Q', 'R', 'N']}	{'1EAO': ('Surface', '15.2057', 'NONE', '107.1', 'T'), '1EAN': ('Surface', '15.6303', 'NONE', '107.5', 'T'), '3WU1': ('Contact DNA', 'NONE', '2.62979', '47.2', 'H'), '1LJM': ('Surface', '11.5511', 'NONE', '33.0', 'S'), '1E50': ('Contact Protein', 'NONE', '3.42214', '87.7', 'S'), '1HJC': ('Surface', 'NONE', '13.3441', '101.5', 'S'), '1HJB': ('Surface', 'NONE', '12.815', '94.5', 'S'), '1EAQ': ('Sur…	Contact DNA	11.5511	3.21571	2.62979	None	(0.2, '338705')	helix	0.001	D	1	D	0.999	D	0	N	1	D	3.165	M	-6.62	D	-3.65	D	0.708	6.255	28.9	0.998	0.877	D	1.029	D	0.988	D	0.405	1	2.73	0.033	0.852	0.999	1	11.329
Q01196-8	chr21:36259192_G/C,chr21:36259192_G/A	NP_001001890.1,NM_001001890.2,NP_001116079.1,NM_001122607.1,NP_001745.2,NM_001754.4,XP_005261125.1,XM_005261068.3,XP_011528068.1,XM_011529766.2	S100	C,F	{'cancer somatic': ['F', 'C']}	{'1EAO': ('Surface', '34.0994', 'NONE', '59.1', 'T'), '1EAN': ('Surface', '34.3201', 'NONE', '58.9', 'T'), '3WU1': ('Surface', 'NONE', '7.07778', '41.6', 'H'), '1LJM': ('Surface', '26.4193', 'NONE', '33.0', 'T'), '1E50': ('Surface', 'NONE', '11.7184', '60.7', 'T'), '1HJC': ('Surface', 'NONE', '25.2713', '61.9', 'T'), '1HJB': ('Surface', 'NONE', '18.0815', '61.3', 'T'), '1EAQ': ('Surface', '34.066…	Contact DNA	26.4193	4.31076	3.4791	None	(20.1, '338692')	disorder	0.084	T	1	D	0.999	D	0	D	1	D	2.885	M	-6.15	D	-3.51	D	0.888	5.51	26.3	0.994	0.959	D	1.037	D	0.985	D	0.405	1	4.72	0.917	0.953	1	1	13.274
Q01196-8	chr21:36252917_C/G	NP_001001890.1,NM_001001890.2,NP_001116079.1,NM_001122607.1,NP_001745.2,NM_001754.4,XP_005261125.1,XM_005261068.3,XP_011528068.1,XM_011529766.2	A149	P	{'cancer somatic': ['P']}	{'1EAO': ('Surface', '19.4645', 'NONE', '18.2', 'E'), '1EAN': ('Surface', '19.9116', 'NONE', '30.2', 'E'), '3WU1': ('Surface', 'NONE', '23.0779', '67.1', 'H'), '1LJM': ('Surface', '13.906', 'NONE', '33.0', 'E'), '1E50': ('Contact Protein', 'NONE', '2.93127', '24.1', 'E'), '1HJC': ('Surface', 'NONE', '19.6535', '26.6', 'E'), '1HJB': ('Surface', 'NONE', '19.3819', '26.0', 'E'), '1EAQ': ('Surface', …	Contact Protein	13.906	2.58624	3.26396	None	(4.0, '338703')	sheet	0.001	D	1	D	1	D	0	D	1	D	3.085	M	-6.2	D	-3.83	D	0.872	7.237	34	0.998	0.987	D	1.02	D	0.989	D	0.722	0	5.31	0.871	0.932	0.995	0.988	19.335
Q01196-8	chr21:36252880_A/G	NP_001001890.1,NM_001001890.2,NP_001116079.1,NM_001122607.1,NP_001745.2,NM_001754.4,XP_005261125.1,XM_005261068.3,XP_011528068.1,XM_011529766.2	L161	P	{'cancer somatic': ['P']}	{'1EAO': ('Surface', '21.3178', 'NONE', '21.3', 'E'), '1EAN': ('Surface', '21.9307', 'NONE', '25.6', 'E'), '3WTX': ('Surface', 'NONE', '19.3148', '28.2', ''), '3WTY': ('Surface', 'NONE', '17.8742', '74.5', 'H'), '3WTV': ('Surface', 'NONE', '17.9674', '69.9', 'H'), '3WTW': ('Surface', 'NONE', '17.7067', '70.0', 'H'), '3WTT': ('Surface', 'NONE', '17.8696', '72.4', 'H'), '3WTU': ('Surface', 'NONE', …	Contact Protein	17.6522	2.76599	12.5767	None	(15.4, '338689')	sheet	0	D	1	D	1	D	0	D	1	D	3.195	M	-6.83	D	-6	D	0.987	6.712	32	0.999	0.993	D	0.961	D	0.992	D	0.722	0	5.31	1.062	1.194	1	1	15.556
Q01196-8	chr21:36259173_C/G	NP_001001890.1,NM_001001890.2,NP_001116079.1,NM_001122607.1,NP_001745.2,NM_001754.4,XP_005261125.1,XM_005261068.3,XP_011528068.1,XM_011529766.2	W106	C	{'cancer somatic': ['C']}	{'1EAO': ('Surface', '17.2133', 'NONE', '45.9', 'E'), '1EAN': ('Surface', '17.639', 'NONE', '35.9', 'E'), '3WTX': ('Surface', 'NONE', '6.40709', '81.9', 'T'), '3WTY': ('Core', 'NONE', '7.86824', '0.0', 'E'), '3WU1': ('Contact DNA', 'NONE', '3.24685', '20.1', ''), '3WTW': ('Core', 'NONE', '7.96809', '0.0', 'E'), '3WTT': ('Core', 'NONE', '7.89295', '0.0', ''), '3WTU': ('Core', 'NONE', '7.47207', '0…	Contact Protein	10.4077	2.84479	3.12997	None	(0.0, '338696')	sheet	0	D	1	D	1	D	0	D	1	D	3.165	M	-7.51	D	-9.4	D	0.967	6.791	32	0.994	0.964	D	0.9	D	0.995	D	0.405	1	4.72	0.871	0.852	0.999	1	17.459
Q01196-8	chr21:36252884_C/A	NP_001001890.1,NM_001001890.2,NP_001116079.1,NM_001122607.1,NP_001745.2,NM_001754.4,XP_005261125.1,XM_005261068.3,XP_011528068.1,XM_011529766.2	D160	Y	{'cancer somatic': ['Y']}	{'1EAO': ('Core', '24.0172', 'NONE', '0.6', 'E'), '1EAN': ('Core', '24.4746', 'NONE', '1.0', 'E'), '3WTX': ('Surface', 'NONE', '23.7078', '54.5', 'T'), '3WTY': ('Surface', 'NONE', '17.8615', '48.2', 'H'), '3WTV': ('Surface', 'NONE', '17.9594', '49.9', 'H'), '3WTW': ('Surface', 'NONE', '17.5991', '45.8', 'H'), '3WTT': ('Surface', 'NONE', '18.0662', '49.9', 'H'), '3WTU': ('Surface', 'NONE', '17.912…	Contact Protein	18.584	3.40188	17.5991	None	(0.0, '338690')	sheet	0	D	1	D	1	D	0	D	1	D	3.195	M	-6.57	D	-7.86	D	0.988	7.035	33	0.995	0.991	D	0.994	D	0.991	D	0.722	0	5.31	0.871	0.932	0.997	0.999	19.335
P05023	chr1:116944182_G/C	NP_000692.2,NM_000701.7,NP_001153705.1,NM_001160233.1,NP_001153706.1,NM_001160234.1,XP_016856849.1,XM_017001360.1,XP_016856850.1,XM_017001361.1	K952	M,E,T,N	{'cancer somatic': ['N', 'E', 'M', 'T']}	{'3KDP': ('Contact Protein', '32.2885', '3.10291', '84.9', 'T'), '3WGU': ('Contact Protein', '31.1638', '3.72064', '57.0', 'H'), '4HQJ': ('Contact Protein', '47.1473', '3.37338', '75.8', 'H'), '4RES': ('Core', '19.7398', '6.18363', '8.4', ''), '4RET': ('Core', '14.6827', '6.20129', '10.4', ''), '5AVU': ('Contact Protein', '31.5776', '3.99452', '70.7', 'H'), '5AW3': ('Contact Protein', '31.579', '…	Contact Protein	13.4703	3.10291	None	None	(8.4, '339937')	helix	na	na	na	na	na	na	na	na	na	na	na	na	na	na	na	na	na	na	na	na	na	na	na	na	na	na	na	na	na	na	na	na	na	na
P05023	chr1:116941615_A/T	NP_000692.2,NM_000701.7,NP_001153705.1,NM_001160233.1,NP_001153706.1,NM_001160234.1,XP_016856849.1,XM_017001360.1,XP_016856850.1,XM_017001361.1	E786	Q,V	{'cancer somatic': ['V', 'Q']}	{'3KDP': ('Core', '10.5442', '12.3875', '0.0', 'H'), '3WGU': ('Core', '9.07313', '13.2642', '0.2', 'H'), '4HQJ': ('Core', '57.71', '13.2584', '1.2', 'H'), '3WGV': ('Core', '20.9645', '13.2512', '0.2', 'H'), '4RES': ('Core', '24.898', '10.525', '0.0', 'H'), '4RET': ('Core', '10.1728', '10.6102', '0.0', 'H'), '2ZXE': ('Core', '52.7812', '13.2884', '0.0', 'H'), '5AW3': ('Core', '10.0338', '13.2708',…	Core	9.07313	10.525	None	None	(0.0, '339954')	helix	na	na	na	na	na	na	na	na	na	na	na	na	na	na	na	na	na	na	na	na	na	na	na	na	na	na	na	na	na	na	na	na	na	na
P05023	chr1:116937891_G/A	NP_000692.2,NM_000701.7,NP_001153705.1,NM_001160233.1,NP_001153706.1,NM_001160234.1,XP_016856849.1,XM_017001360.1,XP_016856850.1,XM_017001361.1	R607	Q	{'cancer somatic': ['Q']}	{'3KDP': ('Surface', '17.7683', '27.4963', '33.1', 'H'), '3WGU': ('Surface', '24.0443', '9.98825', '30.2', 'H'), '4HQJ': ('Surface', '20.2116', '31.4823', '34.2', 'H'), '4RES': ('Core', '12.5967', '27.2589', '1.7', 'H'), '4RET': ('Core', '12.104', '26.6508', '2.0', 'H'), '5AVU': ('Surface', '17.2687', '31.8227', '34.2', 'H'), '5AW3': ('Surface', '17.2688', '31.9956', '34.3', 'H'), '5AW2': ('Surfa…	Core	12.0845	9.98178	None	None	(1.7, '339937')	helix	0	D	1	D	0.992	D	0	N	1	D	0.82	L	-3.98	D	-2.96	D	0.823	6.678	32	1	0.996	D	0.945	D	0.866	D	0.707	0	4.63	0.917	1.048	0.997	0.983	17.654
P05023	chr1:116941704_A/G	NP_000692.2,NM_000701.7,NP_001153705.1,NM_001160233.1,NP_001153706.1,NM_001160234.1,XP_016856849.1,XM_017001360.1,XP_016856850.1,XM_017001361.1	M816	V	{'cancer somatic': ['V']}	{'3KDP': ('Surface', '23.3572', '11.4588', '28.8', 'H'), '3WGU': ('Core', '21.3989', '12.8215', '2.4', 'S'), '4HQJ': ('Core', '50.1377', '11.3354', '15.7', 'H'), '3WGV': ('Core', '18.1625', '13.1144', '2.1', 'S'), '4RES': ('Core', '20.3581', '13.0555', '3.5', 'T'), '4RET': ('Core', '14.546', '12.6503', '3.0', 'T'), '5AVU': ('Surface', '22.9815', '11.7495', '23.1', 'H'), '5AW3': ('Surface', '22.98…	Core	14.546	11.3354	None	None	(2.1, '339931')	helix	0.048	D	0.001	B	0.005	B	0	D	1	D	1.845	L	-3.68	D	-1.56	N	0.927	3.434	23	0.978	0.977	D	0.301	D	0.69	D	0.707	0	5.09	1.062	1.199	1	0.999	15.034
P05023	chr1:116932324_G/A	NP_000692.2,NM_000701.7,NP_001153705.1,NM_001160233.1,NP_001153706.1,NM_001160234.1,XP_016856849.1,XM_017001360.1,XP_016856850.1,XM_017001361.1	V340	I,L	{'cancer somatic': ['I', 'L']}	{'3KDP': ('Core', '20.5541', '17.7039', '4.0', 'H'), '3WGU': ('Surface', '23.037', '17.0234', '19.2', 'H'), '4HQJ': ('Surface', '37.8666', '16.898', '18.1', 'H'), '4RES': ('Core', '30.1753', '18.272', '7.5', 'H'), '4RET': ('Core', '20.6967', '18.4854', '9.8', 'H'), '5AVU': ('Core', '20.2976', '17.1707', '1.4', 'H'), '5AW3': ('Core', '20.2979', '17.4338', '1.4', 'H'), '5AW2': ('Core', '20.2982', '…	Core	20.2627	16.8334	None	None	(1.2, '339947')	helix	na	na	na	na	na	na	na	na	na	na	na	na	na	na	na	na	na	na	na	na	na	na	na	na	na	na	na	na	na	na	na	na	na	na
P05023	chr1:116936213_G/A	NP_000692.2,NM_000701.7,NP_001153705.1,NM_001160233.1,NP_001153706.1,NM_001160234.1,XP_016856849.1,XM_017001360.1,XP_016856850.1,XM_017001361.1	A510	T	{'cancer somatic': ['T']}	{'3KDP': ('Surface', '25.7557', '58.7266', '18.3', ''), '3WGU': ('Core', '11.3175', '30.541', '0.0', ''), '4HQJ': ('Contact Ligand', '4.12814', '50.2498', '0.0', ''), '1Q3I': ('Surface', '30.2905', 'NONE', '48.0', ''), '4RES': ('Core', '24.5503', '61.9317', '1.2', 'E'), '4RET': ('Core', '27.1182', '61.3082', '5.3', 'E'), '2ZXE': ('Core', '24.2524', '58.8526', '12.0', ''), '5AW3': ('Core', '24.253…	Contact Ligand	4.12814	30.541	None	None	(0.0, '339931')	sheet	0	D	1	D	1	D	0	D	1	D	4.145	H	-3.02	D	-3.17	D	0.938	7.324	34	0.999	0.995	D	1.084	D	0.925	D	0.707	0	4.63	0.917	0.953	0.992	0.815	18.038
P05023	chr1:116942149_G/T	NP_000692.2,NM_000701.7,NP_001153705.1,NM_001160233.1,NP_001153706.1,NM_001160234.1,XP_016856849.1,XM_017001360.1,XP_016856850.1,XM_017001361.1	M852	I	{'cancer somatic': ['I']}	{'3KDP': ('Contact Protein', '6.16994', '4.98493', '2.7', 'H'), '3WGU': ('Core', '6.33985', '5.081', '2.7', 'I'), '4HQJ': ('Contact Protein', '49.2412', '4.51083', '1.8', 'H'), '3WGV': ('Contact Protein', '19.679', '4.87275', '3.2', 'I'), '4RES': ('Contact Protein', '34.1352', '2.98587', '39.6', 'H'), '4RET': ('Contact Protein', '3.72175', '2.52298', '47.5', 'H'), '2ZXE': ('Contact Protein', '47.…	Contact Protein	3.46627	2.52298	None	None	(0.4, '339954')	helix	0.184	T	0	B	0.015	B	0	D	1	D	1.625	L	-3.81	D	-1.35	N	0.2	3.096	22.5	0.98	0.882	D	0.231	D	0.725	D	0.707	0	5.04	0.917	1.048	1	1	18.57
P05023	chr1:116940623_A/G	NP_000692.2,NM_000701.7,NP_001153705.1,NM_001160233.1,NP_001153706.1,NM_001160234.1,XP_016856849.1,XM_017001360.1,XP_016856850.1,XM_017001361.1	Q696	R	{'cancer somatic': ['R']}	{'3KDP': ('Core', '10.616', '30.9544', '4.2', 'H'), '3WGU': ('Surface', '12.4816', '20.5171', '62.0', 'H'), '4HQJ': ('Surface', '9.52248', '34.6997', '56.1', 'H'), '3WGV': ('Surface', '13.2331', '20.4285', '62.3', 'H'), '4RES': ('Core', '7.80788', '36.2831', '8.5', 'H'), '4RET': ('Core', '7.95858', '27.8147', '6.7', 'H'), '5AVU': ('Core', '10.2197', '40.5711', '7.4', 'H'), '5AW3': ('Core', '10.21…	Core	7.80788	20.4285	None	None	(4.2, '339935')	helix	0	D	0.993	D	0.998	D	0	D	1	D	1.265	L	-3.87	D	-2.98	D	0.868	6.26	28.9	0.999	0.973	D	0.965	D	0.861	D	0.672	0	5.15	1.062	1.088	1	1	15.145
P05023	chr1:116942079_G/C	NP_000692.2,NM_000701.7,NP_001153705.1,NM_001160233.1,NP_001153706.1,NM_001160234.1,XP_016856849.1,XM_017001360.1,XP_016856850.1,XM_017001361.1	S829	T	{'cancer somatic': ['T']}	{'3KDP': ('Surface', '24.3829', '20.3914', '60.4', 'S'), '5AW5': ('Surface', '24.4204', '22.6229', '53.4', 'S'), '4HQJ': ('Surface', '35.8138', '21.5296', '42.6', 'S'), '3WGV': ('Surface', '23.723', '17.7447', '77.0', 'S'), '4RES': ('Surface', '30.6433', '18.909', '18.0', 'S'), '4RET': ('Surface', '18.3145', '18.3145', '17.3', 'S'), '5AVU': ('Surface', '24.4215', '22.8853', '53.4', 'S'), '5AW3': …	Surface	18.3145	17.7447	None	None	(17.2, '339959')	disorder	0.001	D	0.405	B	0.247	B	0	D	1	D	1.95	M	-2.47	D	-1.92	N	0.596	3.462	23	0.994	0.98	D	0.201	D	0.588	D	0.707	0	5.04	0.917	1.048	0.997	1	18.57
P05023	chr1:116932301_T/G	NP_000692.2,NM_000701.7,NP_001153705.1,NM_001160233.1,NP_001153706.1,NM_001160234.1,XP_016856849.1,XM_017001360.1,XP_016856850.1,XM_017001361.1	V332	G	{'cancer somatic': ['G']}	{'3KDP': ('Core', '14.9007', '14.9007', '0.2', 'S'), '3WGU': ('Core', '16.0594', '16.0594', '1.6', 'S'), '4HQJ': ('Core', '51.5309', '19.7333', '1.6', 'S'), '4RES': ('Core', '32.8246', '17.3355', '2.9', 'S'), '4RET': ('Core', '15.5008', '15.5008', '2.6', 'S'), '2ZXE': ('Core', '47.1708', '17.6905', '0.4', 'S'), '5AW3': ('Core', '14.8067', '14.8067', '0.4', 'S'), '5AW2': ('Core', '14.8058', '14.80…	Core	14.1731	14.1731	None	None	(0.2, '339935')	disorder	0	D	1	D	1	D	0	D	1	D	4.185	H	-3.06	D	-5.89	D	0.988	6.003	27.8	0.997	0.991	D	1.075	D	0.915	D	0.707	0	4.87	0.991	1.061	1	0.932	14.642
P05023	chr1:116946561_G/A	NP_000692.2,NM_000701.7,NP_001153705.1,NM_001160233.1,NP_001153706.1,NM_001160234.1,XP_016856849.1,XM_017001360.1,XP_016856850.1,XM_017001361.1	E1003	A,K	{'cancer somatic': ['K', 'A']}	{'3KDP': ('Core', '18.9135', '11.0006', '12.8', 'H'), '5AW5': ('Surface', '18.7592', '10.7905', '33.0', 'H'), '4HQJ': ('Core', '50.6579', '10.7552', '8.4', 'H'), '4RES': ('Core', '25.9485', '8.36654', '2.4', 'H'), '4RET': ('Core', '13.4681', '8.27475', '3.2', 'H'), '5AVU': ('Surface', '18.7596', '10.9738', '33.0', 'H'), '5AW3': ('Surface', '18.7596', '11.1359', '33.0', 'H'), '5AW2': ('Surface', '…	Core	12.5918	8.27475	None	None	(0.0, '339931')	helix	na	na	na	na	na	na	na	na	na	na	na	na	na	na	na	na	na	na	na	na	na	na	na	na	na	na	na	na	na	na	na	na	na	na
P05023	chr1:116930037_T/G	NP_000692.2,NM_000701.7,NP_001153705.1,NM_001160233.1,NP_001153706.1,NM_001160234.1,XP_016856849.1,XM_017001360.1,XP_016856850.1,XM_017001361.1	L104	R	{'cancer somatic': ['R']}	{'3KDP': ('Core', '20.5808', '20.5808', '1.4', 'H'), '3WGU': ('Core', '23.3158', '20.6711', '2.2', 'H'), '4HQJ': ('Core', '54.3061', '20.2793', '1.6', 'H'), '4RES': ('Core', '34.9211', '22.2068', '0.0', 'H'), '4RET': ('Core', '22.2503', '22.2503', '0.0', 'H'), '5AVU': ('Core', '21.0709', '21.0709', '2.7', 'H'), '5AW3': ('Core', '21.0697', '21.0697', '2.6', 'H'), '5AW2': ('Core', '21.0705', '21.07…	Core	20.5715	20.2793	None	None	(0.0, '339959')	helix	0	D	1	D	0.999	D	0	D	1	D	4.3	H	-3.35	D	-4.25	D	0.991	6.752	32	0.998	0.993	D	1.099	D	0.935	D	0.707	0	5.34	0.991	1.061	1	0.998	15.454
Q04864	chr2:61118941_G/A	NP_001278675.1,NM_001291746.1,NP_002899.1,NM_002908.3	R45	Q	{'cancer somatic': ['Q']}	{'2O61': ('Surface', 'NONE', '5.69263', '63.4', ''), '1BVO': ('Surface', 'NONE', '6.20049', '76.4', ''), '1LEI': ('Surface', '37.1843', '8.41074', '81.4', ''), '2V2T': ('Surface', 'NONE', '5.54416', '66.7', ''), '2I9T': ('Surface', 'NONE', '5.06544', '73.8', ''), '1SVC': ('Surface', 'NONE', '12.7852', '82.4', ''), '2RAM': ('Surface', '25.5719', '8.975', '67.2', ''), '1GJI': ('Surface', 'NONE', '6…	Contact RNA	25.5719	9.11977	3.39235	2.38232	(50.5, '344049')	disorder	0.003	D	1	D	0.962	D	0	D	0.999	D	1.81	L	0.92	T	-2.18	N	0.167	7.294	34	0.999	0.908	D	-0.733	T	0.204	T	0.615	0	4.59	0.917	0.946	0.998	0.999	10.911
Q04864	chr2:61145543_C/T	NP_001278675.1,NM_001291746.1,NP_002899.1,NM_002908.3	R219	C,G	{'cancer somatic': ['C', 'G']}	{'2O61': ('Core', 'NONE', '16.8643', '14.2', 'E'), '1IKN': ('Core', 'NONE', '12.7243', '14.2', 'E'), '2V2T': ('Surface', 'NONE', '16.446', '17.5', 'E'), '1BFS': ('Core isolated chain', 'NONE', 'NONE', '10.1', 'E'), '1ZK9': ('Surface isolated chain', 'NONE', 'NONE', '48.1', 'E'), '1BFT': ('Core', 'NONE', '16.8181', '15.7', 'E'), '1U36': ('Core isolated chain', 'NONE', 'NONE', '12.2', 'E'), '4JHB':…	Core	21.0688	5.78269	18.3464	15.9765	(1.0, '344043')	sheet	na	na	na	na	na	na	na	na	na	na	na	na	na	na	na	na	na	na	na	na	na	na	na	na	na	na	na	na	na	na	na	na	na	na
P15056	chr7:140481408_G/A	NP_004324.2,NM_004333.4	S467	A,L,G	{'other diseases': ['L', 'A', 'G'], 'cancer somatic': ['L', 'A', 'G']}	{'4KSP': ('Surface', '12.4966', '23.3179', '86.4', 'T'), '4EHE': ('Surface', '9.58929', '21.7971', '70.2', 'S'), '4EHG': ('Surface', '6.29744', '17.2819', '41.2', 'T'), '4KSQ': ('Surface', '12.5787', '24.607', '111.5', 'T'), '4CSV': ('Surface', '12.6008', 'NONE', '69.3', 'S'), '3Q96': ('Surface', '13.8758', '25.5074', '110.0', 'S'), '4FC0': ('Surface', '12.1559', '24.7073', '99.5', 'T'), '4DBN': …	Contact Ligand	3.58603	16.4011	None	None	(10.5, '310624')	disorder	na	na	na	na	na	na	na	na	na	na	na	na	na	na	na	na	na	na	na	na	na	na	na	na	na	na	na	na	na	na	na	na	na	na
P15056	chr7:140453153_A/T,chr7:140453155_C/G,chr7:140453154_T/C,chr7:140453154_T/A,chr7:140453154_T/G,chr7:140453155_C/T	NP_004324.2,NM_004333.4	D594	A,E,G,H,N,V	{'cancer somatic': ['A', 'H', 'G', 'E', 'N', 'V']}	{'3PRI': ('Contact Ligand', '3.23498', 'NONE', '4.6', ''), '4EHE': ('Contact Ligand', '2.93239', '12.6366', '27.7', ''), '4EHG': ('Contact Ligand', '2.91736', '11.9266', '14.7', ''), '4CSV': ('Contact Ligand', '3.00424', 'NONE', '18.2', ''), '3Q96': ('Contact Ligand', '3.05664', '13.7446', '14.6', ''), '3Q4C': ('Surface', '7.19851', 'NONE', '27.0', ''), '4FC0': ('Contact Ligand', '2.91108', '13.4…	Contact Ligand	2.30842	11.823	None	None	(0.6, '310636')	disorder	0.001	D	1	D	1	D	0	D	1	D	4.46	H	-7.22	D	-8.25	D	0.978	6.796	32	0.994	0.98	D	0.795	D	0.72	D	0.651	0	5.65	0.991	1.057	1	1	15.933
P15056	chr7:140453125_A/C,chr7:140453125_A/T	NP_004324.2,NM_004333.4	W604	R,G	{'cancer somatic': ['G', 'R']}	{'4E4X': ('Surface', '12.0452', 'NONE', '16.1', ''), '2Y4I': ('Core', '10.7158', '23.9159', '5.6', ''), '3TV6': ('Surface', '12.3618', 'NONE', '26.4', 'T'), '4UEU': ('Surface', '10.4232', 'NONE', '25.9', ''), '4PP7': ('Surface', '12.5964', 'NONE', '29.5', 'T'), '4MNE': ('Surface', '15.6759', '7.67547', '17.2', 'H'), '5CEN': ('Surface isolated chain', 'NONE', 'NONE', '78.0', 'H'), '4WO5': ('Surfac…	Core	10.4232	7.67547	None	None	(5.6, '310636')	disorder	0	D	0.332	B	0.187	B	0	D	1	D	0.07	N	-1.53	D	-12.73	D	0.865	6.285	29.1	0.996	0.985	D	-0.419	T	0.309	T	0.651	0	5.65	1.062	1.193	0.998	1	15.933
P15056	chr7:140453146_G/C,chr7:140453145_A/C,chr7:140453145_A/T,chr7:140453145_A/G	NP_004324.2,NM_004333.4	L597	F,H,Q,P,R,V	{'cancer somatic': ['Q', 'V', 'R', 'P', 'F', 'H'], 'cancer germline': ['Q', 'V', 'R', 'P', 'F', 'H'], 'other diseases': ['Q', 'V', 'R', 'P', 'F', 'H']}	{'4EHE': ('Contact Ligand', '4.23207', '13.5447', '6.8', ''), '4EHG': ('Core', '5.64711', '13.7373', '14.1', 'S'), '3Q96': ('Surface', '7.31441', '19.5264', '37.5', ''), '3Q4C': ('Surface', '13.6726', 'NONE', '35.6', 'S'), '4DBN': ('Surface', '6.55378', '18.6223', '38.4', ''), '3PRI': ('Surface', '8.89185', 'NONE', '36.5', 'T'), '4KSQ': ('Surface', '6.0917', '19.3673', '40.1', ''), '3PRF': ('Core…	Contact Ligand	3.25118	7.16598	None	None	(0.5, '310653')	disorder	na	na	na	na	na	na	na	na	na	na	na	na	na	na	na	na	na	na	na	na	na	na	na	na	na	na	na	na	na	na	na	na	na	na
P15056	chr7:140439727_C/T	NP_004324.2,NM_004333.4	R671	Q,H	{'other diseases': ['Q', 'H'], 'cancer somatic': ['Q', 'H']}	{'3PRI': ('Surface', '26.3814', 'NONE', '62.0', 'H'), '4XV1': ('Surface', '28.9334', '32.324', '67.5', 'T'), '4EHE': ('Surface', '28.7643', '32.4226', '61.4', 'H'), '4EHG': ('Surface', '29.0689', '32.9175', '61.7', 'H'), '4KSQ': ('Surface', '27.6522', '33.1574', '60.6', 'H'), '3SKC': ('Surface', '28.5786', 'NONE', '62.5', 'T'), '3Q96': ('Surface', '25.0215', '32.9151', '59.4', 'H'), '3Q4C': ('Sur…	Contact Protein	12.343	3.10315	None	None	(12.1, '310636')	helix	na	na	na	na	na	na	na	na	na	na	na	na	na	na	na	na	na	na	na	na	na	na	na	na	na	na	na	na	na	na	na	na	na	na
P15056	chr7:140481441_T/C	NP_004324.2,NM_004333.4	Q456	P,R	{'cancer somatic': ['R', 'P']}	{'3PRF': ('Surface', '16.3166', 'NONE', '51.5', 'S'), '3PRI': ('Surface', '15.2744', 'NONE', '44.7', ''), '4EHE': ('Surface', '15.0302', '6.7957', '48.9', 'S'), '4EHG': ('Surface', '14.5095', '7.47138', '51.3', 'S'), '3SKC': ('Surface', '14.7887', 'NONE', '49.6', 'S'), '3Q96': ('Surface', '15.3616', '5.40255', '45.6', ''), '3Q4C': ('Surface', '18.0716', 'NONE', '40.9', ''), '4FC0': ('Surface', '1…	Core	13.0135	5.39158	None	None	(5.0, '310663')	disorder	na	na	na	na	na	na	na	na	na	na	na	na	na	na	na	na	na	na	na	na	na	na	na	na	na	na	na	na	na	na	na	na	na	na
P15056	chr7:140507839_T/C	NP_004324.2,NM_004333.4	D211	G,V	{'cancer somatic': ['G', 'V']}	{'3NY5': ('Contact Protein', 'NONE', '3.53774', '69.0', 'T')}	Contact Protein	None	3.53774	None	None	(69.0, '310621')	disorder	na	na	na	na	na	na	na	na	na	na	na	na	na	na	na	na	na	na	na	na	na	na	na	na	na	na	na	na	na	na	na	na	na	na
P15056	chr7:140508725_G/A	NP_004324.2,NM_004333.4	P192	L	{'cancer somatic': ['L']}	{'3NY5': ('Core', 'NONE', '8.80593', '5.9', 'G')}	Core	None	8.80593	None	None	(5.9, '310621')	helix	0.076	T	0.016	B	0.035	B	0	D	1	D	1.81	L	-0.98	T	-3.66	D	0.907	3.278	22.8	0.985	0.983	D	-0.565	T	0.336	T	0.706	0	4.95	0.917	1.048	1	1	14.929
P15056	chr7:140481451_G/T	NP_004324.2,NM_004333.4	P453	Q,T	{'cancer somatic': ['T', 'Q']}	{'3PRF': ('Surface', '16.6696', 'NONE', '58.6', ''), '3PRI': ('Surface', '16.7464', 'NONE', '53.6', ''), '4EHE': ('Surface', '16.1805', '7.86384', '46.8', ''), '4EHG': ('Surface', '15.8759', '8.806', '42.4', ''), '4CSV': ('Surface', '14.8396', 'NONE', '53.5', ''), '3Q96': ('Surface', '16.5089', '5.78415', '60.0', ''), '3Q4C': ('Surface', '21.1942', 'NONE', '58.4', ''), '4FC0': ('Surface', '15.388…	Core	14.8396	5.78415	None	None	(11.4, '310653')	helix	na	na	na	na	na	na	na	na	na	na	na	na	na	na	na	na	na	na	na	na	na	na	na	na	na	na	na	na	na	na	na	na	na	na
P15056	chr7:140453189_T/C	NP_004324.2,NM_004333.4	I582	K,M,T	{'cancer somatic': ['M', 'K', 'T']}	{'3PRF': ('Core', '8.27682', 'NONE', '0.1', 'E'), '4KSP': ('Core', '8.71906', '15.0285', '0.0', 'E'), '4EHE': ('Core', '7.95937', '15.0625', '0.0', 'E'), '4EHG': ('Core', '8.16083', '14.7856', '0.0', 'E'), '4CSV': ('Core', '7.56067', 'NONE', '0.0', 'E'), '3Q96': ('Core', '8.9303', '14.8602', '0.0', 'E'), '4FC0': ('Core', '8.5666', '15.0172', '0.0', 'E'), '4DBN': ('Core', '9.20807', '15.2202', '0.…	Contact Ligand	2.58678	5.45678	None	None	(0.0, '310626')	sheet	na	na	na	na	na	na	na	na	na	na	na	na	na	na	na	na	na	na	na	na	na	na	na	na	na	na	na	na	na	na	na	na	na	na
P15056	chr7:140481405_A/C,chr7:140481405_A/G	NP_004324.2,NM_004333.4	F468	I,Y,S,C	{'other diseases': ['S', 'C', 'I', 'Y'], 'cancer somatic': ['S', 'C', 'I', 'Y']}	{'4KSP': ('Surface', '8.60252', '19.131', '85.5', 'T'), '4EHE': ('Surface', '6.06759', '18.2469', '44.7', 'S'), '4EHG': ('Surface', '8.8208', '19.5217', '47.1', 'T'), '4CSV': ('Surface', '11.0981', 'NONE', '45.8', 'S'), '3Q96': ('Surface', '10.7796', '22.3677', '29.7', 'S'), '1UWH': ('Surface', '9.92324', '20.484', '43.6', 'S'), '4DBN': ('Surface', '9.52217', '19.7358', '37.6', 'S'), '3PRI': ('Su…	Contact Ligand	3.06573	13.8558	None	None	(8.3, '310626')	disorder	na	na	na	na	na	na	na	na	na	na	na	na	na	na	na	na	na	na	na	na	na	na	na	na	na	na	na	na	na	na	na	na	na	na
P15056	chr7:140477861_T/C	NP_004324.2,NM_004333.4	K483	Q,E,N	{'other diseases': ['Q', 'E', 'N'], 'cancer somatic': ['Q', 'E', 'N']}	{'3PRI': ('Contact Ligand', '2.2888', 'NONE', '0.0', 'E'), '4EHE': ('Contact Ligand', '3.49406', '14.1988', '1.2', 'E'), '4EHG': ('Contact Ligand', '3.5716', '14.2733', '1.8', 'E'), '4KSQ': ('Contact Ligand', '3.62663', '14.0994', '6.8', 'E'), '4CSV': ('Contact Ligand', '3.66722', 'NONE', '17.0', 'E'), '3Q96': ('Contact Ligand', '3.4828', '14.0206', '16.9', 'E'), '3Q4C': ('Surface', '7.88306', 'N…	Contact Ligand	2.2888	7.32184	None	None	(0.0, '310627')	sheet	na	na	na	na	na	na	na	na	na	na	na	na	na	na	na	na	na	na	na	na	na	na	na	na	na	na	na	na	na	na	na	na	na	na
P15056	chr7:140453095_A/G	NP_004324.2,NM_004333.4	S614	P,T,N	{'cancer somatic': ['P', 'T', 'N']}	{'4XV1': ('Surface', '15.9509', '27.3581', '139.0', ''), '4EHE': ('Surface', '15.2734', '29.3257', '122.0', ''), '4EHG': ('Surface', '10.857', '19.1224', '73.7', ''), '1UWH': ('Surface', '15.5114', '28.797', '48.3', ''), '3PRI': ('Surface', '9.54852', 'NONE', '105.0', ''), '4E26': ('Surface', '14.2448', '28.3311', '79.8', ''), '3II5': ('Surface', '14.6359', 'NONE', '70.2', ''), '3A4O': ('Surface'…	Contact Protein	3.72136	3.11528	None	None	(21.3, '310630')	helix	na	na	na	na	na	na	na	na	na	na	na	na	na	na	na	na	na	na	na	na	na	na	na	na	na	na	na	na	na	na	na	na	na	na
P15056	chr7:140453088_G/A,chr7:140453089_A/G	NP_004324.2,NM_004333.4	S616	P,C,L,F	{'cancer somatic': ['F', 'P', 'C', 'L']}	{'4KSP': ('Surface', '13.1364', '25.5613', '26.6', ''), '4EHE': ('Surface', '13.4111', '24.9703', '17.7', ''), '4EHG': ('Surface', '13.0019', '25.6845', '27.0', ''), '3SKC': ('Core', '13.0785', 'NONE', '13.0', ''), '3Q96': ('Surface', '12.3853', '25.2853', '62.7', ''), '4FC0': ('Surface', '12.1457', '24.5844', '16.4', ''), '4DBN': ('Surface', '13.5326', '24.6576', '23.1', ''), '3PRI': ('Surface',…	Contact Protein	7.04275	3.67471	None	None	(8.0, '310659')	disorder	na	na	na	na	na	na	na	na	na	na	na	na	na	na	na	na	na	na	na	na	na	na	na	na	na	na	na	na	na	na	na	na	na	na
P15056	chr7:140481393_T/G,chr7:140481393_T/C	NP_004324.2,NM_004333.4	Y472	C,S,F	{'cancer somatic': ['C', 'S', 'F']}	{'3PRI': ('Surface', '5.61929', 'NONE', '24.2', 'E'), '4EHE': ('Surface', '5.80187', '13.775', '23.9', 'E'), '4EHG': ('Surface', '5.42764', '14.4879', '22.6', 'E'), '4KSQ': ('Core', '6.51125', '13.3675', '13.4', 'E'), '4CSV': ('Surface', '6.27113', 'NONE', '18.1', 'E'), '3Q96': ('Surface', '5.98328', '13.0339', '19.1', 'E'), '3Q4C': ('Surface', '7.22923', 'NONE', '19.7', 'E'), '4FC0': ('Surface',…	Contact Ligand	3.61773	12.5264	None	None	(0.0, '310653')	sheet	na	na	na	na	na	na	na	na	na	na	na	na	na	na	na	na	na	na	na	na	na	na	na	na	na	na	na	na	na	na	na	na	na	na
P15056	chr7:140453082_A/C,chr7:140453082_A/G	NP_004324.2,NM_004333.4	L618	I,S,W	{'cancer somatic': ['S', 'W', 'I']}	{'4KSP': ('Surface', '17.5825', '25.3999', '19.9', 'G'), '4XV1': ('Surface', '18.1512', '24.6477', '16.5', 'T'), '4EHE': ('Core', '18.7629', '25.1323', '16.0', 'G'), '4EHG': ('Surface', '18.5384', '25.2704', '19.8', 'T'), '3SKC': ('Surface', '18.5313', 'NONE', '17.7', 'G'), '3Q96': ('Surface', '16.6873', '25.0762', '19.9', 'T'), '4FC0': ('Surface', '16.9264', '24.9795', '19.8', 'G'), '4DBN': ('Su…	Contact Protein	8.59172	2.83519	None	None	(5.2, '310636')	helix	na	na	na	na	na	na	na	na	na	na	na	na	na	na	na	na	na	na	na	na	na	na	na	na	na	na	na	na	na	na	na	na	na	na
P15056	chr7:140507858_T/G	NP_004324.2,NM_004333.4	K205	Q	{'cancer somatic': ['Q']}	{'3NY5': ('Surface', 'NONE', '6.71281', '49.2', '')}	Surface	None	6.71281	None	None	(49.2, '310621')	disorder	0.009	D	0.955	P	0.76	P	0	D	1	D	1.455	L	-1.02	T	-1.91	N	0.6	5.584	26.5	0.994	0.991	D	0.006	D	0.483	T	0.706	0	5.58	0.991	1.011	1	1	15.741
P15056	chr7:140453143_C/T,chr7:140453142_G/A	NP_004324.2,NM_004333.4	A598	T,V	{'cancer somatic': ['V', 'T']}	{'4EHE': ('Surface', '7.45214', '15.1733', '36.7', 'T'), '4EHG': ('Surface', '7.17357', '16.3769', '16.5', ''), '3Q4C': ('Core', '15.0913', 'NONE', '4.1', ''), '3PRI': ('Core', '10.4037', 'NONE', '2.7', ''), '3PRF': ('Surface', '12.9569', 'NONE', '30.2', 'E'), '4E26': ('Core', '12.2963', '13.3991', '6.0', ''), '3II5': ('Surface', '8.27287', 'NONE', '39.0', 'S'), '3PPJ': ('Core', '9.5677', 'NONE',…	Contact Ligand	2.7434	7.03351	None	None	(0.0, '310627')	disorder	0.001	D	0.871	P	0.876	P	0	D	1	D	1.5	L	-5.62	D	-3.67	D	0.932	7.142	34	0.999	0.978	D	1.119	D	0.969	D	0.651	0	5.65	0.871	0.931	0.998	1	19.792
P15056	chr7:140453136_A/C,chr7:140453137_C/A,chr7:140453136_A/G,chr7:140453136_A/T,chr7:140453137_C/T	NP_004324.2,NM_004333.4	V600	A,E,D,G,M,L	{'cancer somatic': ['A', 'L', 'E', 'D', 'G', 'M'], 'cancer germline': ['A', 'L', 'E', 'D', 'G', 'M'], 'other diseases': ['A', 'L', 'E', 'D', 'G', 'M']}	{'4EHE': ('Surface', '9.4197', '17.2117', '27.8', 'T'), '3Q4C': ('Surface', '21.0937', 'NONE', '34.3', ''), '3PRI': ('Surface', '16.2065', 'NONE', '86.1', ''), '3PRF': ('Surface', '18.552', 'NONE', '104.8', ''), '4E26': ('Core', '18.196', '9.33393', '9.3', 'E'), '3II5': ('Surface', '11.4752', 'NONE', '83.7', ''), '3PPJ': ('Surface', '13.9963', 'NONE', '72.6', ''), '3A4O': ('Surface', '17.7124', '…	Contact Ligand	3.39588	4.61049	None	None	(0.5, '310659')	helix	0.002	D	0.904	P	0.592	P	0	D	1	D	1.445	L	-1.64	D	-2.39	N	0.763	6.877	33	0.998	0.978	D	0.154	D	0.554	D	0.651	0	5.65	0.871	0.931	1	1	19.792
P15056	chr7:140453118_C/A,chr7:140453118_C/T,chr7:140453118_C/G	NP_004324.2,NM_004333.4	G606	A,E,V	{'cancer somatic': ['V', 'A', 'E']}	{'5CEN': ('Surface isolated chain', 'NONE', 'NONE', '33.4', 'H'), '4MNE': ('Surface', '30.5261', '13.378', '28.0', 'T')}	Contact Protein	12.3389	3.46045	None	None	(20.9, '310653')	helix	0.002	D	0.493	P	0.242	B	0	D	1	D	-0.14	N	-1.51	D	-7.39	D	0.936	7.045	33	0.998	0.978	D	-0.178	T	0.376	T	0.651	0	5.65	0.871	0.931	1	1	19.792
P15056	chr7:140481402_C/A,chr7:140481402_C/G,chr7:140481403_C/T,chr7:140481402_C/T	NP_004324.2,NM_004333.4	G469	A,R,E,V	{'cancer somatic': ['V', 'R', 'E', 'A'], 'cancer germline': ['V', 'R', 'E', 'A'], 'other diseases': ['V', 'R', 'E', 'A']}	{'4KSP': ('Core', '8.8672', '20.1598', '12.5', 'E'), '4XV1': ('Surface', '8.56802', '19.654', '60.8', ''), '4EHE': ('Core', '7.80435', '19.7531', '0.9', ''), '4EHG': ('Core', '8.38135', '19.6306', '9.4', 'E'), '4KSQ': ('Core', '9.75991', '20.8198', '7.3', 'E'), '4CSV': ('Core', '9.75241', 'NONE', '13.6', ''), '3Q96': ('Core', '9.61664', '20.7781', '5.1', ''), '4FC0': ('Surface', '8.58002', '20.66…	Contact Ligand	3.94103	6.57117	None	None	(0.0, '310618')	sheet	0	D	0.985	D	0.835	P	0	D	1	D	1.7	L	-2.51	D	-5.68	D	0.974	5.918	27.5	0.998	0.99	D	0.609	D	0.747	D	0.615	0	5.62	0.871	0.892	1	1	17.843
P15056	chr7:140439656_C/T,chr7:140439656_C/G	NP_004324.2,NM_004333.4	E695	Q,K,V	{'cancer somatic': ['K', 'Q', 'V']}	{'3PRI': ('Surface', '25.0384', 'NONE', '38.5', 'H'), '4EHE': ('Surface', '25.0914', '19.8253', '34.8', 'H'), '4EHG': ('Surface', '25.1578', '19.4886', '45.8', 'H'), '4KSQ': ('Surface', '21.8099', '19.9161', '42.5', 'H'), '4CSV': ('Surface', '21.1073', 'NONE', '50.0', 'H'), '3Q96': ('Surface', '21.3815', '19.6719', '42.9', 'H'), '3Q4C': ('Surface', '28.1147', 'NONE', '39.5', 'H'), '4FC0': ('Surfa…	Contact Protein	18.3	3.34409	None	None	(22.0, '310646')	helix	na	na	na	na	na	na	na	na	na	na	na	na	na	na	na	na	na	na	na	na	na	na	na	na	na	na	na	na	na	na	na	na	na	na
P15056	chr7:140481397_C/A,chr7:140481397_C/T	NP_004324.2,NM_004333.4	V471	I,F	{'other diseases': ['I', 'F'], 'cancer somatic': ['I', 'F']}	{'3PRI': ('Contact Ligand', '3.72222', 'NONE', '0.0', 'E'), '4EHE': ('Contact Ligand', '3.49706', '15.3182', '2.9', 'E'), '4EHG': ('Contact Ligand', '3.70978', '15.9484', '3.3', 'E'), '4KSQ': ('Contact Ligand', '3.85743', '14.6256', '0.7', 'E'), '4CSV': ('Contact Ligand', '3.84294', 'NONE', '13.8', 'E'), '3Q96': ('Contact Ligand', '3.75092', '14.5097', '5.2', 'E'), '3Q4C': ('Contact Ligand', '4.9…	Contact Ligand	2.77786	8.94892	None	None	(0.0, '310646')	sheet	0	D	0.999	D	0.978	D	0	D	1	D	4.045	H	-6.67	D	-4.73	D	0.963	6.856	33	0.997	0.99	D	0.945	D	0.994	D	0.651	0	5.62	0.871	0.892	1	0.998	17.843
P15056	chr7:140481411_C/A,chr7:140481412_C/G,chr7:140481411_C/G,chr7:140481411_C/T	NP_004324.2,NM_004333.4	G466	A,R,E,V	{'other diseases': ['V', 'E', 'R', 'A'], 'cancer somatic': ['V', 'E', 'R', 'A']}	{'4KSP': ('Surface', '9.65067', '22.918', '51.9', 'E'), '4EHE': ('Surface', '10.904', '24.7696', '87.8', 'S'), '4EHG': ('Surface', '6.34138', '18.1054', '31.2', 'E'), '4KSQ': ('Surface', '9.99626', '23.6832', '35.2', 'E'), '4CSV': ('Surface', '10.5758', 'NONE', '71.5', ''), '3SKC': ('Surface', '11.2861', 'NONE', '79.7', 'S'), '3Q96': ('Surface', '11.5232', '23.5009', '29.7', ''), '4FC0': ('Surfac…	Contact Ligand	3.45747	18.1054	None	None	(8.2, '310667')	sheet	0	D	0.986	D	0.867	P	0	D	1	D	3.925	H	-8.15	D	-5.68	D	0.968	5.766	27	0.998	0.99	D	0.917	D	0.997	D	0.615	0	5.62	0.871	0.892	0.978	0.992	17.843
P15056	chr7:140481417_C/T,chr7:140481417_C/A,chr7:140481418_C/T	NP_004324.2,NM_004333.4	G464	A,R,E,V	{'cancer somatic': ['A', 'E', 'V', 'R'], 'cancer germline': ['A', 'E', 'V', 'R'], 'other diseases': ['A', 'E', 'V', 'R']}	{'4KSP': ('Surface', '5.50131', '19.5274', '34.8', 'E'), '4EHE': ('Surface', '6.46784', '19.8689', '17.2', ''), '4EHG': ('Surface', '7.08384', '20.2715', '25.7', 'E'), '4KSQ': ('Surface', '6.02874', '19.2393', '33.1', 'E'), '4CSV': ('Surface', '7.0021', 'NONE', '40.9', 'E'), '3Q96': ('Surface', '6.68125', '18.925', '29.2', 'E'), '1UWH': ('Surface', '6.93146', '18.9579', '27.4', 'E'), '4DBN': ('Su…	Contact Ligand	2.97151	4.45299	None	None	(1.8, '310622')	sheet	0	D	0.997	D	0.973	D	0	D	1	D	4.05	H	-2.77	D	-7.57	D	0.998	7.11	34	0.999	0.987	D	1.055	D	0.907	D	0.706	0	5.62	0.871	0.892	0.998	1	17.843
P15056	chr7:140453185_G/A	NP_004324.2,NM_004333.4	L584	Q,R,F	{'cancer somatic': ['F', 'Q', 'R']}	{'3PRI': ('Core', '7.75055', 'NONE', '0.2', 'E'), '4EHE': ('Core', '7.74274', '10.8623', '0.0', 'E'), '4EHG': ('Core', '6.70429', '10.5718', '0.0', 'E'), '4CSV': ('Core', '6.17978', 'NONE', '0.2', 'E'), '3Q96': ('Core', '8.41582', '10.8084', '0.4', 'E'), '3Q4C': ('Core', '8.12469', 'NONE', '0.6', 'E'), '4FC0': ('Core', '8.29875', '10.0093', '1.2', 'E'), '4DBN': ('Core', '8.11171', '9.4059', '0.1'…	Contact Ligand	2.95861	7.69829	None	None	(0.0, '310626')	sheet	na	na	na	na	na	na	na	na	na	na	na	na	na	na	na	na	na	na	na	na	na	na	na	na	na	na	na	na	na	na	na	na	na	na
P15056	chr7:140453112_T/A,chr7:140453112_T/C	NP_004324.2,NM_004333.4	H608	Y,R,L,D	{'cancer somatic': ['L', 'R', 'D', 'Y']}	{'5CEN': ('Surface isolated chain', 'NONE', 'NONE', '64.0', 'H'), '4MNE': ('Surface', '25.221', '11.2094', '36.0', '')}	Surface	12.9109	6.42206	None	None	(16.1, '310653')	helix	na	na	na	na	na	na	na	na	na	na	na	na	na	na	na	na	na	na	na	na	na	na	na	na	na	na	na	na	na	na	na	na	na	na
P15056	chr7:140453151_A/G,chr7:140453152_A/G	NP_004324.2,NM_004333.4	F595	I,S,L,V	{'other diseases': ['S', 'L', 'V', 'I'], 'cancer somatic': ['S', 'L', 'V', 'I']}	{'3PRI': ('Contact Ligand', '4.98478', 'NONE', '0.0', ''), '4EHE': ('Contact Ligand', '2.83309', '8.11377', '3.5', ''), '4EHG': ('Contact Ligand', '2.53307', '8.7801', '4.1', ''), '4CSV': ('Contact Ligand', '3.39091', 'NONE', '27.5', ''), '3Q96': ('Contact Ligand', '3.47777', '13.3098', '20.2', ''), '3Q4C': ('Core', '9.69547', 'NONE', '3.0', ''), '4FC0': ('Contact Ligand', '3.45597', '12.5684', '…	Contact Ligand	2.48836	8.11377	None	None	(0.0, '310655')	disorder	na	na	na	na	na	na	na	na	na	na	na	na	na	na	na	na	na	na	na	na	na	na	na	na	na	na	na	na	na	na	na	na	na	na
P15056	chr7:140453149_C/G,chr7:140453149_C/T,chr7:140453148_C/T	NP_004324.2,NM_004333.4	G596	C,D,S,R,W,V	{'other diseases': ['R', 'D', 'S', 'V', 'C', 'W'], 'cancer somatic': ['R', 'D', 'S', 'V', 'C', 'W']}	{'3PRI': ('Core', '6.33358', 'NONE', '8.1', 'T'), '4EHE': ('Contact Ligand', '2.72217', '12.0248', '15.1', ''), '4EHG': ('Contact Ligand', '2.98647', '11.8715', '4.6', 'S'), '4CSV': ('Surface', '7.57788', 'NONE', '73.7', 'None'), '3Q96': ('Surface', '6.00237', '18.2422', '47.5', ''), '3Q4C': ('Surface', '11.304', 'NONE', '24.7', 'S'), '4FC0': ('Surface', '5.27043', '17.8023', '115.1', ''), '4DBN'…	Contact Ligand	2.5334	7.39259	None	None	(0.8, '310653')	disorder	na	na	na	na	na	na	na	na	na	na	na	na	na	na	na	na	na	na	na	na	na	na	na	na	na	na	na	na	na	na	na	na	na	na
P15056	chr7:140453193_T/A,chr7:140453987_T/A,chr7:140453193_T/C,chr7:140453987_T/G,chr7:140453193_T/G	NP_004324.2,NM_004333.4	N581	D,I,H,K,S,T,Y	{'other diseases': ['Y', 'S', 'T', 'K', 'I', 'H', 'D'], 'cancer somatic': ['Y', 'S', 'T', 'K', 'I', 'H', 'D']}	{'3PRI': ('Contact Ligand', '3.09031', 'NONE', '0.3', 'G'), '4EHE': ('Core', '6.39697', '16.4172', '14.9', 'G'), '4EHG': ('Core', '6.02563', '15.7393', '3.9', 'T'), '4KSQ': ('Core', '5.86419', '15.6727', '0.7', 'G'), '4CSV': ('Core', '6.37415', 'NONE', '0.0', 'G'), '3Q96': ('Core', '6.80342', '16.4842', '1.3', 'G'), '3Q4C': ('Core', '7.27281', 'NONE', '5.2', 'S'), '4FC0': ('Core', '6.34122', '16.…	Contact Ligand	3.09031	7.66565	None	None	(0.0, '310633')	helix	na	na	na	na	na	na	na	na	na	na	na	na	na	na	na	na	na	na	na	na	na	na	na	na	na	na	na	na	na	na	na	na	na	na
P15056	chr7:140453139_G/A	NP_004324.2,NM_004333.4	T599	I,R	{'other diseases': ['R', 'I'], 'cancer somatic': ['R', 'I']}	{'4EHE': ('Surface', '10.7605', '14.9649', '54.1', 'T'), '4EHG': ('Surface', '10.0091', '16.6292', '56.9', ''), '3Q4C': ('Surface', '18.2323', 'NONE', '24.3', 'B'), '3PRI': ('Surface', '13.5179', 'NONE', '37.3', 'B'), '3PRF': ('Surface', '15.4635', 'NONE', '46.6', 'E'), '4E26': ('Surface', '15.3364', '13.1704', '28.5', 'E'), '3II5': ('Surface', '9.46215', 'NONE', '51.1', ''), '3PPJ': ('Surface', …	Contact Ligand	3.78041	10.0319	None	None	(0.0, '310653')	disorder	0	D	0.652	P	0.874	P	0	D	1	D	1.135	L	-1.63	D	-5.5	D	0.951	6.539	31	0.999	0.989	D	0.291	D	0.638	D	0.651	0	5.65	0.917	1.044	1	1	19.792
P15056	chr7:140439694_C/T	NP_004324.2,NM_004333.4	R682	Q,L	{'cancer somatic': ['Q', 'L']}	{'3PRI': ('Surface', '22.0127', 'NONE', '37.1', ''), '4EHE': ('Surface', '22.9712', '21.4355', '34.4', ''), '4EHG': ('Surface', '21.3595', '20.5407', '41.1', ''), '4KSQ': ('Surface', '20.9233', '20.1642', '22.9', ''), '4CSV': ('Core', '25.6482', 'NONE', '9.8', ''), '3Q96': ('Surface', '22.5298', '20.8509', '24.5', ''), '3Q4C': ('Surface', '18.9231', 'NONE', '31.4', ''), '4FC0': ('Surface', '20.79…	Core	18.6744	14.0246	None	None	(0.6, '310625')	disorder	na	na	na	na	na	na	na	na	na	na	na	na	na	na	na	na	na	na	na	na	na	na	na	na	na	na	na	na	na	na	na	na	na	na
P15056	chr7:140481423_C/T,chr7:140481423_C/A	NP_004324.2,NM_004333.4	R462	I,P,K	{'cancer somatic': ['K', 'I', 'P']}	{'4KSP': ('Surface', '8.13263', '16.8257', '62.7', 'E'), '4EHE': ('Surface', '8.557', '17.3883', '51.3', 'E'), '4EHG': ('Surface', '9.15836', '17.8355', '53.5', 'E'), '4KSQ': ('Surface', '8.61611', '17.6031', '67.6', 'E'), '4CSV': ('Surface', '8.68945', 'NONE', '50.1', 'E'), '3Q96': ('Surface', '8.65597', '15.7958', '37.3', 'E'), '1UWH': ('Surface', '8.10768', '16.5209', '56.3', 'E'), '4DBN': ('S…	Contact Ligand	3.45942	10.3275	None	None	(37.3, '310658')	sheet	na	na	na	na	na	na	na	na	na	na	na	na	na	na	na	na	na	na	na	na	na	na	na	na	na	na	na	na	na	na	na	na	na	na
P15056	chr7:140453121_C/A,chr7:140453122_T/C,chr7:140453121_C/T	NP_004324.2,NM_004333.4	S605	I,L,G,N	{'cancer somatic': ['G', 'N', 'I', 'L']}	{'3TV6': ('Surface', '16.1702', 'NONE', '118.7', ''), '4E4X': ('Surface', '15.9044', 'NONE', '140.0', ''), '4PP7': ('Surface', '16.2969', 'NONE', '117.5', ''), '4MNE': ('Core', '10.8102', '7.32785', '0.0', 'H'), '5CEN': ('Surface isolated chain', 'NONE', 'NONE', '70.6', 'H'), '4WO5': ('Surface', '16.6513', 'NONE', '72.0', ''), '4MBJ': ('Surface', '14.9502', '26.6465', '142.4', '')}	Core	10.8102	7.32785	None	None	(0.0, '310653')	helix	na	na	na	na	na	na	na	na	na	na	na	na	na	na	na	na	na	na	na	na	na	na	na	na	na	na	na	na	na	na	na	na	na	na
P15056	chr7:140453132_T/G,chr7:140453133_T/G,chr7:140453134_T/C	NP_004324.2,NM_004333.4	K601	E,I,M,N,Q,R,T	{'other diseases': ['N', 'I', 'E', 'T', 'Q', 'R', 'M'], 'cancer somatic': ['N', 'I', 'E', 'T', 'Q', 'R', 'M']}	{'1UWJ': ('Contact Ligand', '4.38884', '15.0601', '13.7', ''), '3TV4': ('Surface', '6.97017', 'NONE', '44.9', 'H'), '2Y4I': ('Surface', '9.93797', '24.7328', '43.6', 'T'), '4E4X': ('Surface', '9.78595', 'NONE', '57.5', 'T'), '4EHE': ('Surface', '9.91805', '19.8859', '61.7', 'T'), '4UEU': ('Surface', '23.486', 'NONE', '84.6', ''), '4H58': ('Surface', '19.931', 'NONE', '110.2', ''), '4G9R': ('Conta…	Contact Ligand	3.72564	9.49702	None	None	(2.2, '310624')	disorder	na	na	na	na	na	na	na	na	na	na	na	na	na	na	na	na	na	na	na	na	na	na	na	na	na	na	na	na	na	na	na	na	na	na
P15056	chr7:140453161_T/C,chr7:140453159_T/C	NP_004324.2,NM_004333.4	I592	K,S,M,T,V	{'other diseases': ['M', 'T', 'V', 'S', 'K'], 'cancer somatic': ['M', 'T', 'V', 'S', 'K']}	{'3PRI': ('Core', '7.45046', 'NONE', '0.0', 'E'), '4EHE': ('Core', '5.35831', '10.542', '0.0', 'E'), '4EHG': ('Contact Ligand', '4.86321', '11.2052', '0.0', 'E'), '4CSV': ('Contact Ligand', '4.76126', 'NONE', '0.1', 'E'), '3Q96': ('Contact Ligand', '4.20957', '10.761', '0.1', 'E'), '3Q4C': ('Core', '9.11124', 'NONE', '0.0', 'E'), '4FC0': ('Contact Ligand', '3.61566', '10.5984', '0.0', 'E'), '4DBN…	Contact Ligand	3.09036	10.0699	None	None	(0.0, '310619')	sheet	na	na	na	na	na	na	na	na	na	na	na	na	na	na	na	na	na	na	na	na	na	na	na	na	na	na	na	na	na	na	na	na	na	na
P15056	chr7:140453179_C/T	NP_004324.2,NM_004333.4	E586	K	{'cancer somatic': ['K']}	{'3PRI': ('Surface', '8.58913', 'NONE', '61.2', 'T'), '4EHE': ('Contact Protein', '8.99345', '4.55333', '53.8', 'T'), '4EHG': ('Contact Protein', '8.38964', '4.73419', '57.8', 'T'), '4CSV': ('Surface', '10.176', 'NONE', '54.9', 'G'), '3Q96': ('Contact Protein', '9.29666', '3.90198', '57.2', 'T'), '3Q4C': ('Surface', '8.75706', 'NONE', '55.2', 'T'), '4FC0': ('Contact Protein', '7.99554', '3.8929',…	Contact Protein	7.00795	3.05619	None	None	(0.9, '310653')	disorder	0.003	D	0.31	B	0.059	B	0	D	1	D	0.7	N	-1.67	D	-3.33	D	0.806	5.778	27	0.998	0.978	D	-0.886	T	0.201	T	0.651	0	5.65	0.871	0.931	1	1	19.792
P15056	chr7:140434564_C/T	NP_004324.2,NM_004333.4	A712	V,T,D	{'other diseases': ['T', 'D', 'V'], 'cancer somatic': ['T', 'D', 'V']}	{'3PRI': ('Surface', '26.0275', 'NONE', '53.1', 'H'), '4EHE': ('Surface', '22.8063', '8.11006', '52.1', 'H'), '4EHG': ('Surface', '22.7852', '10.2423', '58.2', 'H'), '4CSV': ('Surface', '20.9898', 'NONE', '62.0', 'H'), '3SKC': ('Surface', '22.3118', 'NONE', '48.9', 'H'), '3Q96': ('Surface', '20.2969', '10.0443', '51.4', 'H'), '3Q4C': ('Surface', '27.8215', 'NONE', '53.4', 'H'), '4FC0': ('Surface'…	Surface	18.4874	5.75426	None	None	(36.9, '310617')	helix	na	na	na	na	na	na	na	na	na	na	na	na	na	na	na	na	na	na	na	na	na	na	na	na	na	na	na	na	na	na	na	na	na	na
P15056	chr7:140534444_C/T	NP_004324.2,NM_004333.4	V157	I	{'cancer somatic': ['I']}	{'3NY5': ('Core', 'NONE', '9.84469', '0.0', 'E')}	Core	None	9.84469	None	None	(0.0, '310621')	sheet	0.573	T	0.821	P	0.1	B	0	D	1	D	-0.39	N	-0.82	T	-0.08	N	0.508	4.004	23.6	0.998	0.987	D	-0.804	T	0.144	T	0.653	0	5.47	0.871	0.935	1	0.997	19.689
P15056	chr7:140477794_A/T	NP_004324.2,NM_004333.4	L505	H,F	{'other diseases': ['F', 'H'], 'cancer somatic': ['F', 'H']}	{'3PRI': ('Core', '5.44377', 'NONE', '0.4', 'H'), '4EHE': ('Contact Ligand', '3.07675', '4.41032', '0.1', 'H'), '4EHG': ('Contact Protein', '3.83694', '3.69666', '0.4', 'H'), '4CSV': ('Contact Ligand', '3.49341', 'NONE', '5.1', 'H'), '3Q96': ('Contact Ligand', '3.62687', '3.68948', '0.3', 'H'), '3Q4C': ('Core', '11.7762', 'NONE', '4.4', 'H'), '4FC0': ('Contact Ligand', '3.27985', '3.78168', '0.1'…	Contact Ligand	2.88234	3.20351	None	None	(0.0, '310670')	helix	0	D	0.997	D	0.941	D	0	D	1	D	2.37	M	-2.13	D	-6.46	D	0.982	6.461	29.9	0.981	0.997	D	-0.302	T	0.375	T	0.732	0	4.96	1.062	1.136	0.999	1	14.344
P15056	chr7:140453092_C/T	NP_004324.2,NM_004333.4	G615	R,W	{'cancer somatic': ['R', 'W']}	{'3PRI': ('Surface', '10.9852', 'NONE', '54.8', ''), '4XV1': ('Surface', '16.1417', '27.3345', '48.9', ''), '4EHE': ('Surface', '14.4495', '28.1384', '65.0', ''), '4EHG': ('Surface', '14.6268', '29.0283', '162.7', ''), '4KSQ': ('Surface', '14.4686', '27.547', '136.0', ''), '1UWH': ('Surface', '15.5352', '28.0878', '46.2', ''), '4DBN': ('Surface', '15.2585', '28.2021', '137.3', ''), '4KSP': ('Surf…	Contact Protein	6.36507	4.85718	None	None	(27.4, '310634')	disorder	na	na	na	na	na	na	na	na	na	na	na	na	na	na	na	na	na	na	na	na	na	na	na	na	na	na	na	na	na	na	na	na	na	na
P07949	chr10:43615622_G/A	NP_065681.1,NM_020630.4,NP_066124.1,NM_020975.4	E901	K	{'cancer somatic': ['K']}	{'2HZN': ('Surface', '16.459', 'NONE', '61.0', ''), '2HZI': ('Surface', '21.7341', 'NONE', '54.9', 'T'), '2SRC': ('Surface', '12.2952', 'NONE', '57.4', ''), '3WZE': ('Surface', '17.4222', 'NONE', '33.0', 'T'), '2GS6': ('Core', '19.1642', '23.2136', '12.0', 'T'), '2GS7': ('Surface', '17.3177', '28.9435', '42.2', 'S'), '2GS2': ('Surface isolated chain', 'NONE', 'NONE', '56.8', 'S'), '3ZC5': ('Conta…	Contact Protein	3.20112	2.98213	None	None	(0.5, '97584')	disorder	0.002	D	1	D	0.998	D	0	D	1	D	0.61	N	-1.6	D	-3.72	D	0.894	7.535	34	0.999	0.982	D	0.276	D	0.585	D	0.696	0	5.58	0.917	1.048	1	1	19.575
P07949	chr10:43615568_G/A,chr10:43615568_G/T	NP_065681.1,NM_020630.4,NP_066124.1,NM_020975.4	A883	S,T,F	{'other diseases': ['T', 'S', 'F'], 'cancer somatic': ['T', 'S', 'F']}	{'3EWH': ('Surface', '7.75961', 'NONE', '33.0', ''), '2HZN': ('Core', '8.49405', 'NONE', '7.9', ''), '2HZI': ('Core', '8.13261', 'NONE', '7.9', ''), '3WZD': ('Surface', '7.76387', 'NONE', '33.0', ''), '3WZE': ('Surface', '7.94275', 'NONE', '33.0', ''), '2GS6': ('Surface', '8.11179', '8.11179', '18.4', 'E'), '2GS7': ('Contact Protein', '13.7903', '3.85723', '13.9', 'E'), '2GS2': ('Surface isolated…	Contact Ligand	3.60378	3.85723	None	None	(0.0, '97401')	sheet	na	na	na	na	na	na	na	na	na	na	na	na	na	na	na	na	na	na	na	na	na	na	na	na	na	na	na	na	na	na	na	na	na	na
P07949	chr10:43619256_T/C	NP_065681.1,NM_020630.4,NP_066124.1,NM_020975.4	M980	K,T	{'other diseases': ['T', 'K'], 'cancer somatic': ['T', 'K']}	{'3EWH': ('Surface', '20.1623', 'NONE', '33.0', 'H'), '2HZN': ('Core', '21.6179', 'NONE', '7.1', 'H'), '2HZI': ('Core', '24.8193', 'NONE', '6.6', 'H'), '2SRC': ('Core', '23.4538', 'NONE', '2.9', 'H'), '3WZE': ('Surface', '19.9979', 'NONE', '33.0', 'H'), '2GS6': ('Core', '23.8904', '21.2423', '0.0', 'H'), '2GS7': ('Core', '24.4852', '21.6183', '0.4', 'H'), '2GS2': ('Core isolated chain', 'NONE', '…	Contact Ligand	3.7017	5.33315	None	None	(0.0, '97306')	helix	na	na	na	na	na	na	na	na	na	na	na	na	na	na	na	na	na	na	na	na	na	na	na	na	na	na	na	na	na	na	na	na	na	na
P07949	chr10:43609102_T/C,chr10:43609104_C/G,chr10:43609103_G/C	NP_065681.1,NM_020630.4,NP_066124.1,NM_020975.4	C620	G,F,S,R,W,Y	{'other diseases': ['R', 'S', 'W', 'Y', 'F', 'G'], 'cancer somatic': ['R', 'S', 'W', 'Y', 'F', 'G']}	{'2HCK': ('Core', '11.6956', '10.4894', '2.6', 'E'), '3VS6': ('Core', '11.7076', 'NONE', '0.0', 'E'), '3VS7': ('Core', '33.8481', 'NONE', '2.5', 'E'), '3VS4': ('Core', '32.5549', 'NONE', '10.7', 'E'), '3VS5': ('Core', '33.4397', 'NONE', '0.0', 'E'), '3VS2': ('Surface', '45.3695', 'NONE', '64.1', 'S'), '3VS3': ('Core', '33.9212', 'NONE', '0.0', 'E'), '3VS1': ('Core', '21.5903', 'NONE', '9.5', 'E')…	Core	11.6956	10.4894	None	None	(0.0, '97578')	sheet	na	na	na	na	na	na	na	na	na	na	na	na	na	na	na	na	na	na	na	na	na	na	na	na	na	na	na	na	na	na	na	na	na	na
P07949	chr10:43597940_G/A	NP_065681.1,NM_020630.4,NP_066124.1,NM_020975.4	R163	Q,G	{'cancer somatic': ['Q', 'G']}	{'2X2U': ('Surface', '21.1861', 'NONE', '32.6', 'H')}	Surface	21.1861	None	None	None	(32.6, '97418')	helix	na	na	na	na	na	na	na	na	na	na	na	na	na	na	na	na	na	na	na	na	na	na	na	na	na	na	na	na	na	na	na	na	na	na
P07949	chr10:43615054_G/A	NP_065681.1,NM_020630.4,NP_066124.1,NM_020975.4	G823	A,E	{'cancer somatic': ['E', 'A']}	{'2JIV': ('Surface', '19.0788', 'NONE', '20.4', ''), '2JIU': ('Core', '17.4889', 'NONE', '2.4', ''), '2JIT': ('Core isolated chain', 'NONE', 'NONE', '14.5', ''), '4YPS': ('Surface', '17.4934', 'NONE', '65.7', ''), '3WZD': ('Surface', '31.6784', 'NONE', '78.0', 'S'), '2GS6': ('Core', '19.9458', '19.9458', '5.2', ''), '2GS7': ('Surface', '23.5131', '9.52594', '42.4', ''), '2GS2': ('Core isolated ch…	Contact Protein	7.37598	2.83618	None	None	(0.0, '97664')	disorder	na	na	na	na	na	na	na	na	na	na	na	na	na	na	na	na	na	na	na	na	na	na	na	na	na	na	na	na	na	na	na	na	na	na
P07949	chr10:43613878_A/G	NP_065681.1,NM_020630.4,NP_066124.1,NM_020975.4	Q781	R,L	{'other diseases': ['R', 'L'], 'cancer somatic': ['R', 'L']}	{'3EWH': ('Surface', '9.13103', 'NONE', '54.6', 'H'), '2HZN': ('Surface', '8.98537', 'NONE', '72.1', 'T'), '2HZI': ('Surface', '11.3404', 'NONE', '53.0', 'T'), '3WZD': ('Surface', '8.93587', 'NONE', '48.2', 'H'), '3WZE': ('Surface', '8.79233', 'NONE', '30.8', 'H'), '2GS6': ('Surface', '15.5811', '15.5811', '22.1', 'T'), '2GS7': ('Surface', '18.0654', '18.0231', '23.4', 'T'), '2GS2': ('Core isolat…	Contact Protein	3.10626	2.76047	None	None	(0.1, '97401')	helix	na	na	na	na	na	na	na	na	na	na	na	na	na	na	na	na	na	na	na	na	na	na	na	na	na	na	na	na	na	na	na	na	na	na
P07949	chr10:43619223_G/A,chr10:43619223_G/T	NP_065681.1,NM_020630.4,NP_066124.1,NM_020975.4	R969	Q,L,W	{'cancer somatic': ['W', 'Q', 'L']}	{'3EWH': ('Surface', '24.2552', 'NONE', '33.0', ''), '2HZN': ('Core', '25.0882', 'NONE', '11.7', ''), '2HZI': ('Core', '28.6134', 'NONE', '9.4', ''), '2SRC': ('Surface', '22.609', 'NONE', '23.8', ''), '3WZE': ('Surface', '24.1725', 'NONE', '33.0', ''), '2GS6': ('Surface', '21.4361', '14.2133', '19.6', ''), '2GS7': ('Core', '23.675', '25.9948', '14.6', ''), '2GS2': ('Surface isolated chain', 'NONE…	Contact Protein	4.59956	2.68182	None	None	(2.5, '97400')	helix	0	D	1	D	1	D	0	D	1	D	2.41	M	-1.96	D	-6.73	D	0.935	7.314	34	0.999	0.996	D	0.671	D	0.767	D	0.696	0	5.33	0.917	1.048	0.996	0.989	19.037
P07949	chr10:43597886_T/G	NP_065681.1,NM_020630.4,NP_066124.1,NM_020975.4	V145	L,G	{'cancer somatic': ['G', 'L']}	{'2X2U': ('Core', '11.4378', 'NONE', '0.0', 'E')}	Core	11.4378	None	None	None	(0.0, '97418')	sheet	na	na	na	na	na	na	na	na	na	na	na	na	na	na	na	na	na	na	na	na	na	na	na	na	na	na	na	na	na	na	na	na	na	na
P07949	chr10:43596063_G/A,chr10:43596063_G/T	NP_065681.1,NM_020630.4,NP_066124.1,NM_020975.4	R77	I,H,C,L	{'other diseases': ['H', 'L', 'C', 'I'], 'cancer somatic': ['H', 'L', 'C', 'I']}	{'2X2U': ('Contact Ligand', '4.47759', 'NONE', '65.6', 'G')}	Contact Ligand	4.47759	None	None	None	(65.6, '97418')	helix	na	na	na	na	na	na	na	na	na	na	na	na	na	na	na	na	na	na	na	na	na	na	na	na	na	na	na	na	na	na	na	na	na	na
P07949	chr10:43609969_G/T	NP_065681.1,NM_020630.4,NP_066124.1,NM_020975.4	A641	S,G,V	{'cancer somatic': ['G', 'S', 'V']}	{'2HCK': ('Surface', '19.1384', '8.11089', '101.6', ''), '3VS6': ('Surface', '19.3729', 'NONE', '29.1', ''), '3VS7': ('Surface', '45.7287', 'NONE', '77.7', 'E'), '3VS4': ('Surface', '29.3731', 'NONE', '69.3', 'T'), '3VS5': ('Surface', '33.959', 'NONE', '38.8', 'E'), '3VS3': ('Surface', '43.9179', 'NONE', '32.4', ''), '3VS0': ('Core', '9.22936', 'NONE', '2.6', 'E'), '3VS1': ('Surface', '27.2765', …	Core	8.08977	8.11089	None	None	(2.6, '97866')	disorder	na	na	na	na	na	na	na	na	na	na	na	na	na	na	na	na	na	na	na	na	na	na	na	na	na	na	na	na	na	na	na	na	na	na
P07949	chr10:43617416_T/C	NP_065681.1,NM_020630.4,NP_066124.1,NM_020975.4	M918	T,V	{'cancer somatic': ['V', 'T'], 'cancer germline': ['V', 'T'], 'other diseases': ['V', 'T']}	{'3EWH': ('Surface', '15.5707', 'NONE', '33.0', ''), '2HZN': ('Core', '16.0639', 'NONE', '9.1', 'S'), '2HZI': ('Core', '19.0892', 'NONE', '6.1', ''), '2SRC': ('Core', '10.9598', 'NONE', '12.1', 'S'), '3WZE': ('Surface', '15.4039', 'NONE', '33.0', ''), '2GS6': ('Contact Protein', '9.55298', '3.83141', '7.2', 'S'), '2GS7': ('Core', '14.2826', '22.31', '4.5', 'S'), '2GS2': ('Core isolated chain', 'N…	Contact Ligand	2.63094	3.47389	None	None	(0.5, '97879')	disorder	0	D	1	D	1	D	0	D	1	A	1.63	L	-2.68	D	-5.47	D	0.981	6.098	28.2	0.993	0.983	D	0.776	D	0.799	D	0.706	0	5.43	0.991	1.061	1	1	15.777
P07949	chr10:43596108_C/T	NP_065681.1,NM_020630.4,NP_066124.1,NM_020975.4	T92	I,S	{'cancer somatic': ['I', 'S']}	{'2X2U': ('Surface', '26.4854', 'NONE', '56.4', 'T')}	Surface	26.4854	None	None	None	(56.4, '97418')	disorder	na	na	na	na	na	na	na	na	na	na	na	na	na	na	na	na	na	na	na	na	na	na	na	na	na	na	na	na	na	na	na	na	na	na
P07949	chr10:43610164_G/A	NP_065681.1,NM_020630.4,NP_066124.1,NM_020975.4	V706	M	{'cancer somatic': ['M']}	{'3EWH': ('Surface', '12.856', 'NONE', '28.1', ''), '4XMO': ('Surface', '19.7274', 'NONE', '33.0', ''), '4YPS': ('Core', '13.1807', 'NONE', '7.6', ''), '3DKG': ('Surface', '53.5661', 'NONE', '33.0', ''), '3WZD': ('Surface', '13.4904', 'NONE', '28.5', ''), '3WZE': ('Surface', '13.9833', 'NONE', '23.1', ''), '3F82': ('Surface', '13.3327', 'NONE', '33.0', ''), '2XYU': ('Surface', '15.5515', 'NONE', …	Contact Protein	6.5027	3.04426	None	None	(3.3, '97332')	disorder	0.022	D	0.993	D	0.477	P	0.004	N	0.999	D	0.55	N	-2.52	D	-0.76	N	0.684	5.675	26.7	0.999	0.891	D	0.084	D	0.512	D	0.696	0	3.98	0.917	0.143	0.985	0.332	13.108
P07949	chr10:43620366_C/T	NP_065681.1,NM_020630.4,NP_066124.1,NM_020975.4	P992	L	{'cancer somatic': ['L']}	{'3EWH': ('Surface', '19.8605', 'NONE', '33.0', 'G'), '2HZN': ('Surface', '20.2571', 'NONE', '28.9', 'T'), '2HZI': ('Surface', '25.8485', 'NONE', '29.1', 'G'), '2SRC': ('Core', '22.1425', 'NONE', '13.9', 'G'), '3WZE': ('Surface', '19.437', 'NONE', '33.0', 'G'), '2GS6': ('Surface', '18.6825', '15.2446', '17.1', 'G'), '2GS7': ('Surface', '24.612', '31.2513', '28.0', 'G'), '2GS2': ('Surface isolated…	Contact Protein	7.59073	2.63936	None	None	(0.0, '97401')	helix	0.001	D	1	D	0.961	D	0	D	1	D	3.135	M	-3	D	-8.62	D	0.515	6.91	33	0.999	0.966	D	1.016	D	0.891	D	0.696	0	4.85	0.871	0.935	0.997	0.935	17.991
P07949	chr10:43609076_G/A,chr10:43609075_T/C	NP_065681.1,NM_020630.4,NP_066124.1,NM_020975.4	C611	G,F,S,R,W,Y	{'other diseases': ['S', 'Y', 'R', 'W', 'F', 'G'], 'cancer somatic': ['S', 'Y', 'R', 'W', 'F', 'G']}	{'3VRY': ('Core', '18.3211', 'NONE', '3.3', 'G'), '3VS4': ('Core', '42.1767', 'NONE', '0.2', 'G'), '3VS2': ('Surface', '40.3755', 'NONE', '21.6', 'B'), '3VS1': ('Core', '35.7107', 'NONE', '1.2', 'G'), '1K9A': ('Surface isolated chain', 'NONE', 'NONE', '38.4', 'H'), '4LUD': ('Core', '41.6728', 'NONE', '0.2', 'G'), '2C0T': ('Core', '18.6701', 'NONE', '1.0', 'G')}	Core	18.3211	None	None	None	(0.2, '97670')	helix	na	na	na	na	na	na	na	na	na	na	na	na	na	na	na	na	na	na	na	na	na	na	na	na	na	na	na	na	na	na	na	na	na	na
P07949	chr10:43609096_T/C,chr10:43609097_G/C,chr10:43609097_G/A	NP_065681.1,NM_020630.4,NP_066124.1,NM_020975.4	C618	G,F,S,R,W,Y	{'cancer somatic': ['S', 'F', 'Y', 'R', 'W', 'G'], 'cancer germline': ['S', 'F', 'Y', 'R', 'W', 'G'], 'other diseases': ['S', 'F', 'Y', 'R', 'W', 'G']}	{'3VRY': ('Core', '30.8303', 'NONE', '5.1', 'T'), '1KSW': ('Surface', '18.4003', 'NONE', '22.8', 'H'), '2FO0': ('Core', '42.2543', 'NONE', '15.6', 'E'), '2C0T': ('Core', '31.1192', 'NONE', '5.6', 'T'), '3VS4': ('Core', '34.3378', 'NONE', '7.2', 'S'), '3VS2': ('Surface', '48.3277', 'NONE', '73.9', ''), '3VS1': ('Core', '21.7188', 'NONE', '6.9', 'T'), '2SRC': ('Surface', '19.2376', 'NONE', '17.3', …	Core	18.4003	None	None	None	(5.1, '97868')	helix	na	na	na	na	na	na	na	na	na	na	na	na	na	na	na	na	na	na	na	na	na	na	na	na	na	na	na	na	na	na	na	na	na	na
P07949	chr10:43609949_G/A,chr10:43609948_T/A,chr10:43609948_T/C,chr10:43609950_C/G,chr10:43609948_T/G,chr10:43609949_G/T	NP_065681.1,NM_020630.4,NP_066124.1,NM_020975.4	C634	G,F,S,R,W,Y	{'cancer somatic': ['Y', 'G', 'F', 'W', 'S', 'R'], 'cancer germline': ['Y', 'G', 'F', 'W', 'S', 'R'], 'other diseases': ['Y', 'G', 'F', 'W', 'S', 'R']}	{'2C0I': ('Surface', '32.6401', 'NONE', '19.7', 'E'), '4FL2': ('Core', '40.4909', 'NONE', '6.1', 'H'), '1KSW': ('Core', '28.3964', 'NONE', '0.2', 'E'), '1OPK': ('Core', '25.407', 'NONE', '0.0', 'H'), '2HCK': ('Surface', '10.5947', '10.0761', '23.1', 'E'), '2C0O': ('Surface', '32.5432', 'NONE', '22.0', 'E'), '1AD5': ('Surface', '19.6905', 'NONE', '23.9', 'E'), '3VS6': ('Surface', '9.52444', 'NONE'…	Core	9.52444	10.0761	None	None	(0.0, '97310')	sheet	0.002	D	1	D	0.999	D	0	D	1	D	2.47	M	-1.24	T	-5.8	D	0.986	3.753	23.3	0.997	0.946	D	1.084	D	0.976	D	0.696	0	4.52	0.991	1.061	0.844	0.802	14.041
P07949		NP_065681.1,NM_020630.4,NP_066124.1,NM_020975.4	R114	C	{'cancer somatic': ['C'], 'cancer germline': ['C'], 'other diseases': ['C']}	{'2X2U': ('Surface', '8.23664', 'NONE', '66.3', 'T')}	Surface	8.23664	None	None	None	(66.3, '97418')	disorder	na	na	na	na	na	na	na	na	na	na	na	na	na	na	na	na	na	na	na	na	na	na	na	na	na	na	na	na	na	na	na	na	na	na
P07949	chr10:43609936_T/C,chr10:43609936_T/A,chr10:43609936_T/G	NP_065681.1,NM_020630.4,NP_066124.1,NM_020975.4	C630	Y,S,R,G,F	{'other diseases': ['G', 'F', 'Y', 'S', 'R'], 'cancer somatic': ['G', 'F', 'Y', 'S', 'R']}	{'2HCK': ('Surface', '15.9451', '11.8508', '55.7', 'S'), '3VS6': ('Surface', '17.8318', 'NONE', '19.1', 'E'), '3VS7': ('Surface', '32.8447', 'NONE', '22.0', 'E'), '3VS5': ('Surface', '31.5192', 'NONE', '74.2', 'T'), '3VS2': ('Surface', '38.2891', 'NONE', '45.2', 'T'), '3VS3': ('Surface', '32.6228', 'NONE', '23.5', 'E'), '3VS0': ('Surface', '16.5873', 'NONE', '54.1', 'E'), '2SRC': ('Core', '32.639…	Core	13.7793	11.8508	None	None	(0.0, '97310')	disorder	0.031	D	1	D	0.999	D	0	D	1	D	2.43	M	-1.26	T	-5.19	D	0.975	4.427	24.2	0.992	0.946	D	1.1	D	0.964	D	0.696	0	4.52	0.991	1.061	0.819	0.044	14.041
P07949	chr10:43615538_C/T	NP_065681.1,NM_020630.4,NP_066124.1,NM_020975.4	R873	Q,P,W	{'other diseases': ['Q', 'P', 'W'], 'cancer somatic': ['Q', 'P', 'W']}	{'5BVN': ('Surface', '20.5157', 'NONE', '52.3', 'S'), '3EWH': ('Surface', '7.58655', 'NONE', '33.0', 'S'), '2HZN': ('Surface', '7.98016', 'NONE', '61.0', 'S'), '2HZI': ('Surface', '12.7184', 'NONE', '33.3', 'S'), '2SRC': ('Surface', '7.82791', 'NONE', '19.4', 'S'), '3WZE': ('Surface', '6.94961', 'NONE', '33.0', 'S'), '2GS6': ('Contact Ligand', '3.33511', '6.6983', '4.9', 'S'), '2GS7': ('Core', '1…	Contact Ligand	2.68582	2.91784	None	None	(0.0, '97664')	disorder	0	D	1	D	1	D	0	D	1	D	4.255	H	-2.43	D	-7.43	D	0.99	8.087	35	0.999	0.96	D	0.689	D	0.712	D	0.696	0	5.36	0.871	0.892	0.844	0.993	19.067
P07949	chr10:43597795_G/A	NP_065681.1,NM_020630.4,NP_066124.1,NM_020975.4	G115	S,V	{'cancer somatic': ['S', 'V']}	{'2X2U': ('Surface', '11.7651', 'NONE', '101.5', 'T')}	Surface	11.7651	None	None	None	(101.5, '97418')	disorder	na	na	na	na	na	na	na	na	na	na	na	na	na	na	na	na	na	na	na	na	na	na	na	na	na	na	na	na	na	na	na	na	na	na
P07949	chr10:43615571_G/A	NP_065681.1,NM_020630.4,NP_066124.1,NM_020975.4	E884	Q,K,D	{'cancer somatic': ['K', 'D', 'Q']}	{'5BVN': ('Surface', '30.9587', 'NONE', '45.7', 'S'), '3EWH': ('Surface', '9.63009', 'NONE', '33.0', 'S'), '2HZN': ('Surface', '10.5077', 'NONE', '58.5', 'G'), '2HZI': ('Surface', '9.88577', 'NONE', '62.5', 'G'), '3WZD': ('Surface', '9.62845', 'NONE', '33.0', 'G'), '3WZE': ('Surface', '9.70893', 'NONE', '33.0', 'G'), '2GS6': ('Surface', '10.2022', '10.2022', '25.2', 'E'), '2GS7': ('Contact Protei…	Contact Protein	4.13155	2.87609	None	None	(0.1, '97400')	disorder	na	na	na	na	na	na	na	na	na	na	na	na	na	na	na	na	na	na	na	na	na	na	na	na	na	na	na	na	na	na	na	na	na	na
P07949	chr10:43615075_G/C,chr10:43615075_G/A	NP_065681.1,NM_020630.4,NP_066124.1,NM_020975.4	G830	A,R,E	{'other diseases': ['A', 'E', 'R'], 'cancer somatic': ['A', 'E', 'R']}	{'2DQ7': ('Core', '14.0218', 'NONE', '0.0', 'T'), '2SRC': ('Surface', '11.6576', 'NONE', '54.0', 'T'), '2ZV7': ('Core isolated chain', 'NONE', 'NONE', '0.0', 'G'), '4HVS': ('Surface', '24.3228', 'NONE', '19.7', 'E'), '2ZV8': ('Core', '14.1125', 'NONE', '0.0', 'G'), '2ZV9': ('Core', '14.4899', 'NONE', '0.0', 'G'), '3A4O': ('Core', '14.0609', 'NONE', '0.0', 'H'), '1KSW': ('Surface', '11.5727', 'NON…	Core	5.20993	30.8859	None	None	(0.0, '97679')	disorder	na	na	na	na	na	na	na	na	na	na	na	na	na	na	na	na	na	na	na	na	na	na	na	na	na	na	na	na	na	na	na	na	na	na
P07949	chr10:43613908_A/T	NP_065681.1,NM_020630.4,NP_066124.1,NM_020975.4	Y791	C,N,D,F	{'cancer somatic': ['F', 'N', 'D', 'C']}	{'3EWH': ('Surface', '8.36435', 'NONE', '17.0', 'E'), '2HZN': ('Surface', '8.8378', 'NONE', '30.0', 'E'), '2HZI': ('Surface', '8.44001', 'NONE', '31.0', 'E'), '3WZD': ('Surface', '8.84306', 'NONE', '22.7', 'E'), '3WZE': ('Core', '9.22575', 'NONE', '16.0', 'E'), '2GS6': ('Core', '8.82611', '8.82611', '7.2', 'E'), '2GS7': ('Surface', '14.8354', '11.85', '17.9', ''), '2GS2': ('Core isolated chain', …	Contact Protein	3.50349	3.37048	None	None	(1.3, '97400')	sheet	na	na	na	na	na	na	na	na	na	na	na	na	na	na	na	na	na	na	na	na	na	na	na	na	na	na	na	na	na	na	na	na	na	na
P10415	chr18:60985820_C/T	NP_000624.2,NM_000633.2,NP_000648.2,NM_000657.2	G27	D	{'cancer somatic': ['D']}	{'4QNQ': ('Surface', '17.1216', 'NONE', '86.5', 'T'), '3IO8': ('Surface', '36.256', '15.3668', '77.8', 'T'), '3FDM': ('Surface', '27.4976', '7.39865', '72.1', 'T'), '3FDL': ('Surface', 'NONE', '14.8073', '90.2', 'T'), '3ZLO': ('Surface', '16.4261', 'NONE', '83.0', 'T'), '3ZLN': ('Surface', '15.3071', 'NONE', '84.6', 'T'), '3CVA': ('Surface isolated chain', 'NONE', 'NONE', '86.8', 'T'), '4C52': ('…	Contact Protein	11.6601	2.51729	None	None	(50.4, '176533')	disorder	0.04	D	1	D	1	D	0	D	1	D	1.24	L	3.66	T	-3.81	D	0.525	5.788	27.1	0.998	0.912	D	-1.129	T	0.037	T	0.455	0	4.39	0.871	0.892	1	0.998	17.128
P10415	chr18:60985849_C/G,chr18:60985850_T/A	NP_000624.2,NM_000633.2,NP_000648.2,NM_000657.2	K17	M,N	{'cancer somatic': ['M', 'N']}	{'3IO8': ('Surface', '20.3771', '22.2257', '64.6', 'H'), '3FDM': ('Contact Protein', '26.274', '2.94793', '61.8', 'H'), '3FDL': ('Surface', 'NONE', '21.686', '64.4', 'H'), '3ZLO': ('Core', '14.6083', 'NONE', '15.2', 'H'), '3ZLN': ('Surface', '15.0778', 'NONE', '21.6', 'H'), '3CVA': ('Surface isolated chain', 'NONE', 'NONE', '16.5', 'H'), '4C52': ('Contact Protein', '12.922', '2.84285', '62.5', 'H…	Contact Protein	12.922	2.61626	None	None	(6.5, '176477')	helix	0.963	T	0.843	P	0.388	B	0	D	0.998	D	0.895	L	3.66	T	-0.48	N	0.074	1.339	12.47	0.928	0.323	N	-0.916	T	0.01	T	0.455	0	2.51	0.033	0.032	0.999	0.998	8.788
P10415	chr18:60795959_G/A	NP_000624.2,NM_000633.2,NP_000648.2,NM_000657.2	R207	G,W	{'cancer somatic': ['W', 'G']}	{'2YJ1': ('Contact Protein', '27.168', '3.44937', '47.8', ''), '4A1U': ('Surface', '24.219', '10.3385', '75.6', 'H'), '2B48': ('Surface isolated chain', 'NONE', 'NONE', '143.5', ''), '4K5A': ('Surface', 'NONE', '17.6246', '96.4', '')}	Contact Protein	24.219	3.44937	None	None	(47.8, '176483')	helix	na	na	na	na	na	na	na	na	na	na	na	na	na	na	na	na	na	na	na	na	na	na	na	na	na	na	na	na	na	na	na	na	na	na
P10415	chr18:60985754_A/G,chr18:60985755_A/G,chr18:60985754_A/C	NP_000624.2,NM_000633.2,NP_000648.2,NM_000657.2	F49	C,S,L	{'cancer somatic': ['C', 'S', 'L']}	{'3QKD': ('Core', '17.6278', 'NONE', '15.0', 'T'), '3SP7': ('Core', '16.9602', 'NONE', '14.1', 'T'), '3PL7': ('Core', 'NONE', '20.0357', '14.1', 'G'), '1AF3': ('Core isolated chain', 'NONE', 'NONE', '9.0', 'T')}	Core	16.9602	20.0357	None	None	(9.0, '176544')	disorder	0.649	T	0	B	0.001	B	0.331	U	0.78	N	0.55	N	3.76	T	-0.19	N	0.058	0.103	3.645	0.613	0.118	N	-0.928	T	0.011	T	0.455	0	1.63	1.039	1.137	0.728	0.689	7.221
P10415	chr18:60985880_G/T,chr18:60985880_G/C,chr18:60985881_T/G,chr18:60985880_G/A	NP_000624.2,NM_000633.2,NP_000648.2,NM_000657.2	T7	I,P,K,R	{'cancer somatic': ['K', 'I', 'R', 'P']}	{'3IO8': ('Surface', '13.4053', '37.2422', '82.9', 'H'), '3FDM': ('Contact Protein', '30.5657', '3.32028', '83.9', 'H'), '3FDL': ('Surface', 'NONE', '37.7934', '57.7', 'H'), '3ZLN': ('Surface', '22.194', 'NONE', '85.2', ''), '4C52': ('Surface', '18.9464', '6.84269', '94.1', 'S'), '4BPK': ('Contact Protein', '12.9516', '3.26857', '95.5', ''), '4K5A': ('Surface', 'NONE', '30.0279', '66.8', ''), '3Z…	Contact Protein	12.9516	3.26857	None	None	(22.1, '176526')	helix	0.109	T	0.856	P	0.575	P	0.134	N	0.619	N	0.69	N	3.59	T	-1.23	N	0.345	3.071	22.4	0.98	0.839	D	-1.03	T	0.014	T	0.455	0	3.32	0.991	1.011	0.999	0.992	7.501
P10415	chr18:60985721_G/C,chr18:60985722_C/T,chr18:60985721_G/A,chr18:60985721_G/T	NP_000624.2,NM_000633.2,NP_000648.2,NM_000657.2	A60	T,D,G,V	{'cancer somatic': ['D', 'G', 'V', 'T']}	{'2BZW': ('Surface', 'NONE', '11.7824', '38.8', 'H'), '3ILB': ('Surface isolated chain', 'NONE', 'NONE', '88.2', ''), '1PQ0': ('Surface isolated chain', 'NONE', 'NONE', '34.3', 'H'), '3IHF': ('Surface isolated chain', 'NONE', 'NONE', '64.2', 'S')}	Surface	None	11.7824	None	None	(34.3, '176510')	helix	0.251	T	0.442	B	0.11	B	0.001	N	1	N	0.55	N	3.68	T	-0.54	N	0.114	-0.022	2.381	0.957	0.009	N	-0.956	T	0.012	T	0.455	0	3.23	0.791	0.739	0.007	0.004	14.581
P10415	chr18:60985840_A/T	NP_000624.2,NM_000633.2,NP_000648.2,NM_000657.2	H20	Q,L	{'cancer somatic': ['Q', 'L']}	{'3IO8': ('Core', '25.1678', '19.2719', '15.5', 'H'), '3FDM': ('Core', '25.7634', '7.49067', '15.3', 'H'), '3FDL': ('Surface', 'NONE', '19.2984', '18.3', 'H'), '3ZLO': ('Surface', '14.3538', 'NONE', '28.2', 'H'), '3ZLN': ('Surface', '14.2523', 'NONE', '23.7', 'H'), '3CVA': ('Surface isolated chain', 'NONE', 'NONE', '20.9', 'H'), '4C52': ('Surface', '12.2278', '7.46588', '17.7', 'H'), '4BPK': ('Su…	Core	10.6078	6.36874	None	None	(7.4, '176503')	helix	na	na	na	na	na	na	na	na	na	na	na	na	na	na	na	na	na	na	na	na	na	na	na	na	na	na	na	na	na	na	na	na	na	na
P10415	chr18:60985463_C/T	NP_000624.2,NM_000633.2,NP_000648.2,NM_000657.2	R146	I,K	{'cancer somatic': ['K', 'I']}	{'4HNJ': ('Contact Protein', 'NONE', '2.98712', '27.0', 'H'), '3IO8': ('Contact Protein', '32.4588', '3.37477', '28.6', 'H'), '3FDM': ('Contact Protein', '11.9027', '2.74824', '29.0', 'H'), '3FDL': ('Contact Protein', 'NONE', '2.70701', '28.4', 'H'), '3ZLO': ('Contact Ligand', '3.01038', 'NONE', '13.7', 'H'), '3ZLN': ('Contact Ligand', '2.94715', 'NONE', '13.8', 'H'), '3CVA': ('Surface isolated c…	Contact Protein	2.70632	2.29203	None	None	(10.8, '176500')	helix	na	na	na	na	na	na	na	na	na	na	na	na	na	na	na	na	na	na	na	na	na	na	na	na	na	na	na	na	na	na	na	na	na	na
P10415	chr18:60985896_C/A,chr18:60985896_C/G,chr18:60985896_C/T	NP_000624.2,NM_000633.2,NP_000648.2,NM_000657.2	A2	P,S,T,V	{'cancer somatic': ['P', 'S', 'T', 'V']}	{'2YJ1': ('Surface', '38.4428', '10.5204', '145.3', ''), '3FDM': ('Surface', '37.516', '10.5728', '144.6', ''), '3FDL': ('Surface', 'NONE', '39.567', '112.0', ''), '2YQ6': ('Surface', '46.377', '39.4682', '108.8', ''), '2YQ7': ('Surface', '46.6122', '39.3116', '110.7', ''), '4C52': ('Contact Protein', '16.6059', '2.65429', '55.1', ''), '4HNJ': ('Surface', 'NONE', '25.0692', '103.4', ''), '4K5A': …	Contact Protein	16.6059	2.65429	None	None	(7.2, '176488')	disorder	na	na	na	na	na	na	na	na	na	na	na	na	na	na	na	na	na	na	na	na	na	na	na	na	na	na	na	na	na	na	na	na	na	na
P10415	chr18:60985639_G/C,chr18:60985640_C/T	NP_000624.2,NM_000633.2,NP_000648.2,NM_000657.2	S87	R,N	{'cancer somatic': ['R', 'N']}	{'4K5B_na': ('Surface', 'NONE', '14.8375', '37.1', 'S'), '4K5A': ('Surface', 'NONE', '17.3203', '40.2', 'S')}	Surface	None	14.8375	None	None	(37.1, '176477')	disorder	0.324	T	0.731	P	0.13	B	0.081	N	0.944	N	0.695	N	3.52	T	-0.14	N	0.06	1.479	13.2	0.985	0.491	N	-0.973	T	0.015	T	0.455	0	3.33	0.871	0.739	0.992	0.985	9.101
P10415	chr18:60985508_G/C,chr18:60985508_G/A	NP_000624.2,NM_000633.2,NP_000648.2,NM_000657.2	A131	D,G,V	{'cancer somatic': ['V', 'G', 'D']}	{'3IO8': ('Surface', '27.5636', '8.63503', '38.2', 'H'), '3FDM': ('Surface', '14.2809', '8.42314', '42.5', 'H'), '3FDL': ('Surface', 'NONE', '7.76132', '39.8', 'H'), '3ZLO': ('Surface', '10.8783', 'NONE', '20.7', 'H'), '3ZLN': ('Surface', '11.146', 'NONE', '21.6', 'H'), '4TUH': ('Surface', '10.8428', '13.4528', '23.6', 'H'), '3CVA': ('Surface isolated chain', 'NONE', 'NONE', '23.6', 'H'), '4C52':…	Contact Ligand	2.27483	2.58605	None	None	(5.9, '176488')	helix	na	na	na	na	na	na	na	na	na	na	na	na	na	na	na	na	na	na	na	na	na	na	na	na	na	na	na	na	na	na	na	na	na	na
P10415	chr18:60985363_C/G	NP_000624.2,NM_000633.2,NP_000648.2,NM_000657.2	E179	Q,A,D,G	{'cancer somatic': ['D', 'G', 'Q', 'A']}	{'3IO8': ('Surface', '20.6291', '17.4626', '58.1', 'H'), '3FDM': ('Surface', '24.0034', '6.21413', '57.6', 'H'), '3FDL': ('Surface', 'NONE', '15.709', '52.1', 'H'), '3ZLO': ('Surface', '17.112', 'NONE', '38.4', 'H'), '3ZLN': ('Surface', '17.3616', 'NONE', '41.4', 'H'), '3CVA': ('Surface isolated chain', 'NONE', 'NONE', '46.5', 'H'), '4C52': ('Surface', '9.74806', '6.54707', '35.7', 'H'), '3I1H': …	Contact Protein	9.58313	2.98674	None	None	(21.1, '176543')	helix	na	na	na	na	na	na	na	na	na	na	na	na	na	na	na	na	na	na	na	na	na	na	na	na	na	na	na	na	na	na	na	na	na	na
P10415	chr18:60985725_G/C,chr18:60985724_G/A	NP_000624.2,NM_000633.2,NP_000648.2,NM_000657.2	P59	A,S,L	{'cancer somatic': ['A', 'L', 'S']}	{'2BZW': ('Surface', 'NONE', '15.1121', '71.2', 'H'), '3IHF': ('Surface isolated chain', 'NONE', 'NONE', '111.3', 'S'), '1PQ0': ('Surface isolated chain', 'NONE', 'NONE', '69.4', 'H')}	Surface	None	15.1121	None	None	(69.4, '176510')	helix	na	na	na	na	na	na	na	na	na	na	na	na	na	na	na	na	na	na	na	na	na	na	na	na	na	na	na	na	na	na	na	na	na	na
P20749	chr19:45260646_G/C	NP_005169.2,NM_005178.4	E263	Q	{'cancer somatic': ['Q']}	{'2XEH': ('Surface isolated chain', 'NONE', 'NONE', '88.2', 'H'), '4GMR': ('Surface', '31.4512', 'NONE', '74.9', 'H'), '4LNU': ('Surface', '36.4444', '22.5083', '79.5', 'H'), '1MJ0': ('Surface isolated chain', 'NONE', 'NONE', '77.8', 'H'), '1IKN': ('Surface', 'NONE', '21.0282', '74.2', 'H'), '4GPM': ('Surface isolated chain', 'NONE', 'NONE', '70.8', 'H'), '4HB5': ('Surface isolated chain', 'NONE'…	Contact Protein	18.999	3.27288	None	None	(33.9, '240545')	helix	0.419	T	0.998	D	0.855	P	0	D	0.989	D	0.365	N	-0.26	T	-0.06	N	0.188	1.743	14.65	0.996	0.871	D	-0.995	T	0.116	T	0.722	0	4.71	0.917	0.819	0.818	0.741	13.168
Q99836	chr3:38182032_C/G	NP_001166037.1,NM_001172566.1,NP_001166039.1,NM_001172568.1,NP_001166040.1,NM_001172569.1,NP_002459.2,NM_002468.4	S206	C,F	{'cancer somatic': ['C', 'F']}	{'4DOM': ('Surface', '5.48245', 'NONE', '33.6', 'E'), '4EO7': ('Surface', '29.7243', 'NONE', '47.8', 'E')}	Surface	5.48245	None	None	None	(33.6, '294164')	sheet	na	na	na	na	na	na	na	na	na	na	na	na	na	na	na	na	na	na	na	na	na	na	na	na	na	na	na	na	na	na	na	na	na	na
Q99836	chr3:38182292_G/A	NP_001166037.1,NM_001172566.1,NP_001166039.1,NM_001172568.1,NP_001166040.1,NM_001172569.1,NP_002459.2,NM_002468.4	S230	N	{'cancer somatic': ['N']}	{'4DOM': ('Surface', '23.4433', 'NONE', '21.7', 'H'), '4EO7': ('Core', '24.7458', 'NONE', '13.1', 'S')}	Core	23.4433	None	None	None	(13.1, '294166')	disorder	0.077	T	1	D	1	D	0	D	1	D	0	0	1.23	T	-2.44	N	0.479	6.42	29.7	0.998	0.973	D	-0.663	T	0.255	T	0.707	0	5.74	0.63	1.048	0.963	0.999	19.299
Q99836	chr3:38180387_A/G	NP_001166037.1,NM_001172566.1,NP_001166039.1,NM_001172568.1,NP_001166040.1,NM_001172569.1,NP_002459.2,NM_002468.4	T66	A	{'cancer somatic': ['A']}	{'3MOP': ('Surface', 'NONE', '6.77818', '66.0', 'S')}	Surface	None	6.77818	None	None	(66.0, '294167')	disorder	0.913	T	0.067	B	0.048	B	0.28	N	1	N	-0.27	N	-2	D	-0.74	N	0.025	-2.374	0.001	0.589	0.154	N	-0.746	T	0.225	T	0.442	0	-8.31	0.722	-0.216	0.024	0.052	4.973
Q99836	chr3:38182025_G/T	NP_001166037.1,NM_001172566.1,NP_001166039.1,NM_001172568.1,NP_001166040.1,NM_001172569.1,NP_002459.2,NM_002468.4	V204	F	{'cancer somatic': ['F']}	{'4DOM': ('Surface', '6.80562', 'NONE', '73.2', ''), '4EO7': ('Core', '22.7997', 'NONE', '0.8', '')}	Core	6.80562	None	None	None	(0.8, '294166')	disorder	0.306	T	0.977	D	0.922	D	0	D	1	D	1.375	L	2	T	-1	N	0.85	2.436	19.05	0.996	0.899	D	-1.045	T	0.067	T	0.713	0	3.79	0.63	1.048	0.993	1	7.58
Q99836	chr3:38182641_T/C	NP_001166037.1,NM_001172566.1,NP_001166039.1,NM_001172568.1,NP_001166040.1,NM_001172569.1,NP_002459.2,NM_002468.4	L252	P,S	{'cancer somatic': ['P', 'S']}	{'4DOM': ('Surface', '16.4061', 'NONE', '47.1', 'H'), '4EO7': ('Core', '21.2382', 'NONE', '0.0', 'E')}	Core	16.4061	None	None	None	(0.0, '294166')	helix	na	na	na	na	na	na	na	na	na	na	na	na	na	na	na	na	na	na	na	na	na	na	na	na	na	na	na	na	na	na	na	na	na	na
Q99836	chr3:38182259_T/C	NP_001166037.1,NM_001172566.1,NP_001166039.1,NM_001172568.1,NP_001166040.1,NM_001172569.1,NP_002459.2,NM_002468.4	M219	T,V	{'cancer somatic': ['T', 'V']}	{'4DOM': ('Contact Ligand', '3.93809', 'NONE', '29.3', 'E'), '4EO7': ('Core', '21.643', 'NONE', '0.8', 'E')}	Contact Ligand	3.93809	None	None	None	(0.8, '294166')	sheet	na	na	na	na	na	na	na	na	na	na	na	na	na	na	na	na	na	na	na	na	na	na	na	na	na	na	na	na	na	na	na	na	na	na
P40818	chr15:50785029_A/G	NP_001122082.1,NM_001128610.2,NP_001269978.1,NM_001283049.1,NP_005145.3,NM_005154.4,XP_006720824.1,XM_006720761.3,XP_011520495.1,XM_011522193.2	N789	S	{'cancer somatic': ['S']}	{'2Y6E': ('Core', '45.566', '8.86272', '3.2', 'H'), '3NHE': ('Core', '48.8268', '6.68811', '7.0', 'H'), '2HD5': ('Core', '48.7195', '6.89169', '2.7', 'H'), '3N3K': ('Core', '45.5304', '18.6592', '2.7', 'H'), '2Y5B': ('Core', '6.69242', '6.69242', '3.1', 'H'), '2IBI': ('Core', '7.49427', '7.49427', '2.4', 'H'), '3MTN': ('Core', '49.2927', '7.05543', '1.7', 'H'), '2GFO': ('Core', '43.6369', 'NONE',…	Core	6.69242	6.68811	None	None	(1.7, '194962')	helix	0.069	T	0.999	D	0.986	D	0	D	1	D	2.66	M	0.15	T	-4.62	D	0.46	5.73	26.9	0.999	0.99	D	-0.078	T	0.417	T	0.732	0	5.22	1.062	1.088	1	1	15.399
P40818	chr15:50757323_G/T	NP_001122082.1,NM_001128610.2,NP_001269978.1,NM_001283049.1,NP_005145.3,NM_005154.4,XP_006720824.1,XM_006720761.3,XP_011520495.1,XM_011522193.2	M207	I	{'cancer somatic': ['I']}	{'2GWF': ('Surface', 'NONE', '5.95653', '56.5', 'H')}	Surface	None	5.95653	None	None	(56.5, '194968')	helix	0.318	T	0	B	0	B	0.043	N	1	N	-1.245	N	1.84	T	-0.69	N	0.106	0.248	5.174	0.775	0.122	N	-1.005	T	0.021	T	0.707	0	-3.66	-0.31	-0.285	0.994	0.994	9.161
P40818	chr15:50786350_A/G	NP_001122082.1,NM_001128610.2,NP_001269978.1,NM_001283049.1,NP_005145.3,NM_005154.4,XP_006720824.1,XM_006720761.3,XP_011520495.1,XM_011522193.2	Y844	C	{'cancer somatic': ['C']}	{'2IBI': ('Surface', '17.5472', '17.5472', '41.9', ''), '3NHE': ('Surface', '60.7212', '16.4497', '42.7', ''), '2HD5': ('Core', '52.7596', '20.9717', '13.6', 'H'), '3N3K': ('Surface', '57.0302', '27.7521', '16.6', 'E'), '2Y5B': ('Surface', '13.5866', '13.5866', '19.6', ''), '2Y6E': ('Surface', '49.9851', '7.31939', '56.3', 'E'), '3MTN': ('Surface', '60.4664', '13.8164', '26.0', ''), '2GFO': ('Sur…	Core	13.5866	7.31939	None	None	(13.6, '194961')	sheet	0.16	T	0.359	B	0.266	B	0	D	1	D	1.305	L	1.5	T	1.16	N	0.857	2.393	18.77	0.98	0.894	D	-1.074	T	0.08	T	0.732	0	5.18	1.062	1.199	0.997	0.999	15.329
P00519	chr9:133750266_C/T	NP_005148.2,NM_005157.5,NP_009297.2,NM_007313.2	A366	V	{'cancer somatic': ['V']}	{'5BVN': ('Core', '16.4776', 'NONE', '0.0', 'G'), '3EWH': ('Surface', '10.8315', 'NONE', '33.0', 'G'), '4RWI': ('Core isolated chain', 'NONE', 'NONE', '0.0', 'G'), '2HZN': ('Core', '10.4071', 'NONE', '0.0', 'G'), '2HZI': ('Core', '9.85851', 'NONE', '0.0', 'G'), '2SRC': ('Core', '6.96003', 'NONE', '0.0', 'G'), '3WZE': ('Surface', '10.4481', 'NONE', '33.0', 'G'), '2GS6': ('Core', '7.76265', '7.7626…	Contact Ligand	4.93684	5.7131	None	None	(0.0, '342297')	helix	0	D	1	D	0.994	D	0	D	1	D	3.48	M	-0.12	T	-3.71	D	0.973	7.617	34	0.999	0.985	D	0.331	D	0.551	D	0.672	0	5.23	0.871	0.841	1	1	17.802
P00519	chr9:133750263_C/T	NP_005148.2,NM_005157.5,NP_009297.2,NM_007313.2	A365	V	{'cancer somatic': ['V']}	{'5BVN': ('Core', '16.8169', 'NONE', '0.0', 'S'), '3EWH': ('Surface', '9.58662', 'NONE', '33.0', 'S'), '4RWI': ('Core isolated chain', 'NONE', 'NONE', '0.0', ''), '2HZN': ('Core', '9.07365', 'NONE', '0.0', 'S'), '2HZI': ('Core', '10.9299', 'NONE', '0.0', 'S'), '2SRC': ('Contact Ligand', '2.80147', 'NONE', '13.8', 'S'), '3WZE': ('Surface', '9.29705', 'NONE', '33.0', 'S'), '2GS6': ('Core', '8.27876…	Contact Ligand	2.80147	3.22403	None	None	(0.0, '342611')	disorder	0.001	D	1	D	0.978	D	0	D	1	D	4.34	H	-0.05	T	-3.71	D	0.971	7.448	34	0.999	0.985	D	0.637	D	0.629	D	0.672	0	5.23	0.871	0.841	1	1	17.802
P00519	chr9:133747523_C/T	NP_005148.2,NM_005157.5,NP_009297.2,NM_007313.2	T277	A,I	{'cancer somatic': ['A', 'I']}	{'5BVN': ('Surface', '38.809', 'NONE', '22.9', ''), '3EWH': ('Surface', '15.2307', 'NONE', '26.1', ''), '2HZN': ('Surface', '15.6424', 'NONE', '49.8', ''), '2HZI': ('Surface', '11.2058', 'NONE', '54.9', 'S'), '2SRC': ('Core', '9.60501', 'NONE', '9.4', 'S'), '3WZE': ('Surface', '15.5027', 'NONE', '27.3', ''), '2GS6': ('Surface', '9.97384', '11.1766', '72.0', 'H'), '2GS7': ('Core', '13.3288', '19.0…	Contact Protein	4.3664	2.80529	None	None	(0.4, '342548')	disorder	0	D	0.946	P	0.787	P	0	D	1	D	0.845	L	-1.68	D	-5.7	D	0.647	7.363	34	0.999	0.97	D	0.159	D	0.539	D	0.722	0	5.55	0.871	0.847	1	1	18.489
P00519	chr9:133748283_C/T	NP_005148.2,NM_005157.5,NP_009297.2,NM_007313.2	T315	A,I	{'cancer somatic': ['A', 'I']}	{'5BVN': ('Core', '34.2414', 'NONE', '0.0', 'E'), '3EWH': ('Contact Ligand', '3.44994', 'NONE', '0.0', 'E'), '4RWI': ('Core isolated chain', 'NONE', 'NONE', '9.8', 'E'), '2HZN': ('Contact Ligand', '3.19132', 'NONE', '0.3', 'E'), '2HZI': ('Contact Ligand', '3.31132', 'NONE', '0.0', 'E'), '2SRC': ('Contact Ligand', '3.52897', 'NONE', '18.1', 'E'), '3WZE': ('Contact Ligand', '3.53297', 'NONE', '0.0'…	Contact Ligand	1.73329	3.4447	None	None	(0.0, '342292')	sheet	0.002	D	0.999	D	0.989	D	0	D	1	A	0.565	N	-0.02	T	-5.72	D	0.964	6.838	33	0.999	0.967	D	-0.417	T	0.314	T	0.707	0	6.04	0.871	0.935	0.992	0.992	19.583
P00519	chr9:133738400_C/T	NP_005148.2,NM_005157.5,NP_009297.2,NM_007313.2	T267	M	{'cancer somatic': ['M']}	{'5BVN': ('Surface', '39.5034', 'NONE', '36.9', 'E'), '3EWH': ('Surface', '7.5335', 'NONE', '33.8', 'E'), '4RWI': ('Surface isolated chain', 'NONE', 'NONE', '37.7', 'E'), '2HZN': ('Surface', '7.7093', 'NONE', '34.9', 'E'), '2HZI': ('Surface', '8.03253', 'NONE', '32.6', 'E'), '2SRC': ('Surface', '8.4404', 'NONE', '45.6', 'E'), '3WZE': ('Surface', '9.34794', 'NONE', '29.9', 'E'), '2GS6': ('Surface'…	Contact Protein	3.05869	3.04933	None	None	(0.5, '342857')	sheet	0.002	D	1	D	0.992	D	0	D	1	D	0.875	L	-1.7	D	-5.72	D	0.718	7.35	34	0.999	0.936	D	0.276	D	0.616	D	0.737	0	6.03	0.871	0.934	0.987	0.989	19.612
P00519	chr9:133738370_A/G	NP_005148.2,NM_005157.5,NP_009297.2,NM_007313.2	Y257	C	{'cancer somatic': ['C']}	{'5BVN': ('Surface', '36.2781', 'NONE', '16.1', 'E'), '3EWH': ('Core', '6.54977', 'NONE', '7.8', 'E'), '4RWI': ('Core isolated chain', 'NONE', 'NONE', '7.3', 'E'), '2HZN': ('Surface', '6.46633', 'NONE', '26.2', 'E'), '2HZI': ('Surface', '5.7644', 'NONE', '20.2', 'E'), '2SRC': ('Surface', '6.54566', 'NONE', '22.6', 'E'), '3WZE': ('Core', '6.59762', 'NONE', '11.6', 'E'), '2GS6': ('Surface', '6.6490…	Contact Protein	4.68206	2.80205	None	None	(0.0, '342790')	sheet	0	D	1	D	1	D	0	D	1	D	2.59	M	-0.37	T	-8.58	D	0.918	6.106	28.3	0.999	0.952	D	0.13	D	0.521	D	0.737	0	6.03	1.062	1.197	0.998	1	15.794
P00519	chr9:133750428_C/T	NP_005148.2,NM_005157.5,NP_009297.2,NM_007313.2	S420	I,F	{'cancer somatic': ['F', 'I']}	{'5BVN': ('Core', '18.9903', 'NONE', '3.5', 'H'), '3EWH': ('Surface', '13.2305', 'NONE', '33.0', 'H'), '2HZN': ('Core', '13.1565', 'NONE', '6.6', 'H'), '2HZI': ('Core', '18.3538', 'NONE', '5.7', 'H'), '2SRC': ('Core', '14.2048', 'NONE', '5.1', 'H'), '3WZE': ('Surface', '13.0097', 'NONE', '33.0', 'H'), '2GS6': ('Core', '12.1311', '10.6756', '4.6', 'H'), '2GS7': ('Core', '16.2756', '23.8728', '4.5'…	Core	5.79274	5.90673	None	None	(0.0, '342327')	helix	na	na	na	na	na	na	na	na	na	na	na	na	na	na	na	na	na	na	na	na	na	na	na	na	na	na	na	na	na	na	na	na	na	na
P00519	chr9:133738357_T/C	NP_005148.2,NM_005157.5,NP_009297.2,NM_007313.2	Y253	H,C,F	{'cancer somatic': ['H', 'F', 'C']}	{'5BVN': ('Core', '31.7114', 'NONE', '11.7', 'S'), '3EWH': ('Surface', '5.98315', 'NONE', '21.3', 'T'), '4RWI': ('Surface isolated chain', 'NONE', 'NONE', '18.6', 'S'), '2HZI': ('Contact Ligand', '3.32116', 'NONE', '6.6', 'T'), '2SRC': ('Contact Ligand', '4.92328', 'NONE', '20.7', 'S'), '3WZE': ('Surface', '12.5713', 'NONE', '39.8', 'S'), '2GS6': ('Contact Ligand', '2.90045', '2.90045', '25.6', '…	Contact Ligand	2.66862	2.90045	None	None	(0.2, '342743')	disorder	na	na	na	na	na	na	na	na	na	na	na	na	na	na	na	na	na	na	na	na	na	na	na	na	na	na	na	na	na	na	na	na	na	na
P00519	chr9:133738156_G/A	NP_005148.2,NM_005157.5,NP_009297.2,NM_007313.2	V186	I	{'cancer somatic': ['I']}	{'2HCK': ('Core', '11.6129', '7.35942', '4.4', 'S'), '3VS6': ('Core', '11.2016', 'NONE', '7.9', 'S'), '3VS7': ('Core', '40.2564', 'NONE', '11.9', 'E'), '1X27': ('Contact Protein', '17.5617', '3.7069', '15.5', 'E'), '3VS5': ('Core', '39.7615', 'NONE', '8.5', 'S'), '3VS2': ('Core', '40.2759', 'NONE', '8.6', 'S'), '3VS3': ('Core', '40.3184', 'NONE', '7.0', 'S'), '3VS0': ('Core', '11.4441', 'NONE', '…	Contact Protein	11.2016	3.21125	None	None	(1.0, '342493')	disorder	0.365	T	0.776	P	0.568	P	0	D	1	D	-0.79	N	-2.27	D	-0.96	N	0.541	5.332	25.8	0.998	0.918	D	-0.058	T	0.434	T	0.737	0	6.03	0.917	1.047	0.996	0.986	19.612
P00519	chr9:133729510_C/T,chr9:133729510_C/G	NP_005148.2,NM_005157.5,NP_009297.2,NM_007313.2	R47	C,G	{'cancer somatic': ['G', 'C']}	{'2FO0': ('Surface', '31.8644', 'NONE', '88.5', ''), '2J0J': ('Surface', '46.0474', 'NONE', '74.6', ''), '2J0K': ('Surface', '46.766', 'NONE', '84.4', ''), '1K9A': ('Surface isolated chain', 'NONE', 'NONE', '47.1', '')}	Surface	31.8644	None	None	None	(47.1, '342838')	disorder	0	D	1	D	0.969	D	0	D	1	D	1.1	L	0.57	T	-6.42	D	0.959	8.02	35	0.999	0.959	D	-0.578	T	0.269	T	0.722	0	5.73	0.871	0.925	0.999	0.963	18.96
P00519	chr9:133748270_T/A	NP_005148.2,NM_005157.5,NP_009297.2,NM_007313.2	F311	I,L	{'cancer somatic': ['I', 'L']}	{'5BVN': ('Core', '40.8931', 'NONE', '1.1', ''), '3EWH': ('Core', '9.28846', 'NONE', '6.6', ''), '4RWI': ('Core isolated chain', 'NONE', 'NONE', '1.5', ''), '2HZN': ('Core', '10.4108', 'NONE', '14.9', ''), '2HZI': ('Core', '9.70681', 'NONE', '10.3', ''), '3WZD': ('Core', '9.9526', 'NONE', '6.7', ''), '3WZE': ('Core', '10.9322', 'NONE', '3.5', ''), '2GS6': ('Core', '11.003', '11.003', '4.6', ''), …	Contact Protein	5.13387	2.7331	None	None	(0.0, '342360')	sheet	na	na	na	na	na	na	na	na	na	na	na	na	na	na	na	na	na	na	na	na	na	na	na	na	na	na	na	na	na	na	na	na	na	na
P00519	chr9:133738348_G/A,chr9:133738349_G/A	NP_005148.2,NM_005157.5,NP_009297.2,NM_007313.2	G250	R,E	{'cancer somatic': ['E', 'R']}	{'5BVN': ('Surface', '30.2903', 'NONE', '59.8', ''), '3EWH': ('Surface', '6.04913', 'NONE', '72.8', 'E'), '4RWI': ('Surface isolated chain', 'NONE', 'NONE', '47.7', 'E'), '2HZN': ('Surface', '8.55406', 'NONE', '56.3', ''), '2HZI': ('Surface', '6.40953', 'NONE', '98.5', 'G'), '2SRC': ('Contact Ligand', '4.41232', 'NONE', '67.9', 'E'), '3WZE': ('Surface', '8.96831', 'NONE', '60.9', 'E'), '2GS6': ('…	Contact Ligand	2.40751	2.75279	None	None	(1.4, '342846')	sheet	0.001	D	1	D	0.997	D	0	D	1	D	-1.14	N	-1.55	D	-7.63	D	0.85	7.235	34	0.999	0.96	D	0.256	D	0.432	T	0.737	0	6.03	0.917	1.043	0.953	0.956	19.612
P00519	chr9:133747520_A/G	NP_005148.2,NM_005157.5,NP_009297.2,NM_007313.2	D276	H,G	{'cancer somatic': ['G', 'H']}	{'3EWH': ('Surface', '18.327', 'NONE', '101.3', 'T'), '2HZN': ('Surface', '18.4068', 'NONE', '138.5', ''), '2HZI': ('Surface', '15.0634', 'NONE', '82.5', ''), '2SRC': ('Surface', '14.1027', 'NONE', '73.5', 'T'), '3WZE': ('Surface', '18.4617', 'NONE', '57.7', 'T'), '2GS6': ('Surface', '14.9198', '16.271', '85.4', 'H'), '2GS7': ('Surface', '18.231', '21.345', '85.8', 'T'), '2GS2': ('Surface isolate…	Contact Protein	5.85067	2.81909	None	None	(0.8, '342424')	disorder	na	na	na	na	na	na	na	na	na	na	na	na	na	na	na	na	na	na	na	na	na	na	na	na	na	na	na	na	na	na	na	na	na	na
P00519	chr9:133738363_G/A	NP_005148.2,NM_005157.5,NP_009297.2,NM_007313.2	E255	K,V	{'cancer somatic': ['V', 'K']}	{'5BVN': ('Surface', '34.7773', 'NONE', '28.5', ''), '3EWH': ('Surface', '6.84306', 'NONE', '30.7', 'E'), '4RWI': ('Surface isolated chain', 'NONE', 'NONE', '30.8', 'E'), '2HZN': ('Surface', '7.33235', 'NONE', '28.3', 'E'), '2HZI': ('Core', '6.40434', 'NONE', '1.5', 'S'), '2SRC': ('Surface', '5.10924', 'NONE', '28.0', 'E'), '3WZE': ('Core', '6.80845', 'NONE', '11.9', 'E'), '2GS6': ('Surface', '6.…	Contact Protein	3.14117	2.61505	None	None	(0.0, '343187')	sheet	0.001	D	1	D	0.996	D	0	D	1	A	0.785	N	-1.61	D	-3.59	D	0.943	7.269	34	0.999	0.961	D	0.271	D	0.609	D	0.737	0	6.03	0.917	1.043	1	1	19.612
P00519	chr9:133750310_G/T	NP_005148.2,NM_005157.5,NP_009297.2,NM_007313.2	D381	Y,H	{'cancer somatic': ['Y', 'H']}	{'5BVN': ('Surface', '24.525', 'NONE', '18.8', ''), '3EWH': ('Contact Ligand', '3.12213', 'NONE', '33.0', ''), '4RWI': ('Surface isolated chain', 'NONE', 'NONE', '37.8', 'S'), '2HZN': ('Contact Ligand', '2.93107', 'NONE', '16.7', ''), '2HZI': ('Contact Ligand', '3.46747', 'NONE', '1.0', ''), '2SRC': ('Contact Ligand', '3.4956', 'NONE', '25.4', 'S'), '3WZE': ('Contact Ligand', '2.8339', 'NONE', '3…	Contact Ligand	1.88175	2.51712	None	None	(0.0, '343014')	disorder	na	na	na	na	na	na	na	na	na	na	na	na	na	na	na	na	na	na	na	na	na	na	na	na	na	na	na	na	na	na	na	na	na	na
P00519	chr9:133730431_G/A	NP_005148.2,NM_005157.5,NP_009297.2,NM_007313.2	R166	K	{'cancer somatic': ['K']}	{'2HCK': ('Core', '16.487', '16.1327', '8.1', 'E'), '3VS6': ('Core', '16.363', 'NONE', '12.7', 'E'), '3VS7': ('Core', '27.7366', 'NONE', '13.9', 'E'), '1X27': ('Core', '16.7366', '5.3563', '7.1', 'E'), '3VS5': ('Core', '26.6262', 'NONE', '11.5', 'E'), '3VS2': ('Core', '26.5659', 'NONE', '12.4', 'E'), '3VS3': ('Core', '27.3309', 'NONE', '12.1', 'E'), '3VS0': ('Core', '16.5398', 'NONE', '10.7', 'E'…	Core	9.85256	5.3563	None	None	(0.0, '342562')	sheet	0.019	D	0.682	P	0.676	P	0	D	1	D	1.505	L	-2.41	D	-2.87	D	0.718	6.397	29.6	0.997	0.983	D	0.552	D	0.72	D	0.672	0	5.27	0.917	0.941	0.998	0.998	17.969
P00519	chr9:133729537_G/A,chr9:133729538_C/T	NP_005148.2,NM_005157.5,NP_009297.2,NM_007313.2	A56	T,V	{'cancer somatic': ['T', 'V']}	{'2J0J': ('Surface', '38.5977', 'NONE', '17.1', 'H'), '2J0K': ('Core', '40.0527', 'NONE', '15.9', 'H'), '2FO0': ('Surface', '43.2655', 'NONE', '54.9', ''), '4FL2': ('Surface', '32.3441', 'NONE', '28.9', 'H'), '4FL3': ('Surface', '28.7285', 'NONE', '26.1', 'H'), '2ABL': ('Surface isolated chain', 'NONE', 'NONE', '124.1', '')}	Core	28.7285	None	None	None	(15.9, '342663')	helix	0.003	D	0.298	B	0.021	B	0	D	1	D	0.695	N	1.27	T	-2.28	N	0.389	5.305	25.8	0.998	0.953	D	-1.081	T	0.069	T	0.722	0	5.85	0.871	0.925	0.999	0.982	19.226
P00519	chr9:133729585_T/G	NP_005148.2,NM_005157.5,NP_009297.2,NM_007313.2	F72	V	{'cancer somatic': ['V']}	{'2HCK': ('Core', '40.5188', '36.4099', '2.5', 'B'), '3VS6': ('Core', '40.8189', 'NONE', '6.8', 'B'), '1ABQ': ('Core isolated chain', 'NONE', 'NONE', '14.3', 'B'), '1X27': ('Contact Protein', '24.3116', '4.19827', '16.8', 'B'), '3VS5': ('Core', '20.6505', 'NONE', '4.3', 'B'), '3VS2': ('Core', '20.7669', 'NONE', '2.0', 'B'), '1BBZ': ('Contact Protein', 'NONE', '3.89996', '15.5', 'B'), '3VS0': ('Co…	Contact Protein	14.4668	2.90755	None	None	(1.1, '342861')	disorder	0.001	D	0.993	D	0.992	D	0	D	1	D	3.875	H	0.12	T	-6.14	D	0.912	6.221	28.8	0.991	0.95	D	0.161	D	0.505	D	0.722	0	4.45	0.991	0.953	1	1	11.375
P00519	chr9:133748290_C/G	NP_005148.2,NM_005157.5,NP_009297.2,NM_007313.2	F317	L,V	{'cancer somatic': ['L', 'V']}	{'5BVN': ('Surface', '33.9666', 'NONE', '22.4', ''), '3EWH': ('Contact Ligand', '3.42193', 'NONE', '21.9', ''), '4RWI': ('Surface isolated chain', 'NONE', 'NONE', '20.8', ''), '2HZN': ('Contact Ligand', '3.54244', 'NONE', '23.0', ''), '2HZI': ('Contact Ligand', '3.8035', 'NONE', '19.1', ''), '2SRC': ('Contact Ligand', '3.4901', 'NONE', '27.2', ''), '3WZE': ('Contact Ligand', '3.50921', 'NONE', '2…	Contact Ligand	1.82025	3.62119	None	None	(1.6, '342418')	helix	na	na	na	na	na	na	na	na	na	na	na	na	na	na	na	na	na	na	na	na	na	na	na	na	na	na	na	na	na	na	na	na	na	na
P01112	chr11:532670_G/A	NP_001123914.1,NM_001130442.2,NP_001304983.1,NM_001318054.1,NP_005334.1,NM_005343.3,NP_789765.1,NM_176795.4	P179	L	{'cancer somatic': ['L']}	{'1UKV': ('Contact Protein', '27.6812', '4.55244', '57.6', ''), '2BCG': ('Contact Protein', '23.879', '4.21867', '57.4', '')}	Contact Protein	23.879	4.21867	None	None	(57.4, '325228')	disorder	0.151	T	0	B	0	B	0.092	N	1	D	0	N	-0.24	T	-1.1	N	0.193	0.463	7.141	0.847	0.957	D	-1.076	T	0.114	T	0.722	0	0.773	0.917	1.045	0.451	0.384	7.672
P01112	chr11:533535_C/T	NP_001123914.1,NM_001130442.2,NP_001304983.1,NM_001318054.1,NP_005334.1,NM_005343.3,NP_789765.1,NM_176795.4	R123	H,C,P	{'cancer somatic': ['H', 'P', 'C']}	{'4DSU': ('Surface', '11.1769', 'NONE', '30.5', ''), '4DST': ('Surface', '28.1238', 'NONE', '35.2', ''), '1YZK': ('Surface', '21.0926', 'NONE', '34.6', ''), '3GFT': ('Surface', '20.9041', 'NONE', '38.2', ''), '3X1W': ('Surface', '10.6674', 'NONE', '25.9', ''), '1K8R': ('Surface', '20.8045', '27.8746', '36.8', ''), '3X1Z': ('Surface', '10.4839', 'NONE', '24.7', ''), '3V4F': ('Surface', '22.1887', …	Contact Protein	6.87676	2.89206	None	None	(19.8, '325370')	disorder	na	na	na	na	na	na	na	na	na	na	na	na	na	na	na	na	na	na	na	na	na	na	na	na	na	na	na	na	na	na	na	na	na	na
P01112	chr11:534286_C/T,chr11:534286_C/G,chr11:534285_C/T,chr11:534285_C/A,chr11:534286_C/A	NP_001123914.1,NM_001130442.2,NP_001304983.1,NM_001318054.1,NP_005334.1,NM_005343.3,NP_789765.1,NM_176795.4	G13	C,S,R,D,V	{'other diseases': ['S', 'R', 'V', 'D', 'C'], 'cancer somatic': ['S', 'R', 'V', 'D', 'C']}	{'4DSU': ('Contact Ligand', '2.74573', 'NONE', '35.4', 'T'), '2VH5': ('Surface', '28.2402', '8.72424', '23.6', 'T'), '1YZK': ('Surface', '6.36602', 'NONE', '35.7', 'T'), '3GFT': ('Surface', '6.63141', 'NONE', '18.8', 'T'), '3DDC': ('Core', '6.437', '14.8059', '12.6', 'T'), '1K8R': ('Surface', '6.96882', '13.3008', '19.3', 'T'), '4DST': ('Core', '19.6193', 'NONE', '14.3', 'T'), '3X1Z': ('Contact L…	Contact Ligand	1.81355	3.15165	None	None	(0.0, '325458')	disorder	0	D	0.786	P	0.448	P	0	D	1	D	3.255	M	-0.81	T	-7.68	D	0.949	6.022	27.9	0.995	0.994	D	0.434	D	0.484	T	0.767	0	3	0.871	0.852	0.984	0.574	14.152
P01112	chr11:533873_C/G,chr11:533874_T/C,chr11:533875_G/T,chr11:533874_T/A	NP_001123914.1,NM_001130442.2,NP_001304983.1,NM_001318054.1,NP_005334.1,NM_005343.3,NP_789765.1,NM_176795.4	Q61	P,K,R,L,H	{'cancer somatic': ['R', 'P', 'L', 'K', 'H']}	{'4DSU': ('Surface', '9.76239', 'NONE', '51.1', ''), '2VH5': ('Contact Protein', '27.1907', '3.33877', '26.2', 'S'), '1YZK': ('Surface', '8.42102', 'NONE', '71.0', ''), '3GFT': ('Surface', '8.33202', 'NONE', '52.1', 'S'), '3X1W': ('Surface', '7.90332', 'NONE', '41.0', 'T'), '1K8R': ('Surface', '7.4558', '8.6177', '27.2', 'S'), '1P2V': ('Surface', '8.4862', 'NONE', '37.2', 'S'), '3X1Z': ('Contact …	Contact Protein	2.71251	2.47458	None	None	(0.3, '325212')	disorder	0.008	D	0.076	B	0.037	B	0	D	1	D	3.43	M	-1.81	D	-4.58	D	0.723	1.64	14.07	0.913	0.555	D	-0.27	T	0.594	D	0.722	0	-1.36	-0.604	-0.394	0.913	0.824	9.921
P01112	chr11:533552_C/G	NP_001123914.1,NM_001130442.2,NP_001304983.1,NM_001318054.1,NP_005334.1,NM_005343.3,NP_789765.1,NM_176795.4	K117	R,N	{'other diseases': ['R', 'N'], 'cancer somatic': ['R', 'N']}	{'4DSU': ('Contact Ligand', '3.09098', 'NONE', '10.3', ''), '2VH5': ('Core', '29.6141', '12.1012', '12.9', ''), '1YZK': ('Core', '10.508', 'NONE', '8.9', ''), '3GFT': ('Core', '10.4663', 'NONE', '10.8', ''), '3X1W': ('Contact Ligand', '2.98113', 'NONE', '10.5', ''), '1YZN': ('Core', '10.5049', 'NONE', '9.9', ''), '1P2V': ('Core', '10.4631', 'NONE', '11.3', ''), '3X1Z': ('Contact Ligand', '3.11777…	Contact Ligand	2.45722	2.92978	None	None	(1.7, '325225')	sheet	0.011	D	0.979	D	0.815	P	0	D	1	D	5.03	H	-2.31	D	-4.46	D	0.733	5.924	27.6	0.998	0.912	D	0.624	D	0.845	D	0.722	0	2.12	0.871	0.935	0.992	1	6.17
P01112	chr11:533881_C/T	NP_001123914.1,NM_001130442.2,NP_001304983.1,NM_001318054.1,NP_005334.1,NM_005343.3,NP_789765.1,NM_176795.4	A59	T,G	{'cancer somatic': ['T', 'G']}	{'4DSU': ('Surface', '6.62944', 'NONE', '18.8', ''), '2VH5': ('Core', '24.3662', '8.58288', '6.0', ''), '1YZK': ('Surface', '5.15748', 'NONE', '21.3', ''), '3GFT': ('Core', '6.11077', 'NONE', '6.3', ''), '3X1W': ('Core', '6.37808', 'NONE', '7.3', ''), '1K8R': ('Contact Ligand', '4.97223', '8.45773', '14.9', ''), '4DST': ('Core', '11.6405', 'NONE', '6.1', ''), '3X1Z': ('Contact Ligand', '4.01596',…	Contact Ligand	2.55237	2.56117	None	None	(0.0, '325447')	disorder	na	na	na	na	na	na	na	na	na	na	na	na	na	na	na	na	na	na	na	na	na	na	na	na	na	na	na	na	na	na	na	na	na	na
P01112	chr11:533815_C/T	NP_001123914.1,NM_001130442.2,NP_001304983.1,NM_001318054.1,NP_005334.1,NM_005343.3,NP_789765.1,NM_176795.4	V81	M,L	{'cancer somatic': ['M', 'L']}	{'4DSU': ('Core', '6.38082', 'NONE', '0.0', 'E'), '2VH5': ('Core', '22.2605', '12.8207', '0.0', 'E'), '1YZK': ('Core', '9.991', 'NONE', '0.5', 'E'), '3GFT': ('Core', '9.84082', 'NONE', '0.1', 'E'), '3X1W': ('Core', '6.37333', 'NONE', '0.1', 'E'), '1K8R': ('Core', '8.8057', '17.0182', '0.0', 'E'), '1P2V': ('Core', '9.99656', 'NONE', '0.0', 'E'), '3X1Z': ('Core', '6.40695', 'NONE', '0.3', 'E'), '3C…	Core	5.42796	7.6583	None	None	(0.0, '325390')	sheet	na	na	na	na	na	na	na	na	na	na	na	na	na	na	na	na	na	na	na	na	na	na	na	na	na	na	na	na	na	na	na	na	na	na
P01112	chr11:534288_C/T,chr11:534289_C/T,chr11:534289_C/A,chr11:534288_C/A,chr11:534289_C/G,chr11:534288_C/G	NP_001123914.1,NM_001130442.2,NP_001304983.1,NM_001318054.1,NP_005334.1,NM_005343.3,NP_789765.1,NM_176795.4	G12	A,C,E,D,S,R,V	{'other diseases': ['V', 'R', 'S', 'D', 'E', 'C', 'A'], 'cancer somatic': ['V', 'R', 'S', 'D', 'E', 'C', 'A']}	{'4DSU': ('Contact Ligand', '3.7653', 'NONE', '51.7', 'T'), '2VH5': ('Contact Protein', '29.3569', '4.67748', '48.2', 'T'), '1YZK': ('Surface', '6.88996', 'NONE', '45.3', 'T'), '3GFT': ('Surface', '7.38698', 'NONE', '37.0', 'T'), '3DDC': ('Surface', '7.16098', '14.8355', '33.8', 'T'), '1K8R': ('Surface', '7.32092', '14.1483', '31.4', 'T'), '4DST': ('Surface', '19.046', 'NONE', '48.3', 'T'), '3X1Z…	Contact Ligand	1.69137	2.70759	None	None	(2.0, '325458')	disorder	0.003	D	0.86	P	0.708	P	0	D	1	D	2.215	M	-1.14	T	-4.66	D	0.863	4.25	23.9	0.995	0.994	D	0.155	D	0.51	D	0.767	0	3	0.871	0.852	0.975	0.552	14.152
P36888	chr13:28602340_G/T	NP_004110.2,NM_004119.2	N676	K	{'cancer somatic': ['K']}	{'3EWH': ('Surface', '7.59825', 'NONE', '16.5', ''), '4RWI': ('Core isolated chain', 'NONE', 'NONE', '6.6', ''), '2HZN': ('Surface', '6.50559', 'NONE', '21.6', ''), '2HZI': ('Surface', '7.0108', 'NONE', '26.1', ''), '3WZD': ('Core', '7.36691', 'NONE', '6.9', ''), '3WZE': ('Surface', '7.12933', 'NONE', '20.5', ''), '2GS6': ('Surface', '6.94124', '6.94124', '23.2', ''), '2GS7': ('Surface', '12.7547…	Contact Ligand	2.86342	2.95671	None	None	(0.2, '126066')	helix	0	D	1	D	0.999	D	0	D	0.996	D	0.02	N	-2.34	D	-5.77	D	0.412	3.36	22.9	0.983	0.823	D	0.019	D	0.552	D	0.615	0	-6.5	-1.984	-0.53	0.964	0.985	20.04
P36888	chr13:28602329_G/A	NP_004110.2,NM_004119.2	A680	V	{'cancer somatic': ['V']}	{'3EWH': ('Core', '9.23251', 'NONE', '0.0', 'E'), '4RWI': ('Core isolated chain', 'NONE', 'NONE', '2.4', 'E'), '2HZN': ('Core', '10.1635', 'NONE', '0.0', 'E'), '2HZI': ('Core', '8.59061', 'NONE', '0.0', 'E'), '3WZD': ('Core', '10.1946', 'NONE', '0.0', 'E'), '3WZE': ('Core', '11.3566', 'NONE', '0.0', 'E'), '2GS6': ('Core', '13.1073', '13.1073', '1.7', 'E'), '2GS7': ('Core', '16.8402', '16.9765', '…	Contact Protein	2.82785	2.81596	None	None	(0.0, '125565')	sheet	0	D	1	D	0.999	D	0	D	1	D	0.41	N	-1.51	D	-3.85	D	0.818	6.856	33	0.999	0.994	D	0.167	D	0.532	D	0.554	0	5.71	0.917	1.048	0.992	0.947	19.851
P36888	chr13:28592629_T/C,chr13:28592630_C/G	NP_004110.2,NM_004119.2	D839	H,G	{'cancer somatic': ['H', 'G']}	{'3EWH': ('Surface', '11.6084', 'NONE', '33.0', ''), '2HZN': ('Surface', '17.9753', 'NONE', '89.1', 'S'), '2HZI': ('Surface', '23.9989', 'NONE', '90.9', 'T'), '3RI1': ('Core', '18.4427', 'NONE', '5.4', ''), '2SRC': ('Surface', '11.2154', 'NONE', '43.2', ''), '3WZE': ('Surface', '12.8113', 'NONE', '33.0', ''), '2GS6': ('Surface', '19.4849', '21.5816', '67.0', 'T'), '2GS7': ('Surface', '17.3177', '…	Contact Protein	5.02578	3.42469	None	None	(5.4, '125772')	disorder	0	D	0.827	P	0.837	P	0	D	1	D	0.57	N	-1.77	D	-6.36	D	0.972	6.657	32	0.999	0.992	D	0.14	D	0.536	D	0.554	0	5.84	0.991	1.061	0.994	0.981	16.283
P36888	chr13:28588590_G/A,chr13:28588591_C/T	NP_004110.2,NM_004119.2	A953	T,V	{'cancer somatic': ['V', 'T']}	{'1SM2': ('Surface', '30.3741', 'NONE', '84.7', 'H'), '3EWH': ('Surface', '32.4609', 'NONE', '33.0', ''), '2HZN': ('Surface', '23.2253', 'NONE', '54.9', 'H'), '2HZI': ('Surface', '26.1992', 'NONE', '37.1', 'H'), '2SRC': ('Surface', '37.2651', 'NONE', '43.7', ''), '2GS6': ('Core', '27.2729', '25.807', '13.6', 'T'), '2GS2': ('Surface isolated chain', 'NONE', 'NONE', '17.3', ''), '3PYY': ('Surface',…	Contact Protein	4.91472	3.66692	None	None	(1.1, '125716')	helix	0.18	T	0.949	P	0.415	B	0	D	0.917	D	0.805	L	-1.07	T	-0.62	N	0.306	1.936	15.81	0.989	0.778	D	-0.618	T	0.26	T	0.554	0	5.79	0.871	0.892	0.993	0.988	8.894
P36888	chr13:28608113_G/A	NP_004110.2,NM_004119.2	S618	L	{'cancer somatic': ['L']}	{'3EWH': ('Surface', '6.04913', 'NONE', '72.8', 'E'), '4RWI': ('Surface isolated chain', 'NONE', 'NONE', '47.7', 'E'), '2HZN': ('Surface', '8.55406', 'NONE', '56.3', ''), '2HZI': ('Surface', '6.40953', 'NONE', '98.5', 'G'), '2SRC': ('Contact Ligand', '4.41232', 'NONE', '67.9', 'E'), '3WZE': ('Surface', '8.96831', 'NONE', '60.9', 'E'), '2GS6': ('Surface', '6.02429', '6.02429', '70.7', 'E'), '2GS7'…	Contact Ligand	2.40751	3.10303	None	None	(2.9, '126083')	sheet	0.002	D	1	D	0.999	D	0	D	1	D	1.82	L	-1.76	D	-4.04	D	0.909	6.921	33	0.999	0.989	D	0.429	D	0.698	D	0.554	0	5.93	0.866	1.048	0.947	0.685	20.341
P36888	chr13:28608116_C/A,chr13:28608116_C/T	NP_004110.2,NM_004119.2	G617	E,V	{'cancer somatic': ['V', 'E']}	{'3EWH': ('Contact Ligand', '4.2738', 'NONE', '36.7', 'E'), '4RWI': ('Surface isolated chain', 'NONE', 'NONE', '42.7', 'E'), '2HZN': ('Surface', '8.4713', 'NONE', '98.7', ''), '2HZI': ('Contact Ligand', '4.06932', 'NONE', '25.9', 'G'), '3WZD': ('Contact Ligand', '3.14982', 'NONE', '131.5', ''), '3WZE': ('Surface', '5.93922', 'NONE', '24.2', 'E'), '2GS6': ('Surface', '5.32164', '5.32164', '40.8', …	Contact Ligand	2.19942	3.36778	None	None	(0.0, '126173')	sheet	0	D	1	D	1	D	0	D	1	D	3.05	M	-3.57	D	-7.47	D	0.947	6.753	32	0.998	0.988	D	1.045	D	0.932	D	0.447	0	5.93	0.824	0.935	0.949	0.708	20.341
P36888	chr13:28626716_C/T,chr13:28626715_A/G	NP_004110.2,NM_004119.2	V194	A,M	{'cancer somatic': ['M', 'A']}	{'3QS7': ('Surface', 'NONE', '19.7701', '16.9', 'E'), '2J0K': ('Surface', '47.1937', 'NONE', '20.8', ''), '2J0J': ('Surface', '46.6194', 'NONE', '20.2', 'E')}	Surface	46.6194	19.7701	None	None	(16.9, '125994')	sheet	0.028	D	0.955	P	0.596	P	0.006	N	0.879	D	0.895	L	-1.29	T	-0.93	N	0.433	3.219	22.7	0.996	0.969	D	-0.223	T	0.396	T	0.554	0	5.41	1.062	1.199	0.093	0.826	14.037
P36888	chr13:28608341_T/C	NP_004110.2,NM_004119.2	Y572	C	{'cancer somatic': ['C']}	{'2HCK': ('Surface', '18.3026', '18.3026', '39.1', ''), '3VS6': ('Surface', '16.6166', 'NONE', '45.7', ''), '3VS7': ('Surface', '43.129', 'NONE', '51.9', ''), '3VS3': ('Surface', '43.1606', 'NONE', '44.2', ''), '3VS0': ('Surface', '17.0466', 'NONE', '53.9', ''), '4FOD': ('Surface', '15.978', 'NONE', '33.0', 'E'), '4Y93': ('Surface', '24.1183', 'NONE', '24.3', 'G'), '1RJB': ('Surface isolated chai…	Core	7.35358	16.2471	None	None	(3.1, '126300')	sheet	0	D	1	D	0.999	D	0	D	1	D	2.49	M	-1.39	T	-8.38	D	0.833	5.456	26.1	0.998	0.99	D	0.51	D	0.69	D	0.616	0	5.83	0.991	1.061	1	0.988	16.198
P36888	chr13:28589742_C/T	NP_004110.2,NM_004119.2	E880	K	{'cancer somatic': ['K']}	{'3EWH': ('Surface', '14.4658', 'NONE', '33.0', 'H'), '4RWI': ('Core isolated chain', 'NONE', 'NONE', '0.0', 'H'), '2HZN': ('Core', '14.0672', 'NONE', '0.0', 'H'), '3F3V': ('Core', '15.3426', 'NONE', '0.6', 'H'), '2HZI': ('Core', '14.9791', 'NONE', '0.9', 'H'), '2SRC': ('Core', '9.79454', 'NONE', '1.7', 'H'), '3WZE': ('Surface', '14.0986', 'NONE', '33.0', 'H'), '2GS6': ('Core', '9.63269', '8.9195…	Contact Protein	4.6441	3.17908	None	None	(0.0, '125997')	helix	0.002	D	1	D	1	D	0	D	1	D	3.89	H	-3.46	D	-3.66	D	0.942	7.827	35	0.999	0.972	D	1.081	D	0.948	D	0.554	0	5.74	0.871	0.935	0.999	0.994	19.893
P36888	chr13:28608087_C/T	NP_004110.2,NM_004119.2	A627	T	{'cancer somatic': ['T']}	{'3EWH': ('Core', '9.08538', 'NONE', '2.2', 'E'), '3WZD': ('Core', '8.91238', 'NONE', '2.4', 'E'), '3WZE': ('Core', '9.1953', 'NONE', '2.0', 'E'), '2OG8': ('Core', '8.9207', 'NONE', '0.3', 'E'), '4NKS': ('Surface', '17.6129', 'NONE', '32.8', ''), '4QQC': ('Core', '9.33371', 'NONE', '1.6', 'E'), '4QQJ': ('Core isolated chain', 'NONE', 'NONE', '1.9', 'E'), '4NKA': ('Core', '9.19597', '33.6316', '1.…	Contact Protein	3.34429	2.80205	None	None	(0.0, '125753')	sheet	0	D	1	D	0.999	D	0	D	1	D	2.42	M	-1.94	D	-3.67	D	0.701	7.445	34	0.999	0.988	D	0.631	D	0.775	D	0.554	0	5.93	0.824	0.935	0.994	0.949	20.341
P36888	chr13:28608276_A/G,chr13:28608276_A/T	NP_004110.2,NM_004119.2	F594	I,L	{'cancer somatic': ['I', 'L']}	{'4CTB': ('Surface', '22.5765', 'NONE', '33.0', 'E'), '2JIV': ('Core', '9.59665', 'NONE', '5.5', ''), '4XMO': ('Surface', '24.3452', 'NONE', '33.0', 'G'), '3AOX': ('Surface', '19.408', 'NONE', '33.0', 'E'), '2HZN': ('Surface', '26.0043', 'NONE', '79.7', 'S'), '4TT7': ('Surface', '21.7223', 'NONE', '33.0', 'E'), '3GT8_na': ('Contact Protein', '14.9581', '3.76878', '7.2', ''), '1FPU': ('Surface', '…	Contact Protein	6.26162	3.57238	None	None	(0.4, '125602')	helix	0.366	T	1	D	0.998	D	0	D	1	D	1.905	M	-2.37	D	-1.75	N	0.719	3.365	22.9	0.997	0.953	D	0.497	D	0.777	D	0.447	0	5.83	1.062	1.199	0.997	0.984	16.198
P36888	chr13:28592705_C/T,chr13:28592704_G/A,chr13:28592705_C/A	NP_004110.2,NM_004119.2	A814	S,T,V	{'cancer somatic': ['S', 'T', 'V']}	{'3EWH': ('Surface', '10.8315', 'NONE', '33.0', 'G'), '4RWI': ('Core isolated chain', 'NONE', 'NONE', '0.0', 'G'), '2HZN': ('Core', '10.4071', 'NONE', '0.0', 'G'), '2HZI': ('Core', '9.85851', 'NONE', '0.0', 'G'), '2SRC': ('Core', '6.96003', 'NONE', '0.0', 'G'), '3WZE': ('Surface', '10.4481', 'NONE', '33.0', 'G'), '2GS6': ('Core', '7.76265', '7.76265', '0.0', 'G'), '2GS7': ('Core', '7.63665', '8.6…	Contact Protein	4.93684	3.62054	None	None	(0.0, '125570')	helix	0	D	1	D	1	D	0	D	1	D	2.795	M	-2.61	D	-3.65	D	0.883	7.283	34	0.999	0.995	D	0.84	D	0.85	D	0.554	0	5.88	0.917	1.048	1	0.996	20.221
P36888	chr13:28592642_C/G,chr13:28592642_C/T,chr13:28592641_T/A,chr13:28592640_A/C,chr13:28592642_C/A	NP_004110.2,NM_004119.2	D835	A,E,F,H,N,V,Y	{'cancer somatic': ['Y', 'N', 'H', 'E', 'F', 'A', 'V']}	{'3WZE': ('Surface', '11.7667', 'NONE', '33.0', ''), '2GS6': ('Surface', '10.9325', '16.8529', '44.7', 'E'), '2GS7': ('Core', '12.9964', '22.6175', '1.3', 'H'), '2GS2': ('Surface isolated chain', 'NONE', 'NONE', '33.3', 'E'), '3ZC5': ('Surface', '6.66722', 'NONE', '33.0', 'S'), '4QQJ': ('Surface isolated chain', 'NONE', 'NONE', '40.3', ''), '4QQT': ('Surface isolated chain', 'NONE', 'NONE', '40.7…	Contact Ligand	2.72222	4.24624	None	None	(0.3, '125925')	sheet	0	D	0.999	D	0.998	D	0	D	1	D	0.79	N	-1.74	D	-8.17	D	0.949	6.963	33	0.995	0.993	D	0.288	D	0.589	D	0.554	0	5.84	0.991	1.061	0.991	0.994	16.283
P36888	chr13:28599077_C/T	NP_004110.2,NM_004119.2	M737	I,V	{'cancer somatic': ['V', 'I']}	{'4ID7': ('Surface', '21.1019', 'NONE', '75.5', ''), '4EWH_na': ('Surface', '18.3023', '37.5698', '69.9', ''), '3EWH': ('Surface', '23.8444', 'NONE', '18.3', ''), '3L9P': ('Surface isolated chain', 'NONE', 'NONE', '33.0', 'S'), '3AOX': ('Surface', '11.9918', 'NONE', '33.0', 'B'), '4CCU': ('Surface', '15.502', 'NONE', '33.0', 'S'), '4QQT': ('Surface isolated chain', 'NONE', 'NONE', '91.0', 'T'), '…	Core	7.83624	24.4277	None	None	(2.2, '125860')	disorder	0.476	T	0.376	B	0.173	B	0.002	N	0.873	N	-0.08	N	-0.97	T	-0.33	N	0.3	1.926	15.75	0.924	0.842	D	-0.905	T	0.173	T	0.554	0	2.83	0.871	0.935	0.98	0.998	4.058
P36888	chr13:28608309_C/T	NP_004110.2,NM_004119.2	G583	S	{'cancer somatic': ['S']}	{'4TYG': ('Surface isolated chain', 'NONE', 'NONE', '102.2', 'T'), '2F4J': ('Surface', '30.2981', 'NONE', '158.5', ''), '2HCK': ('Core', '22.2927', '21.1059', '2.3', ''), '3VS6': ('Core', '21.7969', 'NONE', '5.3', ''), '3AOX': ('Surface', '24.2936', 'NONE', '33.0', 'H'), '4R1Y': ('Surface', '18.6215', 'NONE', '33.0', ''), '2I1M': ('Core', '9.94573', 'NONE', '4.3', ''), '3VS0': ('Core', '22.4933',…	Contact Protein	2.6988	2.69111	None	None	(0.1, '126359')	sheet	0.005	D	1	D	1	D	0	N	1	D	1.01	L	-2.4	D	-2.53	D	0.338	5.657	26.7	0.997	0.939	D	0.152	D	0.682	D	0.447	0	4.99	0.871	0.935	0.919	0.025	14.678
Q03164	chr11:118392684_C/T,chr11:118392685_G/A	NP_001184033.1,NM_001197104.1,NP_005924.2,NM_005933.3	R3903	H,C	{'cancer somatic': ['H', 'C']}	{'3K5K': ('Surface', '28.9498', 'NONE', '33.0', 'G'), '2O8J': ('Surface', '28.7822', 'NONE', '33.0', 'G'), '4YPU': ('Surface', '16.4555', 'NONE', '33.0', 'G'), '3RJW': ('Surface', '21.0708', '12.7679', '33.0', 'G'), '4YPA': ('Surface', '29.8899', 'NONE', '33.0', 'G'), '2BQZ': ('Contact Ligand', '3.62541', '3.62541', '1.8', 'G'), '4YPE': ('Surface', '16.3344', 'NONE', '33.0', 'G'), '4IJ8': ('Conta…	Contact Ligand	2.96602	2.96602	None	None	(0.9, '203937')	helix	0	D	1	D	1	D	0	D	1	D	4.585	H	-2.07	D	-6.35	D	0.964	8.22	35	0.998	0.993	D	1.024	D	0.881	D	0.719	0	5.5	0.871	0.935	0.998	0.996	19.592
Q03164	chr11:118365419_G/A	NP_001184033.1,NM_001197104.1,NP_005924.2,NM_005933.3	R1764	H	{'cancer somatic': ['H']}	{'3LQJ': ('Surface', '18.8206', '12.4432', '33.0', 'H'), '3LQH': ('Surface', '29.278', 'NONE', '33.0', 'H'), '3LQI': ('Surface', '18.9398', '13.1629', '33.0', 'H')}	Surface	18.8206	12.4432	None	None	(33.0, '203944')	helix	0.001	D	1	D	0.993	D	0	D	1	D	1.39	L	0.95	T	-2.06	N	0.531	7.673	35	0.999	0.989	D	-0.749	T	0.227	T	0.707	0	5.96	0.917	1.048	0.998	1	20.401
Q03164	chr11:118391552_G/A	NP_001184033.1,NM_001197104.1,NP_005924.2,NM_005933.3	R3819	H	{'cancer somatic': ['H']}	{'4Z4P': ('Surface', '27.4545', 'NONE', '33.0', 'H'), '3K5K': ('Surface', '8.66045', 'NONE', '33.0', 'S'), '3OPE': ('Surface', '19.8666', 'NONE', '33.0', 'E'), '4YPE': ('Surface', '20.2616', 'NONE', '33.0', 'E'), '4YNM': ('Surface', '20.2001', 'NONE', '33.0', 'E'), '4I51': ('Surface', '26.8999', '10.7702', '33.0', 'S'), '4YPU': ('Surface', '20.1379', 'NONE', '33.0', 'E'), '4YNP': ('Surface', '20.…	Surface	8.66045	10.6202	None	None	(33.0, '203930')	sheet	0.002	D	1	D	0.979	D	0	D	1	D	2.72	M	-1.84	D	-3.87	D	0.817	7.522	34	0.998	0.99	D	0.712	D	0.789	D	0.707	0	5.68	0.917	1.048	0.988	0.972	19.772
Q03164	chr11:118392870_C/T,chr11:118392871_G/A	NP_001184033.1,NM_001197104.1,NP_005924.2,NM_005933.3	R3965	Q,W	{'cancer somatic': ['Q', 'W']}	{'2O8J': ('Surface', '36.6137', 'NONE', '33.0', 'S'), '3K5K': ('Surface', '40.0626', 'NONE', '33.0', 'S'), '4Z4P': ('Contact Ligand', '4.17782', 'NONE', '33.0', ''), '4YPE': ('Contact Ligand', '3.83529', 'NONE', '33.0', ''), '3OOI': ('Contact Ligand', '4.25764', 'NONE', '44.0', ''), '4I51': ('Surface', '9.06114', '10.203', '33.0', 'S'), '4YPU': ('Contact Ligand', '4.1164', 'NONE', '33.0', ''), '4…	Contact Ligand	3.83529	8.2914	None	None	(33.0, '203930')	disorder	0	D	1	D	0.998	D	0	D	1	D	4.3	H	-1.83	D	-6.26	D	0.965	8.184	35	0.998	0.982	D	0.948	D	0.856	D	0.719	0	5.65	0.871	0.935	0.998	0.999	15.632
Q03164	chr11:118391537_T/C	NP_001184033.1,NM_001197104.1,NP_005924.2,NM_005933.3	L3814	P	{'cancer somatic': ['P']}	{'4IJ8': ('Surface', '19.5366', '22.2635', '39.2', 'H'), '3OOI': ('Core', '38.9605', 'NONE', '8.0', ''), '4I51': ('Contact Protein', '21.641', '3.22925', '33.0', 'S'), '2O8J': ('Contact Ligand', '4.60433', 'NONE', '40.6', ''), '2R3A': ('Core', '35.8582', 'NONE', '1.7', ''), '2BQZ': ('Surface', '18.6501', '16.5087', '32.4', 'H'), '4MI0': ('Core', '5.13217', 'NONE', '1.1', 'S'), '2W5Y': ('Surface',…	Contact Protein	4.34494	3.22925	None	None	(1.1, '203950')	disorder	0	D	1	D	0.998	D	0	D	1	D	2.79	M	-1.91	D	-5.59	D	0.922	6.531	31	0.997	0.993	D	0.731	D	0.776	D	0.707	0	5.52	0.991	1.061	0.998	0.999	15.636
Q03164	chr11:118361916_T/G	NP_001184033.1,NM_001197104.1,NP_005924.2,NM_005933.3	F1568	V	{'cancer somatic': ['V']}	{'3LQJ': ('Surface', '6.604', '8.38727', '33.0', 'B'), '3LQH': ('Surface', '6.68574', 'NONE', '33.0', 'B'), '3LQI': ('Surface', '6.73044', '8.76201', '33.0', 'E')}	Surface	6.604	8.38727	None	None	(33.0, '203944')	disorder	0.008	D	0.911	P	0.714	P	0	D	1	D	1.83	L	0.09	T	-3.74	D	0.936	6.145	28.4	0.988	0.978	D	0.48	D	0.682	D	0.707	0	5.52	0.991	1.061	1	1	15.663
P01111	chr1:115256538_G/A	NP_002515.1,NM_002524.4	T58	I	{'cancer somatic': ['I']}	{'4DSU': ('Core', '5.27142', 'NONE', '4.1', ''), '2VH5': ('Core', '21.8924', '7.66752', '0.3', 'E'), '1YZK': ('Contact Ligand', '4.66821', 'NONE', '9.3', 'E'), '3GFT': ('Contact Ligand', '4.31627', 'NONE', '0.0', 'E'), '4OJK': ('Core', '7.62518', '9.37051', '3.7', ''), '1K8R': ('Contact Ligand', '2.81977', '9.37309', '2.6', ''), '4DST': ('Core', '7.96261', 'NONE', '1.3', 'E'), '3X1Z': ('Contact L…	Contact Ligand	2.19586	3.36468	None	None	(0.0, '294387')	sheet	0	D	1	D	1	D	0	U	1	D	3.715	H	-2.31	D	-5.62	D	0.981	6.405	29.6	0.999	0.993	D	0.935	D	0.853	D	0.722	0	5.08	0.917	1.048	1	1	18.663
P01111	chr1:115256521_A/T	NP_002515.1,NM_002524.4	Y64	C,F,N	{'cancer somatic': ['N', 'C', 'F']}	{'2VH5': ('Contact Protein', '26.2527', '2.50186', '37.2', 'G'), '1YZK': ('Surface', '15.8964', 'NONE', '88.8', 'S'), '3GFT': ('Surface', '17.1227', 'NONE', '81.9', ''), '4OJK': ('Contact Protein', '14.0991', '3.60384', '44.0', 'S'), '1K8R': ('Contact Protein', '9.75612', '3.43191', '40.5', 'G'), '4DST': ('Surface', '13.453', 'NONE', '71.0', 'S'), '3X1Z': ('Surface', '12.8885', 'NONE', '52.7', ''…	Contact Protein	5.22145	2.38208	None	None	(0.0, '294301')	helix	na	na	na	na	na	na	na	na	na	na	na	na	na	na	na	na	na	na	na	na	na	na	na	na	na	na	na	na	na	na	na	na	na	na
P01111	chr1:115256562_G/A	NP_002515.1,NM_002524.4	T50	I	{'cancer somatic': ['I']}	{'4DSU': ('Surface', '26.1817', 'NONE', '42.1', 'E'), '2VH5': ('Surface', '16.2085', '21.0169', '45.3', 'E'), '1YZK': ('Surface', '26.186', 'NONE', '26.0', 'E'), '3GFT': ('Surface', '26.0276', 'NONE', '45.8', 'E'), '4IRU': ('Surface', '26.5602', '14.8749', '29.9', 'E'), '1K8R': ('Surface', '25.1475', '12.7513', '52.5', 'E'), '1P2V': ('Surface', '26.2782', 'NONE', '54.0', 'E'), '1XTS': ('Surface',…	Contact Protein	10.7443	2.47543	None	None	(7.7, '294453')	sheet	0.054	T	0.185	B	0.074	B	0	U	1	D	0.515	N	-1.11	T	-3.68	D	0.864	4.801	24.8	0.997	0.993	D	-0.741	T	0.175	T	0.722	0	4.16	0.917	1.048	1	1	15.112
P01111	chr1:115256533_C/T,chr1:115256532_C/T	NP_002515.1,NM_002524.4	G60	R,E	{'cancer somatic': ['R', 'E']}	{'4DSU': ('Surface', '7.04992', 'NONE', '42.4', ''), '2VH5': ('Core', '26.6721', '6.91931', '9.1', ''), '1YZK': ('Core', '6.01923', 'NONE', '7.7', 'S'), '3GFT': ('Core', '6.24176', 'NONE', '14.0', 'S'), '4OJK': ('Core', '8.60447', '8.90343', '5.4', 'T'), '1K8R': ('Surface', '5.07912', '11.3689', '16.2', ''), '4DST': ('Core', '15.1688', 'NONE', '11.2', 'S'), '3X1Z': ('Contact Ligand', '2.85701', '…	Contact Ligand	2.25998	2.85187	None	None	(0.0, '294325')	disorder	0	D	1	D	1	D	0	U	1	D	4.38	H	-3.26	D	-7.49	D	0.982	6.866	33	0.998	0.987	D	1.101	D	0.945	D	0.722	0	5.08	0.871	0.935	1	1	18.663
P01111	chr1:115256566_C/T	NP_002515.1,NM_002524.4	E49	A,Q,K	{'cancer somatic': ['K', 'A', 'Q']}	{'4DSU': ('Surface', '26.0929', 'NONE', '32.7', 'E'), '4DST': ('Surface', '16.7474', 'NONE', '27.3', 'E'), '3I3S': ('Surface', '26.0161', 'NONE', '58.7', 'E'), '1YZK': ('Surface', '27.8045', 'NONE', '38.5', 'E'), '3GFT': ('Surface', '26.4381', 'NONE', '55.5', 'E'), '3X1W': ('Surface', '25.9501', 'NONE', '55.9', 'E'), '1YZN': ('Surface', '27.7765', 'NONE', '18.6', 'E'), '4K81': ('Surface', '26.58'…	Contact Protein	8.96849	3.6394	None	None	(11.7, '294294')	sheet	na	na	na	na	na	na	na	na	na	na	na	na	na	na	na	na	na	na	na	na	na	na	na	na	na	na	na	na	na	na	na	na	na	na
P01111	chr1:115252246_C/T	NP_002515.1,NM_002524.4	E132	K	{'cancer somatic': ['K']}	{'4DSU': ('Surface', '20.1745', 'NONE', '34.2', 'H'), '2VH5': ('Surface', '24.7289', '28.396', '46.3', 'H'), '3I3S': ('Surface', '20.2771', 'NONE', '39.2', 'H'), '1YZK': ('Surface', '26.1351', 'NONE', '55.3', 'H'), '3GFT': ('Surface', '25.6868', 'NONE', '59.7', 'H'), '3X1W': ('Surface', '20.1061', 'NONE', '39.9', 'H'), '1YZN': ('Surface', '25.934', 'NONE', '35.1', 'H'), '4K81': ('Surface', '20.36…	Contact Protein	11.2644	4.14681	None	None	(20.7, '294336')	helix	0.061	T	0.174	B	0.066	B	0	U	1	D	0.955	L	-1.05	T	-2.64	D	0.598	4.466	24.2	0.998	0.986	D	-0.748	T	0.191	T	0.707	0	4.53	0.871	0.935	0.998	0.998	14.663
P01111	chr1:115256530_G/C,chr1:115256528_T/G,chr1:115256529_T/C,chr1:115256529_T/A,chr1:115256529_T/G,chr1:115256530_G/T	NP_002515.1,NM_002524.4	Q61	E,H,K,L,P,R	{'cancer somatic': ['R', 'P', 'L', 'K', 'H', 'E']}	{'4DSU': ('Surface', '9.76239', 'NONE', '51.1', ''), '2VH5': ('Contact Protein', '27.1907', '3.33877', '26.2', 'S'), '1YZK': ('Surface', '8.42102', 'NONE', '71.0', ''), '3GFT': ('Surface', '8.33202', 'NONE', '52.1', 'S'), '3X1W': ('Surface', '7.90332', 'NONE', '41.0', 'T'), '1K8R': ('Surface', '7.4558', '8.6177', '27.2', 'S'), '1P2V': ('Surface', '8.4862', 'NONE', '37.2', 'S'), '3X1Z': ('Contact …	Contact Protein	2.71251	2.47458	None	None	(0.3, '294186')	disorder	0.001	D	0.915	P	0.765	P	0	U	1	D	2.83	M	-1.75	D	-2.69	D	0.786	3.764	23.4	0.994	0.994	D	0.487	D	0.672	D	0.722	0	5.08	0.917	1.048	1	1	18.663
P01111	chr1:115251173_G/A,chr1:115251173_G/C	NP_002515.1,NM_002524.4	P185	A,H,S,L	{'cancer somatic': ['A', 'S', 'H', 'L']}	{'1UKV': ('Contact Protein', '37.2428', '3.08059', '96.9', ''), '4I1O': ('Surface', '27.7053', '17.8601', '54.7', 'H')}	Contact Protein	27.7053	3.08059	None	None	(54.7, '294294')	helix	na	na	na	na	na	na	na	na	na	na	na	na	na	na	na	na	na	na	na	na	na	na	na	na	na	na	na	na	na	na	na	na	na	na
P01111	chr1:115258718_G/T	NP_002515.1,NM_002524.4	Q22	K	{'cancer somatic': ['K']}	{'4DSU': ('Core', '7.68565', 'NONE', '4.4', 'H'), '2VH5': ('Core', '18.772', '8.16202', '4.6', 'H'), '3I3S': ('Core', '8.19948', 'NONE', '3.6', 'H'), '4JVS': ('Surface', '7.86184', '15.3765', '16.3', 'H'), '3GFT': ('Core', '10.8706', 'NONE', '5.5', 'H'), '3X1W': ('Core', '8.14902', 'NONE', '5.2', 'H'), '1K8R': ('Core', '11.2746', '11.051', '3.2', 'H'), '1P2V': ('Core', '10.8982', 'NONE', '5.8', '…	Contact Ligand	2.83551	3.35331	None	None	(1.4, '294442')	helix	0.002	D	0.974	D	0.908	P	0	U	1	D	2.47	M	-0.43	T	-3.36	D	0.917	4.061	23.7	0.996	0.933	D	-0.107	T	0.393	T	0.628	0	4.67	0.917	1.048	1	1	14.379
P01111	chr1:115252204_C/T	NP_002515.1,NM_002524.4	A146	P,T	{'cancer somatic': ['T', 'P']}	{'4DSU': ('Contact Ligand', '2.84982', 'NONE', '0.0', 'T'), '2VH5': ('Core', '23.8542', '10.9997', '0.0', 'T'), '4JVS': ('Contact Ligand', '2.8081', '11.8109', '0.0', 'T'), '3GFT': ('Core', '10.6839', 'NONE', '0.0', 'T'), '3X1W': ('Contact Ligand', '2.87905', 'NONE', '0.0', 'T'), '1YZN': ('Core', '10.7282', 'NONE', '0.0', 'T'), '1P2V': ('Core', '10.684', 'NONE', '0.0', 'T'), '3X1Z': ('Contact Lig…	Contact Ligand	2.11183	5.52221	None	None	(0.0, '294182')	disorder	na	na	na	na	na	na	na	na	na	na	na	na	na	na	na	na	na	na	na	na	na	na	na	na	na	na	na	na	na	na	na	na	na	na
P01111	chr1:115251265_T/C	NP_002515.1,NM_002524.4	D154	A,G,N	{'cancer somatic': ['G', 'A', 'N']}	{'4DSU': ('Surface', '13.3387', 'NONE', '50.1', 'H'), '2VH5': ('Surface', '18.4027', '19.6248', '51.8', 'H'), '1YZK': ('Surface', '19.6999', 'NONE', '37.3', 'H'), '3GFT': ('Surface', '18.5721', 'NONE', '46.4', 'H'), '3X1W': ('Surface', '13.0571', 'NONE', '33.8', 'H'), '1K8R': ('Surface', '18.013', '18.7491', '57.8', 'H'), '4DST': ('Surface', '17.6142', 'NONE', '57.2', 'H'), '3X1Z': ('Surface', '1…	Contact Protein	12.4733	4.07679	None	None	(24.7, '294432')	helix	na	na	na	na	na	na	na	na	na	na	na	na	na	na	na	na	na	na	na	na	na	na	na	na	na	na	na	na	na	na	na	na	na	na
P01111	chr1:115256535_G/T,chr1:115256536_C/T	NP_002515.1,NM_002524.4	A59	P,T,D	{'cancer somatic': ['T', 'D', 'P']}	{'4DSU': ('Surface', '6.62944', 'NONE', '18.8', ''), '2VH5': ('Core', '24.3662', '8.58288', '6.0', ''), '1YZK': ('Surface', '5.15748', 'NONE', '21.3', ''), '3GFT': ('Core', '6.11077', 'NONE', '6.3', ''), '3X1W': ('Core', '6.37808', 'NONE', '7.3', ''), '1K8R': ('Contact Ligand', '4.97223', '8.45773', '14.9', ''), '4DST': ('Core', '11.6405', 'NONE', '6.1', ''), '3X1Z': ('Contact Ligand', '4.01596',…	Contact Ligand	2.55237	2.56117	None	None	(0.0, '294271')	disorder	na	na	na	na	na	na	na	na	na	na	na	na	na	na	na	na	na	na	na	na	na	na	na	na	na	na	na	na	na	na	na	na	na	na
P01111	chr1:115256527_C/G	NP_002515.1,NM_002524.4	E62	Q	{'cancer somatic': ['Q']}	{'4DST': ('Core', '10.9503', 'NONE', '10.3', ''), '1YZK': ('Core', '11.723', 'NONE', '15.2', ''), '3GFT': ('Surface', '10.2831', 'NONE', '36.5', ''), '3X1W': ('Surface', '7.43872', 'NONE', '74.1', 'T'), '1K8R': ('Surface', '10.9063', '11.22', '79.2', 'G'), '1P2V': ('Surface', '12.0119', 'NONE', '38.9', 'G'), '3X1Z': ('Surface', '7.56689', 'NONE', '24.6', ''), '1XTR': ('Core', '12.3552', 'NONE', '…	Contact Protein	4.33322	2.46675	None	None	(1.9, '294310')	disorder	0.001	D	0.991	D	0.951	D	0	U	1	D	3.18	M	-1.78	D	-2.68	D	0.771	4.428	24.2	0.998	0.991	D	0.678	D	0.75	D	0.722	0	5.08	0.871	0.935	1	1	18.663
P01111	chr1:115256508_C/G	NP_002515.1,NM_002524.4	R68	T	{'cancer somatic': ['T']}	{'4DSU': ('Surface', '14.3085', 'NONE', '37.7', 'H'), '4DST': ('Surface', '9.26825', 'NONE', '38.6', 'H'), '1YZK': ('Surface', '15.3715', 'NONE', '56.8', ''), '3GFT': ('Core', '10.0972', 'NONE', '2.5', 'H'), '4OJK': ('Core', '16.0939', '7.05537', '9.8', 'H'), '1K8R': ('Surface', '12.7575', '9.94849', '22.3', 'H'), '1P2V': ('Core', '12.1693', 'NONE', '10.1', 'H'), '3X1Z': ('Core', '7.69983', 'NONE…	Contact Protein	6.91067	2.75227	None	None	(0.1, '294330')	helix	0	D	1	D	1	D	0	U	1	D	1.5	L	-0.52	T	-5.93	D	0.911	6.541	31	0.987	0.99	D	-0.172	T	0.416	T	0.722	0	5.08	0.871	0.935	1	1	18.663
P01111	chr1:115258745_C/A,chr1:115258744_C/A,chr1:115258745_C/G,chr1:115258744_C/G,chr1:115258744_C/T	NP_002515.1,NM_002524.4	G13	A,C,D,S,R,V	{'cancer somatic': ['S', 'R', 'V', 'A', 'C', 'D'], 'cancer germline': ['S', 'R', 'V', 'A', 'C', 'D']}	{'4DSU': ('Contact Ligand', '2.74573', 'NONE', '35.4', 'T'), '2VH5': ('Surface', '28.2402', '8.72424', '23.6', 'T'), '1YZK': ('Surface', '6.36602', 'NONE', '35.7', 'T'), '3GFT': ('Surface', '6.63141', 'NONE', '18.8', 'T'), '3DDC': ('Core', '6.437', '14.8059', '12.6', 'T'), '1K8R': ('Surface', '6.96882', '13.3008', '19.3', 'T'), '4DST': ('Core', '19.6193', 'NONE', '14.3', 'T'), '3X1Z': ('Contact L…	Contact Ligand	1.81355	3.15165	None	None	(0.0, '294432')	disorder	0.029	D	0.434	B	0.383	B	0	U	1	D	3.325	M	-0.7	T	-5.48	D	0.991	4.984	25.1	0.997	0.911	D	-0.083	T	0.448	T	0.628	0	5.58	0.871	0.935	0.999	1	19.377
P01111	chr1:115258747_C/T,chr1:115258748_C/T,chr1:115258747_C/A,chr1:115258747_C/G,chr1:115258748_C/G,chr1:115258748_C/A	NP_002515.1,NM_002524.4	G12	A,C,D,N,S,R,V	{'cancer somatic': ['V', 'C', 'R', 'S', 'N', 'D', 'A'], 'cancer germline': ['V', 'C', 'R', 'S', 'N', 'D', 'A']}	{'4DSU': ('Contact Ligand', '3.7653', 'NONE', '51.7', 'T'), '2VH5': ('Contact Protein', '29.3569', '4.67748', '48.2', 'T'), '1YZK': ('Surface', '6.88996', 'NONE', '45.3', 'T'), '3GFT': ('Surface', '7.38698', 'NONE', '37.0', 'T'), '3DDC': ('Surface', '7.16098', '14.8355', '33.8', 'T'), '1K8R': ('Surface', '7.32092', '14.1483', '31.4', 'T'), '4DST': ('Surface', '19.046', 'NONE', '48.3', 'T'), '3X1Z…	Contact Ligand	1.69137	2.70759	None	None	(2.0, '294432')	disorder	0.032	D	0.775	P	0.589	P	0	U	1	D	2.15	M	-1.14	T	-4.62	D	0.804	4.51	24.3	0.998	0.928	D	-0.045	T	0.469	T	0.628	0	5.58	0.871	0.935	0.999	1	19.377
P01111	chr1:115258681_G/A	NP_002515.1,NM_002524.4	P34	Q,R,L	{'cancer somatic': ['L', 'Q', 'R']}	{'4DSU': ('Contact Ligand', '4.38064', 'NONE', '51.7', 'T'), '2VH5': ('Contact Protein', '21.8882', '3.32283', '45.3', ''), '1YZK': ('Contact Ligand', '4.71247', 'NONE', '60.9', ''), '3GFT': ('Contact Ligand', '4.82176', 'NONE', '71.1', ''), '3X1W': ('Surface', '5.36038', 'NONE', '21.1', ''), '1K8R': ('Surface', '6.23231', '6.03594', '46.9', ''), '4DST': ('Surface', '15.8368', 'NONE', '67.2', '')…	Contact Ligand	1.84585	2.70184	None	None	(7.5, '294333')	disorder	na	na	na	na	na	na	na	na	na	na	na	na	na	na	na	na	na	na	na	na	na	na	na	na	na	na	na	na	na	na	na	na	na	na
Q9UM73	chr2:29445258_C/T	NP_004295.2,NM_004304.4	C1156	Y	{'cancer somatic': ['Y']}	{'3EWH': ('Surface', '15.2307', 'NONE', '26.1', ''), '2HZN': ('Surface', '12.3066', 'NONE', '43.6', ''), '2HZI': ('Surface', '11.2058', 'NONE', '54.9', 'S'), '2SRC': ('Core', '9.57453', 'NONE', '1.6', 'S'), '3WZE': ('Surface', '15.5027', 'NONE', '27.3', ''), '2OG8': ('Surface', '10.8063', 'NONE', '24.8', 'S'), '3ZC5': ('Surface', '17.5301', 'NONE', '33.0', ''), '4NKS': ('Surface', '14.9307', 'NON…	Contact Protein	5.88296	2.80529	None	None	(1.2, '211466')	disorder	0.02	D	0.999	D	0.995	D	0	D	1	D	1.085	L	-1.57	D	-10.38	D	0.87	6.503	31	0.997	0.989	D	0.133	D	0.616	D	0.554	0	5.39	0.871	0.925	0.997	0.985	19.174
Q9UM73	chr2:29436875_A/C	NP_004295.2,NM_004304.4	L1240	V	{'cancer somatic': ['V']}	{'5BVN': ('Core', '27.4244', 'NONE', '0.4', 'H'), '3EWH': ('Contact Ligand', '3.40981', 'NONE', '33.0', 'H'), '2HZN': ('Contact Ligand', '3.98355', 'NONE', '0.6', 'H'), '2HZI': ('Core', '10.8904', 'NONE', '0.0', 'H'), '3WZD': ('Surface', '7.31959', 'NONE', '33.0', 'H'), '3WZE': ('Contact Ligand', '3.7179', 'NONE', '33.0', 'H'), '2OG8': ('Contact Ligand', '4.76076', 'NONE', '0.0', 'H'), '4NKS': ('…	Contact Ligand	2.94308	3.61863	None	None	(0.0, '211287')	helix	0.003	D	1	D	0.994	D	0.002	N	1	D	3.165	M	-3	D	-2.96	D	0.822	4.046	23.7	0.997	0.852	D	0.837	D	0.871	D	0.616	0	-3.35	-0.298	0.237	0.99	0.992	16.485
Q9UM73	chr2:29445273_G/A	NP_004295.2,NM_004304.4	T1151	R,M	{'other diseases': ['R', 'M'], 'cancer somatic': ['R', 'M']}	{'5BVN': ('Surface', '37.3812', 'NONE', '19.9', 'E'), '3EWH': ('Surface', '6.78758', 'NONE', '17.3', 'E'), '2HZN': ('Core', '7.31932', 'NONE', '8.7', 'E'), '2HZI': ('Core', '6.53169', 'NONE', '1.3', 'E'), '2SRC': ('Core', '6.49849', 'NONE', '15.3', 'E'), '3WZE': ('Core', '7.31266', 'NONE', '8.9', 'E'), '2OG8': ('Core', '6.78125', 'NONE', '12.0', 'E'), '4NKS': ('Surface', '6.65834', 'NONE', '18.3'…	Contact Protein	4.84099	3.26229	None	None	(0.0, '211439')	sheet	0.046	D	1	D	0.977	D	0	D	1	D	1.015	L	2.78	T	0.07	N	0.914	6.49	30	0.999	0.998	D	0.431	D	0.724	D	0.487	0	5.15	0.917	1.048	0.998	0.992	18.654
Q9UM73	chr2:29430083_G/A	NP_004295.2,NM_004304.4	P1298	S	{'cancer somatic': ['S']}	{'5BVN': ('Core', '16.2255', 'NONE', '9.8', 'H'), '3EWH': ('Surface', '20.2731', 'NONE', '33.0', 'H'), '2HZN': ('Core', '20.7723', 'NONE', '1.8', 'H'), '2HZI': ('Core', '24.7976', 'NONE', '1.2', 'H'), '2SRC': ('Core', '17.9464', 'NONE', '11.6', 'H'), '3WZE': ('Surface', '20.1345', 'NONE', '33.0', 'H'), '2OG8': ('Core', '18.0546', 'NONE', '10.0', 'H'), '4NKS': ('Surface', '23.0943', 'NONE', '19.8'…	Core	5.25748	5.86387	None	None	(0.0, '211440')	helix	0.002	D	1	D	1	D	0	D	1	D	3.815	H	-5.2	D	-7.89	D	0.912	6.672	32	0.999	0.967	D	1.053	D	0.982	D	0.659	0	5.56	0.917	1.044	0.993	0.991	19.518
Q9UM73	chr2:29432655_T/G	NP_004295.2,NM_004304.4	Y1278	S,C	{'cancer somatic': ['S', 'C']}	{'2HZN': ('Surface', '16.459', 'NONE', '61.0', ''), '2HZI': ('Surface', '21.7341', 'NONE', '54.9', 'T'), '2SRC': ('Surface', '12.2952', 'NONE', '57.4', ''), '3WZE': ('Surface', '16.6872', 'NONE', '33.0', 'T'), '4QQJ': ('Surface isolated chain', 'NONE', 'NONE', '83.6', 'G'), '4QQT': ('Surface isolated chain', 'NONE', 'NONE', '79.2', 'G'), '3HNG': ('Surface', '16.5986', 'NONE', '33.0', 'T'), '4J97'…	Contact Ligand	3.05542	3.17686	None	None	(4.6, '211854')	disorder	na	na	na	na	na	na	na	na	na	na	na	na	na	na	na	na	na	na	na	na	na	na	na	na	na	na	na	na	na	na	na	na	na	na
Q9UM73	chr2:29443618_G/A	NP_004295.2,NM_004304.4	A1200	V	{'cancer somatic': ['V']}	{'5BVN': ('Surface', '31.2652', 'NONE', '56.5', 'T'), '3EWH': ('Surface', '5.02095', 'NONE', '59.4', 'T'), '2HZN': ('Surface', '5.69659', 'NONE', '64.1', 'T'), '2HZI': ('Contact Ligand', '3.90445', 'NONE', '46.8', 'S'), '2SRC': ('Contact Ligand', '4.88544', 'NONE', '63.9', 'T'), '3WZE': ('Contact Ligand', '3.61758', 'NONE', '55.6', 'T'), '2OG8': ('Contact Ligand', '4.8908', 'NONE', '51.9', 'T'), …	Contact Ligand	2.13069	4.26827	None	None	(0.3, '211370')	disorder	0.003	D	0.991	D	0.665	P	0	D	1	D	1.275	L	-2.53	D	-3.22	D	0.625	4.833	24.8	0.999	0.979	D	0.251	D	0.669	D	0.554	0	5.61	0.917	1.036	0.963	0.61	20.005
Q9UM73	chr2:29436869_C/T	NP_004295.2,NM_004304.4	E1242	K	{'cancer somatic': ['K']}	{'5BVN': ('Surface', '32.2882', 'NONE', '70.7', 'H'), '3EWH': ('Surface', '10.2876', 'NONE', '33.0', 'H'), '2HZN': ('Surface', '11.4164', 'NONE', '65.6', 'H'), '2HZI': ('Surface', '18.5044', 'NONE', '56.6', 'H'), '3WZD': ('Surface', '14.3777', 'NONE', '33.0', 'H'), '3WZE': ('Surface', '10.8372', 'NONE', '33.0', 'H'), '2OG8': ('Surface', '11.5007', 'NONE', '75.1', 'H'), '4NKS': ('Surface', '19.775…	Contact Protein	5.8365	2.87401	None	None	(8.2, '211371')	helix	0.008	D	0.999	D	0.986	D	0	D	1	D	1.505	L	-2.52	D	-3.95	D	0.9	8.009	35	0.999	0.986	D	0.507	D	0.767	D	0.616	0	5.63	0.871	0.935	0.998	0.997	19.678
Q9UM73	chr2:29432664_C/T,chr2:29432664_C/A	NP_004295.2,NM_004304.4	R1275	Q,L	{'other diseases': ['L', 'Q'], 'cancer somatic': ['L', 'Q']}	{'3EWH': ('Surface', '9.05906', 'NONE', '33.0', ''), '2HZN': ('Surface', '13.3254', 'NONE', '79.5', 'H'), '2HZI': ('Surface', '14.094', 'NONE', '50.0', 'E'), '2SRC': ('Surface', '9.54901', 'NONE', '58.4', 'G'), '3WZE': ('Surface', '7.68386', 'NONE', '33.0', 'S'), '4QQJ': ('Surface isolated chain', 'NONE', 'NONE', '32.6', ''), '4QQT': ('Surface isolated chain', 'NONE', 'NONE', '28.5', ''), '3HNG':…	Contact Ligand	2.45595	3.26135	None	None	(5.3, '211554')	sheet	0.002	D	1	D	0.999	D	0.001	N	1	D	2.555	M	-1.91	D	-3.94	D	0.951	8.353	35	1	0.977	D	0.612	D	0.767	D	0.554	0	5.47	0.871	0.931	0.998	1	18.104
Q9UM73	chr2:29430064_C/T	NP_004295.2,NM_004304.4	G1304	E,V	{'cancer somatic': ['E', 'V']}	{'1SM2': ('Surface', '21.0347', 'NONE', '56.7', ''), '3EWH': ('Surface', '17.4166', 'NONE', '33.0', ''), '2HZN': ('Surface', '17.5152', 'NONE', '61.7', ''), '2HZI': ('Surface', '22.3937', 'NONE', '22.8', ''), '2SRC': ('Surface', '17.3425', 'NONE', '38.0', ''), '3WZE': ('Surface', '16.7429', 'NONE', '33.0', ''), '2OG8': ('Surface', '13.6368', 'NONE', '57.4', ''), '4NKS': ('Surface', '23.2932', 'NO…	Contact Protein	5.27419	2.65934	None	None	(2.3, '211370')	disorder	na	na	na	na	na	na	na	na	na	na	na	na	na	na	na	na	na	na	na	na	na	na	na	na	na	na	na	na	na	na	na	na	na	na
Q9UM73	chr2:29443631_G/T	NP_004295.2,NM_004304.4	L1196	M	{'cancer somatic': ['M']}	{'5BVN': ('Core', '34.2414', 'NONE', '0.0', 'E'), '3EWH': ('Contact Ligand', '3.44994', 'NONE', '0.0', 'E'), '2HZN': ('Contact Ligand', '3.19132', 'NONE', '0.3', 'E'), '2HZI': ('Contact Ligand', '3.31132', 'NONE', '0.0', 'E'), '2SRC': ('Contact Ligand', '3.52897', 'NONE', '18.1', 'E'), '3WZE': ('Contact Ligand', '3.53297', 'NONE', '0.0', 'E'), '2OG8': ('Contact Ligand', '3.32304', 'NONE', '0.0', …	Contact Ligand	1.73329	3.4447	None	None	(0.0, '211265')	sheet	0.003	D	1	D	1	D	0.002	N	1	D	0	N	-2.35	D	-1.97	N	0.628	4.383	24.1	0.996	0.979	D	0.181	D	0.623	D	0.554	0	5.61	0.917	1.036	0.993	0.995	15.201
Q9UM73	chr2:29443697_A/C,chr2:29443696_A/C,chr2:29443697_A/T,chr2:29443697_A/G,chr2:29443696_A/G	NP_004295.2,NM_004304.4	F1174	I,C,S,L,V	{'other diseases': ['V', 'L', 'I', 'S', 'C'], 'cancer somatic': ['V', 'L', 'I', 'S', 'C']}	{'5BVN': ('Core', '31.7061', 'NONE', '0.3', ''), '3EWH': ('Contact Ligand', '3.56923', 'NONE', '2.3', 'H'), '2HZN': ('Contact Ligand', '3.80444', 'NONE', '9.0', ''), '2HZI': ('Core', '9.13818', 'NONE', '2.0', ''), '3WZD': ('Core', '6.43406', 'NONE', '2.6', 'H'), '3WZE': ('Contact Ligand', '3.65111', 'NONE', '1.1', 'H'), '2OG8': ('Contact Ligand', '3.41964', 'NONE', '4.4', ''), '4NKS': ('Core', '1…	Contact Ligand	2.19503	3.45738	None	None	(0.1, '211301')	helix	0	D	1	D	0.999	D	0	D	1	D	2.03	M	-2.49	D	-7.87	D	0.971	6.164	28.5	0.994	0.99	D	0.655	D	0.793	D	0.554	0	5.61	1.062	1.184	1	1	16.103
Q9UM73	chr2:29436860_A/T,chr2:29436858_G/T,chr2:29436860_A/C,chr2:29436859_A/C	NP_004295.2,NM_004304.4	F1245	I,C,L,V	{'cancer somatic': ['I', 'L', 'C', 'V']}	{'5BVN': ('Core', '28.298', 'NONE', '10.1', ''), '3EWH': ('Surface', '5.03614', 'NONE', '33.0', ''), '2HZN': ('Contact Ligand', '3.89951', 'NONE', '23.0', ''), '2HZI': ('Core', '12.6145', 'NONE', '5.0', 'E'), '3WZD': ('Surface', '7.42099', 'NONE', '33.0', ''), '3WZE': ('Surface', '5.48185', 'NONE', '33.0', ''), '2OG8': ('Contact Ligand', '3.51191', 'NONE', '20.1', ''), '4NKS': ('Core', '12.8453',…	Contact Ligand	2.57156	3.58321	None	None	(0.0, '211684')	sheet	0.001	D	1	D	1	D	0	D	1	D	0.835	L	-2.28	D	-6.89	D	0.963	6.77	32	0.994	0.991	D	0.289	D	0.659	D	0.616	0	5.63	1.062	1.199	1	1	15.838
Q9UM73	chr2:29436893_C/T	NP_004295.2,NM_004304.4	A1234	T	{'cancer somatic': ['T']}	{'5BVN': ('Core', '24.4778', 'NONE', '0.0', 'H'), '3EWH': ('Surface', '11.3326', 'NONE', '33.0', 'H'), '2HZN': ('Core', '11.2391', 'NONE', '0.0', 'H'), '3F3V': ('Core', '11.7023', 'NONE', '0.0', 'H'), '2HZI': ('Core', '15.4964', 'NONE', '0.0', 'H'), '3WZD': ('Surface', '15.7426', 'NONE', '33.0', 'H'), '3WZE': ('Surface', '11.5675', 'NONE', '33.0', 'H'), '2OG8': ('Core', '11.6622', 'NONE', '0.0', …	Core	5.50391	6.75006	None	None	(0.0, '211413')	helix	0.001	D	1	D	1	D	0	D	1	D	3.32	M	-2.56	D	-3.94	D	0.948	7.528	34	0.999	0.986	D	0.937	D	0.873	D	0.616	0	5.63	0.871	0.935	1	0.989	19.678
Q9UM73	chr2:29443591_C/T	NP_004295.2,NM_004304.4	R1209	Q	{'cancer somatic': ['Q']}	{'5BVN': ('Surface', '17.3132', 'NONE', '39.4', 'H'), '3EWH': ('Surface', '12.977', 'NONE', '45.2', 'H'), '2HZN': ('Surface', '16.1396', 'NONE', '50.9', 'H'), '2HZI': ('Surface', '12.8772', 'NONE', '55.7', 'H'), '2SRC': ('Surface', '10.2636', 'NONE', '45.0', 'S'), '3WZE': ('Surface', '14.3033', 'NONE', '52.0', 'H'), '2OG8': ('Surface', '13.9163', 'NONE', '63.2', 'T'), '4NKS': ('Surface', '13.2683…	Contact Protein	4.35832	2.55797	None	None	(13.1, '211711')	helix	0.017	D	1	D	0.963	D	0.001	U	1	D	1.435	L	-1.76	D	-3.67	D	0.708	8.077	35	1	0.995	D	0.163	D	0.644	D	0.487	0	5.59	0.868	0.923	0.997	0.997	19.99
Q9UM73	chr2:29445228_A/C	NP_004295.2,NM_004304.4	M1166	R	{'cancer somatic': ['R']}	{'5BVN': ('Surface', '35.5643', 'NONE', '54.0', 'H'), '3EWH': ('Surface', '7.50125', 'NONE', '18.0', 'H'), '2HZN': ('Surface', '7.18855', 'NONE', '59.6', 'H'), '2HZI': ('Surface', '9.52322', 'NONE', '59.5', 'H'), '3WZD': ('Surface', '6.24931', 'NONE', '49.4', 'H'), '3WZE': ('Core', '6.85589', 'NONE', '11.7', 'H'), '2OG8': ('Surface', '6.35273', 'NONE', '52.1', 'H'), '4NKS': ('Surface', '9.14114',…	Contact Protein	3.47642	3.08865	None	None	(2.2, '211346')	helix	0.086	T	1	D	0.994	D	0	D	1	D	-1.485	N	-1.49	T	-5.6	D	0.95	5.261	25.7	0.985	0.993	D	-0.281	T	0.303	T	0.554	0	5.39	1.062	1.184	1	1	15.43
Q9UM73	chr2:29445213_A/T	NP_004295.2,NM_004304.4	I1171	N	{'cancer somatic': ['N']}	{'5BVN': ('Core', '33.2864', 'NONE', '0.4', 'H'), '3EWH': ('Contact Ligand', '3.78474', 'NONE', '5.5', 'H'), '2HZN': ('Contact Ligand', '3.14781', 'NONE', '3.6', 'H'), '2HZI': ('Contact Ligand', '3.99753', 'NONE', '0.8', 'H'), '3WZD': ('Contact Ligand', '3.77069', 'NONE', '3.4', 'H'), '3WZE': ('Contact Ligand', '3.74421', 'NONE', '4.0', 'H'), '2OG8': ('Contact Ligand', '3.60083', 'NONE', '0.9', '…	Contact Ligand	1.79864	3.78249	None	None	(0.0, '211737')	helix	0.001	D	1	D	0.996	D	0	D	1	D	1.59	L	-1.73	D	-6.06	D	0.837	6.581	31	0.994	0.993	D	0.252	D	0.641	D	0.554	0	5.39	1.062	1.184	1	1	15.43
Q9UM73	chr2:29445216_A/T,chr2:29445216_A/C	NP_004295.2,NM_004304.4	I1170	S,N	{'cancer somatic': ['S', 'N']}	{'5BVN': ('Surface', '32.2605', 'NONE', '39.2', 'H'), '3EWH': ('Contact Ligand', '4.47652', 'NONE', '39.4', 'H'), '2HZN': ('Contact Ligand', '4.45013', 'NONE', '23.4', 'H'), '2HZI': ('Core', '8.98427', 'NONE', '3.2', 'H'), '3WZD': ('Contact Ligand', '3.56574', 'NONE', '25.6', 'H'), '3WZE': ('Contact Ligand', '4.20395', 'NONE', '17.6', 'H'), '2OG8': ('Contact Ligand', '4.00752', 'NONE', '19.9', 'H…	Contact Ligand	2.87501	3.90902	None	None	(1.0, '211346')	helix	0.001	D	1	D	1	D	0	D	1	D	2.66	M	-2.74	D	-6.53	D	0.812	6.615	32	0.994	0.993	D	0.861	D	0.85	D	0.554	0	5.39	1.062	1.184	1	0.999	15.43
Q9UM73	chr2:29436850_C/T	NP_004295.2,NM_004304.4	R1248	Q	{'cancer somatic': ['Q']}	{'5BVN': ('Surface', '20.5157', 'NONE', '52.3', 'S'), '3EWH': ('Surface', '7.58655', 'NONE', '33.0', 'S'), '2HZN': ('Surface', '7.98016', 'NONE', '61.0', 'S'), '2HZI': ('Surface', '12.7184', 'NONE', '33.3', 'S'), '2SRC': ('Surface', '7.82791', 'NONE', '19.4', 'S'), '3WZE': ('Surface', '6.94961', 'NONE', '33.0', 'S'), '2OG8': ('Surface', '6.14909', 'NONE', '58.5', 'S'), '4NKS': ('Surface', '12.996…	Contact Ligand	2.68582	2.91784	None	None	(0.0, '211371')	disorder	0	D	1	D	1	D	0.001	D	1	D	3.75	H	-2.37	D	-3.95	D	0.936	8.279	35	1	0.986	D	1.005	D	0.89	D	0.616	0	5.63	0.871	0.935	0.992	1	19.678
P48735	chr15:90631841_C/T	NP_001276839.1,NM_001289910.1,NP_001277043.1,NM_001290114.1,NP_002159.2,NM_002168.3	G171	D,W	{'cancer somatic': ['D', 'W']}	{'4I3K': ('Core', '16.5334', '15.9895', '0.2', 'E'), '2CMV': ('Core', '12.3486', '13.5451', '1.0', 'E'), '4XRX': ('Core', '16.0682', '14.8054', '0.0', 'E'), '4AOU': ('Core', '11.0564', 'NONE', '0.0', 'E'), '2CMJ': ('Core', '14.9027', '14.2659', '0.4', 'E'), '3US8': ('Core', 'NONE', '14.2724', '0.0', 'E'), '4AOV': ('Core', '14.7206', 'NONE', '0.0', 'E'), '1LWD': ('Core', '12.4393', '14.1146', '0.0…	Core	7.94335	7.17918	None	None	(0.0, '310728')	sheet	na	na	na	na	na	na	na	na	na	na	na	na	na	na	na	na	na	na	na	na	na	na	na	na	na	na	na	na	na	na	na	na	na	na
P48735	chr15:90634852_G/A	NP_001276839.1,NM_001289910.1,NP_001277043.1,NM_001290114.1,NP_002159.2,NM_002168.3	A47	V	{'cancer somatic': ['V']}	{'4I3K': ('Surface', '26.4738', '38.4217', '75.1', 'E'), '2CMV': ('Surface', '32.2712', '33.8056', '67.5', 'E'), '4XRX': ('Core', '24.016', '34.3775', '3.6', 'E'), '4AOU': ('Surface', '27.6407', 'NONE', '67.9', 'S'), '2CMJ': ('Surface', '27.3656', '34.0141', '67.3', 'E'), '3US8': ('Surface', 'NONE', '32.3987', '71.2', ''), '4AOV': ('Surface', '26.8498', 'NONE', '71.3', 'S'), '1LWD': ('Surface', '…	Core	23.06	7.11212	None	None	(0.0, '310740')	sheet	0.078	T	0.219	B	0.015	B	0	D	1	D	1.655	L	-1.07	T	-1.4	N	0.233	2.911	21.9	0.997	0.938	D	-0.519	T	0.311	T	0.706	0	3.03	-0.683	0.045	0.819	0.983	12.998
P48735	chr15:90631869_G/A	NP_001276839.1,NM_001289910.1,NP_001277043.1,NM_001290114.1,NP_002159.2,NM_002168.3	P162	S	{'cancer somatic': ['S']}	{'2CMV': ('Contact Protein', '21.4584', '2.96378', '91.2', 'T'), '4XRX': ('Surface', '11.3007', '6.91657', '75.8', 'T'), '4AOU': ('Surface', '22.971', 'NONE', '96.7', 'T'), '2CMJ': ('Contact Protein', '15.2748', '3.00936', '90.6', 'T'), '3US8': ('Contact Protein', 'NONE', '3.53799', '78.8', 'T'), '4AOV': ('Surface', '20.125', 'NONE', '94.0', 'T'), '1LWD': ('Contact Protein', '21.8561', '3.50279',…	Contact Protein	9.75815	2.47195	None	None	(45.3, '310722')	disorder	0.152	T	0.468	P	0.337	B	0	D	1	D	2.27	M	-0.38	T	-5.7	D	0.355	0.538	7.718	0.831	0.91	D	-0.576	T	0.296	T	0.745	0	4.05	0.917	1.048	0.993	0.985	9.308
P48735	chr15:90631838_C/T,chr15:90631839_T/A,chr15:90631839_T/C,chr15:90631838_C/G,chr15:90631838_C/A,chr15:90631837_C/G	NP_001276839.1,NM_001289910.1,NP_001277043.1,NM_001290114.1,NP_002159.2,NM_002168.3	R172	G,H,K,M,S,T,W	{'cancer somatic': ['S', 'T', 'W', 'K', 'M', 'G', 'H']}	{'4I3K': ('Surface', '14.3367', '11.3394', '45.7', 'E'), '2CMV': ('Core', '5.1536', '6.49716', '0.0', 'E'), '4XRX': ('Surface', '14.1065', '12.1983', '45.6', 'E'), '3US8': ('Core', 'NONE', '7.76303', '5.2', 'E'), '2CMJ': ('Core', '7.07451', '6.81176', '2.2', 'E'), '4AOU': ('Contact Ligand', '2.83013', 'NONE', '0.0', 'E'), '4AOV': ('Core', '6.97231', 'NONE', '0.0', 'E'), '1LWD': ('Contact Ligand',…	Contact Ligand	2.83013	3.54837	None	None	(0.0, '310720')	sheet	na	na	na	na	na	na	na	na	na	na	na	na	na	na	na	na	na	na	na	na	na	na	na	na	na	na	na	na	na	na	na	na	na	na
P48735	chr15:90630677_A/G	NP_001276839.1,NM_001289910.1,NP_001277043.1,NM_001290114.1,NP_002159.2,NM_002168.3	F270	S	{'cancer somatic': ['S']}	{'4I3K': ('Core', '25.2702', '17.3929', '8.9', 'I'), '2CMV': ('Core', '25.615', '13.3586', '12.3', 'H'), '4XRX': ('Core', '26.1811', '17.0579', '5.7', 'H'), '4AOU': ('Core', '26.3994', 'NONE', '12.1', 'H'), '2CMJ': ('Core', '19.0657', '10.3489', '12.1', 'I'), '3US8': ('Core', 'NONE', '16.9313', '8.8', 'I'), '4AOV': ('Core', '29.5809', 'NONE', '14.3', 'H'), '1LWD': ('Core', '25.3602', '14.9512', '…	Core	18.0166	10.0162	None	None	(4.2, '310736')	helix	0	D	0.974	D	0.929	D	0	D	1	D	2.395	M	-0.97	T	-4.97	D	0.854	4.93	25	0.998	0.866	D	-0.034	T	0.522	D	0.713	0	3.46	1.062	1.14	1	1	9.658
P48735	chr15:90628063_A/G	NP_001276839.1,NM_001289910.1,NP_001277043.1,NM_001290114.1,NP_002159.2,NM_002168.3	I419	S,T	{'cancer somatic': ['T', 'S']}	{'4I3K': ('Surface', '13.0237', '10.4195', '52.4', 'H'), '2CMV': ('Surface', '22.7644', '9.28317', '37.9', 'H'), '4XRX': ('Surface', '13.077', '7.62872', '43.1', 'H'), '2CMJ': ('Surface', '13.0414', '9.32938', '38.1', 'H'), '3US8': ('Surface', 'NONE', '11.8794', '38.6', 'H'), '4AOV': ('Core', '13.0502', 'NONE', '7.7', 'B'), '1LWD': ('Surface', '23.121', '9.77658', '31.8', 'H'), '4HCX': ('Surface'…	Core	12.5321	6.76915	None	None	(7.7, '310726')	helix	na	na	na	na	na	na	na	na	na	na	na	na	na	na	na	na	na	na	na	na	na	na	na	na	na	na	na	na	na	na	na	na	na	na
P48735	chr15:90634814_G/C,chr15:90634814_G/A	NP_001276839.1,NM_001289910.1,NP_001277043.1,NM_001290114.1,NP_002159.2,NM_002168.3	R60	C,G	{'cancer somatic': ['G', 'C']}	{'2QFV': ('Surface', '9.97337', '21.8541', '32.5', 'H'), '2CMV': ('Surface', '16.3545', '16.0546', '32.3', 'H'), '4XRX': ('Surface', '9.83203', '21.1531', '34.7', 'H'), '3US8': ('Surface', 'NONE', '18.0234', '33.9', 'H'), '2CMJ': ('Surface', '9.98793', '15.9717', '36.8', 'H'), '4AOU': ('Surface', '13.7842', 'NONE', '38.6', 'H'), '4AOV': ('Surface', '9.88928', 'NONE', '35.7', 'H'), '1LWD': ('Surfa…	Surface	9.50846	15.7587	None	None	(24.4, '310739')	helix	0	D	1	D	0.999	D	0	D	1	D	4.11	H	-1.25	T	-5.16	D	0.919	7.093	33	0.999	0.983	D	0.751	D	0.75	D	0.706	0	4.48	-0.033	0.097	0.988	0.912	13.337
P48735	chr15:90631886_T/C	NP_001276839.1,NM_001289910.1,NP_001277043.1,NM_001290114.1,NP_002159.2,NM_002168.3	N156	S	{'cancer somatic': ['S']}	{'2QFV': ('Surface', '15.8476', '13.3007', '48.1', 'T'), '2CMV': ('Surface', '24.3371', '12.4626', '35.1', 'T'), '4XRX': ('Surface', '15.1976', '12.8413', '35.0', 'T'), '4AOU': ('Core', '24.7888', 'NONE', '10.5', 'T'), '2CMJ': ('Surface', '15.5188', '12.4448', '32.6', 'T'), '3US8': ('Surface', 'NONE', '14.6356', '36.5', 'T'), '4AOV': ('Core', '15.32', 'NONE', '12.0', 'T'), '1LWD': ('Surface', '24…	Core	13.9501	7.96894	None	None	(9.6, '310735')	disorder	0.042	D	0.008	B	0.007	B	0	D	1	D	2.1	M	-0.05	T	-3.14	D	0.283	2.427	19	0.995	0.974	D	-0.768	T	0.219	T	0.745	0	4.81	0.991	1.061	0.998	1	10.171
P48735	chr15:90634844_C/T	NP_001276839.1,NM_001289910.1,NP_001277043.1,NM_001290114.1,NP_002159.2,NM_002168.3	V50	M	{'cancer somatic': ['M']}	{'4I3K': ('Core', '16.3883', '29.6026', '0.2', 'E'), '2CMV': ('Core', '22.1249', '23.469', '0.0', 'E'), '4XRX': ('Core', '17.0907', '29.7422', '0.0', 'E'), '3US8': ('Core', 'NONE', '24.7221', '0.0', 'E'), '2CMJ': ('Core', '16.6458', '23.5937', '0.0', 'E'), '4AOU': ('Core', '18.5102', 'NONE', '0.0', 'E'), '4AOV': ('Core', '16.6273', 'NONE', '0.0', 'E'), '1LWD': ('Core', '22.7293', '24.548', '0.0',…	Core	16.2638	18.6316	None	None	(0.0, '310728')	sheet	0	D	1	D	0.989	D	0	D	1	D	3.11	M	-1.41	T	-2.09	N	0.805	6.745	32	0.999	0.987	D	0.646	D	0.727	D	0.706	0	5.2	0.871	0.892	0.959	0.992	16.244
P48735	chr15:90631934_C/A,chr15:90631934_C/T,chr15:90631935_G/C,chr15:90631935_G/A	NP_001276839.1,NM_001289910.1,NP_001277043.1,NM_001290114.1,NP_002159.2,NM_002168.3	R140	G,Q,L,W	{'other diseases': ['W', 'L', 'G', 'Q'], 'cancer somatic': ['W', 'L', 'G', 'Q']}	{'2QFV': ('Surface', '10.0066', '10.7525', '23.7', 'H'), '2CMV': ('Core', '7.02866', '7.33853', '2.4', 'H'), '4XRX': ('Surface', '6.70856', '11.5895', '23.1', 'H'), '4AOU': ('Contact Ligand', '2.97387', 'NONE', '1.5', 'H'), '2CMJ': ('Contact Ligand', '4.84059', '7.44778', '6.5', 'H'), '3US8': ('Core', 'NONE', '7.38711', '12.2', 'H'), '4AOV': ('Contact Ligand', '4.92244', 'NONE', '1.3', 'H'), '1LW…	Contact Ligand	2.76719	6.05634	None	None	(1.3, '310730')	helix	0	D	1	D	0.998	D	0	D	1	A	3.89	H	-2.22	D	-3.76	D	0.98	6.063	28.1	0.999	0.983	D	0.918	D	0.852	D	0.745	0	4.75	0.871	0.935	0.99	1	12.446
P48735	chr15:90631923_C/T	NP_001276839.1,NM_001289910.1,NP_001277043.1,NM_001290114.1,NP_002159.2,NM_002168.3	G144	R	{'cancer somatic': ['R']}	{'2QFV': ('Surface', '14.6284', '15.3411', '41.3', ''), '2CMV': ('Surface', '16.7922', '14.2514', '16.8', ''), '4XRX': ('Surface', '14.4679', '12.5634', '36.1', ''), '3US8': ('Core', 'NONE', '11.3953', '12.5', ''), '2CMJ': ('Surface', '14.7052', '14.1225', '18.7', ''), '4AOU': ('Surface', '13.2', 'NONE', '20.5', ''), '4AOV': ('Core', '15.3964', 'NONE', '9.8', ''), '1LWD': ('Surface', '16.5302', '…	Core	12.9695	7.26502	None	None	(9.7, '310735')	disorder	0.001	D	1	D	0.989	D	0	D	1	D	3.78	H	-0.29	T	-5.53	D	0.951	4.995	25.1	0.998	0.98	D	0.25	D	0.579	D	0.745	0	3.75	0.871	0.935	0.987	0.997	10.848
P48735	chr15:90634848_C/A	NP_001276839.1,NM_001289910.1,NP_001277043.1,NM_001290114.1,NP_002159.2,NM_002168.3	K48	N	{'cancer somatic': ['N']}	{'2QFV': ('Surface', '22.8956', '32.2397', '34.0', 'S'), '2CMV': ('Surface', '28.7312', '30.1127', '41.2', 'E'), '4XRX': ('Surface', '22.9568', '33.1837', '26.7', 'E'), '3US8': ('Surface', 'NONE', '28.8959', '47.8', 'S'), '2CMJ': ('Surface', '23.0063', '29.9162', '42.1', 'E'), '4AOU': ('Surface', '24.3109', 'NONE', '31.7', 'S'), '4AOV': ('Surface', '22.9532', 'NONE', '20.1', 'S'), '1LWD': ('Surfa…	Core	22.4569	11.8958	None	None	(1.5, '310730')	sheet	1	T	0.001	B	0.002	B	0	D	1	D	-1.58	N	-0.28	T	2.38	N	0.126	1.42	12.89	0.202	0.859	D	-1	T	0.054	T	0.706	0	3.33	0.871	0.892	0.935	0.994	4.921
P48735	chr15:90627535_A/G	NP_001276839.1,NM_001289910.1,NP_001277043.1,NM_001290114.1,NP_002159.2,NM_002168.3	I441	F,T,L	{'cancer somatic': ['T', 'L', 'F']}	{'2QFV': ('Core', '12.9292', '23.2857', '0.0', 'H'), '2CMV': ('Core', '22.3071', '19.2356', '0.5', 'H'), '4XRX': ('Core', '11.6875', '23.2955', '0.0', 'H'), '4AOU': ('Core', '21.3175', 'NONE', '0.0', 'H'), '2CMJ': ('Core', '11.4857', '19.193', '0.3', 'H'), '3US8': ('Core', 'NONE', '22.2797', '0.0', 'H'), '4AOV': ('Core', '12.4816', 'NONE', '0.0', 'H'), '1LWD': ('Core', '23.5937', '20.5533', '0.0'…	Core	10.949	19.193	None	None	(0.0, '310728')	helix	na	na	na	na	na	na	na	na	na	na	na	na	na	na	na	na	na	na	na	na	na	na	na	na	na	na	na	na	na	na	na	na	na	na
P16234	chr4:55139895_C/T,chr4:55139894_C/T	NP_006197.1,NM_006206.4,XP_005265800.1,XM_005265743.1,XP_011532687.1,XM_011534385.2	P519	S,R,L	{'cancer somatic': ['L', 'S', 'R']}	{'2HCK': ('Surface', '23.5524', '22.6755', '25.9', 'B'), '3VS6': ('Surface', '23.5719', 'NONE', '22.9', 'B'), '3VS7': ('Surface', '29.3517', 'NONE', '26.2', 'B'), '3VS4': ('Surface', '33.243', 'NONE', '33.2', 'B'), '3VS5': ('Surface', '29.0307', 'NONE', '22.0', 'B'), '3VS2': ('Surface', '29.2815', 'NONE', '29.6', 'B'), '3VS3': ('Surface', '29.5628', 'NONE', '21.1', 'B'), '3VS0': ('Surface', '23.9…	Core	16.1265	22.6755	None	None	(8.8, '238868')	disorder	na	na	na	na	na	na	na	na	na	na	na	na	na	na	na	na	na	na	na	na	na	na	na	na	na	na	na	na	na	na	na	na	na	na
P16234	chr4:55141036_T/C,chr4:55141036_T/A	NP_006197.1,NM_006206.4,XP_005265800.1,XM_005265743.1,XP_011532687.1,XM_011534385.2	V561	A,D	{'cancer somatic': ['D', 'A']}	{'3CTJ': ('Surface', '22.1257', 'NONE', '33.0', ''), '2WGJ': ('Surface', '18.5663', 'NONE', '33.0', ''), '4AOI': ('Surface', '19.9437', 'NONE', '33.0', ''), '4XMO': ('Surface', '18.2284', 'NONE', '33.0', ''), '4R1Y': ('Surface', '24.3717', 'NONE', '33.0', ''), '3CTH': ('Surface', '20.7576', 'NONE', '33.0', ''), '3VW8': ('Surface', '31.525', 'NONE', '33.0', 'S'), '4FOC': ('Surface', '22.359', 'NON…	Contact Ligand	2.66149	3.29476	None	None	(0.6, '238761')	sheet	0.005	D	1	D	1	D	0.012	U	1	D	3.055	M	-3.63	D	-3.38	D	0.903	5.603	26.5	0.999	0.983	D	0.938	D	0.912	D	0.598	0	4.67	0.991	0.114	0.999	0.996	13.137
P16234	chr4:55152093_A/T	NP_006197.1,NM_006206.4,XP_005265800.1,XM_005265743.1,XP_011532687.1,XM_011534385.2	D842	Y,I,V	{'cancer somatic': ['Y', 'I', 'V']}	{'3WZE': ('Surface', '11.7667', 'NONE', '33.0', ''), '2GS6': ('Surface', '10.9325', '16.8529', '44.7', 'E'), '2GS7': ('Core', '12.9964', '22.6175', '1.3', 'H'), '2GS2': ('Surface isolated chain', 'NONE', 'NONE', '33.3', 'E'), '2J6M': ('Surface', '17.4086', 'NONE', '48.4', 'E'), '4QQJ': ('Surface isolated chain', 'NONE', 'NONE', '40.3', ''), '4QQT': ('Surface isolated chain', 'NONE', 'NONE', '40.7…	Contact Protein	2.72222	2.66671	None	None	(0.3, '238777')	sheet	0.001	D	1	D	1	D	0.005	U	1	D	0.6	N	-1.74	D	-6.75	D	0.982	6.552	31	0.995	0.993	D	0.265	D	0.568	D	0.598	0	5.85	1.062	1.088	1	1	16.248
P16234	chr4:55152024_T/G,chr4:55152023_C/A	NP_006197.1,NM_006206.4,XP_005265800.1,XM_005265743.1,XP_011532687.1,XM_011534385.2	L819	R,M	{'cancer somatic': ['M', 'R']}	{'3EWH': ('Surface', '7.31053', 'NONE', '33.0', ''), '4RWI': ('Core isolated chain', 'NONE', 'NONE', '0.0', ''), '2HZN': ('Core', '7.35064', 'NONE', '0.3', ''), '2HZI': ('Core', '11.317', 'NONE', '0.4', ''), '2SRC': ('Core', '7.54963', 'NONE', '0.7', ''), '3WZE': ('Surface', '6.99217', 'NONE', '33.0', ''), '2GS6': ('Core', '9.96726', '9.60055', '0.1', ''), '2GS7': ('Core', '8.90296', '15.6098', '…	Core	5.88701	6.54201	None	None	(0.0, '238719')	helix	0	D	1	D	1	D	0.024	U	1	D	3.905	H	-3.45	D	-4.68	D	0.991	6.752	32	0.998	0.988	D	1.098	D	0.945	D	0.615	0	6.17	0.991	1.061	0.998	0.999	16.822
P16234	chr4:55152108_C/T	NP_006197.1,NM_006206.4,XP_005265800.1,XM_005265743.1,XP_011532687.1,XM_011534385.2	S847	L	{'cancer somatic': ['L']}	{'3EWH': ('Surface', '15.208', 'NONE', '33.0', 'T'), '2HZN': ('Surface', '19.5136', 'NONE', '73.5', 'S'), '2HZI': ('Surface', '22.7704', 'NONE', '54.2', ''), '2SRC': ('Surface', '14.5028', 'NONE', '93.4', 'H'), '3WZE': ('Surface', '17.4114', 'NONE', '33.0', 'T'), '2GS6': ('Surface', '15.3788', '15.7416', '53.7', ''), '2GS7': ('Surface', '19.6727', '32.1896', '22.9', ''), '2GS2': ('Surface isolate…	Core	5.84455	5.0542	None	None	(3.8, '238731')	disorder	0.002	D	0.999	D	0.868	P	0.01	U	1	D	1.005	L	-1.77	D	-3.98	D	0.737	6.459	29.9	0.999	0.942	D	0.207	D	0.591	D	0.598	0	5.85	0.871	0.852	0.984	0.222	20.177
P16234	chr4:55144146_A/C,chr4:55144148_C/G	NP_006197.1,NM_006206.4,XP_005265800.1,XM_005265743.1,XP_011532687.1,XM_011534385.2	N659	Y,H,K	{'cancer somatic': ['K', 'H', 'Y']}	{'3EWH': ('Surface', '7.59825', 'NONE', '16.5', ''), '4RWI': ('Core isolated chain', 'NONE', 'NONE', '6.6', ''), '2HZN': ('Surface', '6.50559', 'NONE', '21.6', ''), '2HZI': ('Surface', '7.0108', 'NONE', '26.1', ''), '3WZD': ('Core', '7.36691', 'NONE', '6.9', ''), '3WZE': ('Surface', '7.12933', 'NONE', '20.5', ''), '2GS6': ('Surface', '6.94124', '6.94124', '23.2', ''), '2GS7': ('Surface', '12.7547…	Contact Ligand	2.86342	2.95671	None	None	(0.2, '238782')	sheet	na	na	na	na	na	na	na	na	na	na	na	na	na	na	na	na	na	na	na	na	na	na	na	na	na	na	na	na	na	na	na	na	na	na
P16234	chr4:55152054_G/A,chr4:55152053_G/A	NP_006197.1,NM_006206.4,XP_005265800.1,XM_005265743.1,XP_011532687.1,XM_011534385.2	G829	C,R,E	{'cancer somatic': ['R', 'E', 'C']}	{'5BVN': ('Surface', '31.121', 'NONE', '88.9', 'S'), '3EWH': ('Surface', '13.274', 'NONE', '33.0', 'T'), '4RWI': ('Surface isolated chain', 'NONE', 'NONE', '81.2', 'T'), '2HZN': ('Surface', '13.9517', 'NONE', '92.0', 'G'), '2HZI': ('Surface', '13.5192', 'NONE', '89.2', 'G'), '3WZD': ('Surface', '13.2368', 'NONE', '33.0', 'G'), '3WZE': ('Surface', '13.1312', 'NONE', '33.0', 'G'), '2GS6': ('Core', …	Contact Protein	3.85812	2.90723	None	None	(0.0, '238644')	disorder	na	na	na	na	na	na	na	na	na	na	na	na	na	na	na	na	na	na	na	na	na	na	na	na	na	na	na	na	na	na	na	na	na	na
P16234	chr4:55156585_G/A	NP_006197.1,NM_006206.4,XP_005265800.1,XM_005265743.1,XP_011532687.1,XM_011534385.2	E996	K	{'cancer somatic': ['K']}	{'3CTJ': ('Surface', '20.1988', 'NONE', '33.0', ''), '3CTH': ('Surface', '21.6793', 'NONE', '33.0', ''), '5CNN': ('Surface', '16.9034', 'NONE', '90.6', ''), '1R1W': ('Surface isolated chain', 'NONE', 'NONE', '33.0', ''), '2ITX': ('Surface', '15.8163', 'NONE', '33.0', ''), '5CNO': ('Surface', '17.0856', 'NONE', '88.9', ''), '2ITV': ('Surface', '15.9906', 'NONE', '33.0', 'S'), '2ITU': ('Surface', '…	Contact Protein	11.6891	3.64252	None	None	(18.6, '239222')	disorder	0.495	T	0.635	P	0.06	B	0.006	U	0.979	N	1.355	L	-0.92	T	-0.34	N	0.276	4.372	24.1	0.999	0.937	D	-0.583	T	0.284	T	0.554	0	5.77	0.63	1.048	0.991	0.995	19.992
P16234	chr4:55144614_C/G	NP_006197.1,NM_006206.4,XP_005265800.1,XM_005265743.1,XP_011532687.1,XM_011534385.2	H696	Q	{'cancer somatic': ['Q']}	{'3SXR': ('Surface', '5.09129', 'NONE', '52.4', 'H'), '3SXS': ('Surface', '12.6494', 'NONE', '55.4', 'H'), '4XMO': ('Surface', '12.5475', 'NONE', '33.0', ''), '4YPS': ('Core', '13.361', 'NONE', '2.3', 'T'), '3VNT': ('Surface', '26.255', 'NONE', '65.5', ''), '2QOC': ('Surface', '16.6458', 'NONE', '74.4', 'T'), '3VW8': ('Surface', '10.2144', 'NONE', '33.0', ''), '3F82': ('Surface', '12.7445', 'NONE…	Contact Protein	5.09129	3.49757	None	None	(0.8, '238711')	disorder	0.319	T	0.002	B	0.005	B	0.5	N	1	N	-0.84	N	-1.24	T	-1.03	N	0.122	0.924	10.22	0.862	0.088	N	-1.031	T	0.173	T	0.554	0	-0.212	-0.473	0.02	0.91	0.895	9.505
P16234	chr4:55152032_C/A,chr4:55152033_G/A	NP_006197.1,NM_006206.4,XP_005265800.1,XM_005265743.1,XP_011532687.1,XM_011534385.2	R822	H,S,M	{'cancer somatic': ['H', 'S', 'M']}	{'3EWH': ('Surface', '7.86638', 'NONE', '33.0', 'G'), '4RWI': ('Surface isolated chain', 'NONE', 'NONE', '28.0', 'G'), '2HZN': ('Core', '7.81244', 'NONE', '5.2', 'G'), '2HZI': ('Surface', '7.12276', 'NONE', '21.6', 'G'), '3WZD': ('Surface', '6.9542', 'NONE', '33.0', 'G'), '3WZE': ('Surface', '7.42187', 'NONE', '33.0', 'G'), '2GS6': ('Contact Ligand', '3.61159', '3.61159', '32.4', 'G'), '2GS7': ('…	Contact Ligand	2.32283	2.58368	None	None	(0.0, '238911')	helix	na	na	na	na	na	na	na	na	na	na	na	na	na	na	na	na	na	na	na	na	na	na	na	na	na	na	na	na	na	na	na	na	na	na
P16234	chr4:55140704_G/T	NP_006197.1,NM_006206.4,XP_005265800.1,XM_005265743.1,XP_011532687.1,XM_011534385.2	R522	L	{'cancer somatic': ['L']}	{'2HCK': ('Surface', '27.4292', '26.2134', '46.6', ''), '3VS6': ('Surface', '27.1074', 'NONE', '58.7', ''), '3VS7': ('Surface', '22.1303', 'NONE', '42.2', ''), '3VS4': ('Surface', '33.8318', 'NONE', '48.3', ''), '3VS5': ('Surface', '21.2519', 'NONE', '58.1', ''), '3VS2': ('Surface', '21.7402', 'NONE', '48.6', ''), '3VS3': ('Surface', '21.9881', 'NONE', '61.9', ''), '3VS0': ('Surface', '27.9452', …	Core	16.1429	17.5704	None	None	(1.7, '238965')	disorder	0.71	T	0.244	B	0.09	B	0.007	U	1	D	0.97	L	-1.01	T	0.5	N	0.438	2.531	19.67	0.982	0.954	D	-0.792	T	0.262	T	0.447	0	4.37	0.917	0.127	0.777	0.958	12.877
P16234	chr4:55155211_C/A,chr4:55155210_C/G,chr4:55155211_C/T	NP_006197.1,NM_006206.4,XP_005265800.1,XM_005265743.1,XP_011532687.1,XM_011534385.2	P937	A,Q,L	{'cancer somatic': ['L', 'A', 'Q']}	{'3EWH': ('Surface', '19.8605', 'NONE', '33.0', 'G'), '2HZN': ('Surface', '20.2571', 'NONE', '28.9', 'T'), '2HZI': ('Surface', '25.8485', 'NONE', '29.1', 'G'), '2SRC': ('Core', '22.1425', 'NONE', '13.9', 'G'), '3WZE': ('Surface', '19.437', 'NONE', '33.0', 'G'), '2GS6': ('Surface', '18.6825', '15.2446', '17.1', 'G'), '2GS7': ('Surface', '24.612', '31.2513', '28.0', 'G'), '2GS2': ('Surface isolated…	Contact Protein	7.59073	3.41267	None	None	(7.3, '238943')	helix	0.016	D	1	D	0.988	D	0.108	U	1	D	2.75	M	-3.05	D	-2.98	D	0.806	7.239	34	0.995	0.982	D	0.94	D	0.893	D	0.554	0	6.07	0.871	0.935	0.968	0.978	20.254
P16234	chr4:55141020_G/A	NP_006197.1,NM_006206.4,XP_005265800.1,XM_005265743.1,XP_011532687.1,XM_011534385.2	E556	K	{'cancer somatic': ['K']}	{'2I1M': ('Surface', '13.4091', 'NONE', '52.5', ''), '4EHZ': ('Surface', '25.4368', 'NONE', '87.4', ''), '4R7H': ('Surface', '6.40306', 'NONE', '67.7', ''), '4FNX': ('Surface isolated chain', 'NONE', 'NONE', '33.0', 'E'), '1RJB': ('Surface isolated chain', 'NONE', 'NONE', '54.6', ''), '4FNZ': ('Surface', '12.5265', 'NONE', '33.0', 'E'), '4HVS': ('Core', '7.45719', 'NONE', '10.3', ''), '3GOP': ('S…	Core	6.40306	18.5007	None	None	(3.8, '238508')	sheet	0.002	D	1	D	0.999	D	0.005	U	1	D	3.22	M	-3.81	D	-3.15	D	0.918	7.403	34	0.999	0.987	D	1.072	D	0.945	D	0.598	0	5.87	0.917	1.048	1	0.998	20.218
P16234	chr4:55146569_G/A	NP_006197.1,NM_006206.4,XP_005265800.1,XM_005265743.1,XP_011532687.1,XM_011534385.2	R748	K	{'cancer somatic': ['K']}	{'2G2F': ('Surface', '18.8825', '17.4065', '58.6', 'T'), '2HZN': ('Surface', '21.6732', 'NONE', '59.5', 'T'), '2HZI': ('Surface', '18.9777', 'NONE', '57.5', 'T'), '2SRC': ('Surface', '10.2636', 'NONE', '45.0', 'S'), '1FPU': ('Surface', '20.0666', 'NONE', '57.9', 'T'), '4NKS': ('Surface', '23.3236', 'NONE', '54.7', 'H'), '3OY3': ('Surface', '19.8579', 'NONE', '56.9', 'T'), '2H8H': ('Surface', '9.9…	Core	5.84701	6.11722	None	None	(0.2, '239216')	helix	0.931	T	0.485	P	0.412	B	0.003	U	1	N	0.835	L	-1.35	T	-0.13	N	0.423	5.389	26	0.995	0.961	D	-0.57	T	0.355	T	0.554	0	5.79	0.917	1.048	0.999	0.99	14.816
P16234	chr4:55153703_C/T	NP_006197.1,NM_006206.4,XP_005265800.1,XM_005265743.1,XP_011532687.1,XM_011534385.2	S890	F	{'cancer somatic': ['F']}	{'3EWH': ('Surface', '20.2215', 'NONE', '33.0', 'T'), '4RWI': ('Core isolated chain', 'NONE', 'NONE', '16.0', 'T'), '2HZN': ('Core', '21.4276', 'NONE', '10.5', 'T'), '2HZI': ('Core', '19.4092', 'NONE', '13.2', 'T'), '2SRC': ('Core', '16.5685', 'NONE', '9.5', 'T'), '3WZE': ('Surface', '20.4992', 'NONE', '33.0', 'T'), '2GS6': ('Surface', '16.1238', '13.3475', '16.9', 'T'), '2GS7': ('Core', '17.8849…	Contact Protein	5.73364	3.7251	None	None	(0.3, '238421')	disorder	0.001	D	1	D	0.998	D	0.007	U	1	D	2.285	M	-2.56	D	-3.74	D	0.958	7.023	33	0.998	0.979	D	0.763	D	0.804	D	0.554	0	4.6	0.871	0.892	0.999	0.988	15.76
P16234	chr4:55155268_G/A	NP_006197.1,NM_006206.4,XP_005265800.1,XM_005265743.1,XP_011532687.1,XM_011534385.2	G956	E,D	{'cancer somatic': ['E', 'D']}	{'3EWH': ('Surface', '27.5572', 'NONE', '33.0', 'H'), '4RWI': ('Surface isolated chain', 'NONE', 'NONE', '55.3', ''), '2SRC': ('Core', '43.8292', 'NONE', '6.4', 'S'), '3WZE': ('Surface', '28.2623', 'NONE', '33.0', 'H'), '2GS6': ('Core', '25.0951', '25.0951', '12.3', 'H'), '2GS7': ('Surface', '25.8447', '16.3879', '18.0', 'T'), '2GS2': ('Core isolated chain', 'NONE', 'NONE', '13.0', 'T'), '4NKS': …	Contact Protein	7.10684	2.77737	None	None	(0.0, '238997')	helix	na	na	na	na	na	na	na	na	na	na	na	na	na	na	na	na	na	na	na	na	na	na	na	na	na	na	na	na	na	na	na	na	na	na
P16234	chr4:55152038_G/C	NP_006197.1,NM_006206.4,XP_005265800.1,XM_005265743.1,XP_011532687.1,XM_011534385.2	V824	L	{'cancer somatic': ['L']}	{'3EWH': ('Surface', '8.21981', 'NONE', '33.0', 'E'), '4RWI': ('Core isolated chain', 'NONE', 'NONE', '0.0', 'E'), '2HZN': ('Core', '7.80981', 'NONE', '0.0', 'E'), '2HZI': ('Core', '7.65546', 'NONE', '0.0', 'E'), '3WZD': ('Surface', '8.32195', 'NONE', '33.0', 'E'), '3WZE': ('Surface', '7.94997', 'NONE', '33.0', 'E'), '2GS6': ('Core', '6.61835', '6.61835', '0.0', 'E'), '2GS7': ('Core', '6.45939', …	Contact Ligand	3.42939	6.2353	None	None	(0.0, '238415')	sheet	0.004	D	1	D	0.998	D	0.012	U	1	D	1.03	L	-2.5	D	-1.98	N	0.881	7.072	33	0.999	0.994	D	0.588	D	0.756	D	0.615	0	6.17	0.917	1.048	0.999	0.982	20.879
P16234	chr4:55146610_T/C	NP_006197.1,NM_006206.4,XP_005265800.1,XM_005265743.1,XP_011532687.1,XM_011534385.2	Y762	H	{'cancer somatic': ['H']}	{'4MH7': ('Surface', '20.0952', 'NONE', '38.0', 'H'), '4UYA': ('Surface', '13.3352', 'NONE', '52.0', ''), '4I6Q': ('Surface', '30.0978', 'NONE', '61.1', 'H'), '4WUN': ('Surface', '19.9409', 'NONE', '49.8', 'S'), '4R7I': ('Surface', '25.7256', 'NONE', '112.2', ''), '1LUF': ('Surface isolated chain', 'NONE', 'NONE', '40.7', ''), '3ZZW': ('Core', '8.01913', '29.9803', '12.1', ''), '4QT1': ('Surface'…	Core	6.93222	29.9803	None	None	(0.0, '238629')	helix	0.125	T	0.998	D	0.988	D	0.011	U	1	D	1.415	L	-1.39	T	-2.83	D	0.79	5.896	27.5	0.999	0.997	D	-0.085	T	0.562	D	0.554	0	5.79	0.991	1.061	0.998	0.871	16.119
P16234	chr4:55152114_A/G	NP_006197.1,NM_006206.4,XP_005265800.1,XM_005265743.1,XP_011532687.1,XM_011534385.2	Y849	S,C	{'cancer somatic': ['S', 'C']}	{'3EWH': ('Surface', '10.9654', 'NONE', '33.0', 'S'), '2HZN': ('Core', '11.3881', 'NONE', '3.7', 'E'), '2HZI': ('Surface', '17.0742', 'NONE', '30.5', 'E'), '2SRC': ('Core', '6.29363', 'NONE', '5.4', 'H'), '3WZE': ('Surface', '11.2286', 'NONE', '33.0', 'S'), '2GS6': ('Contact Ligand', '4.95331', '9.4582', '24.7', 'E'), '2GS7': ('Surface', '23.8038', '34.6166', '53.5', 'S'), '2GS2': ('Surface isola…	Contact Ligand	2.26464	3.25381	None	None	(0.7, '238777')	sheet	0.001	D	1	D	0.999	D	0.011	U	1	D	2.175	M	-1.9	D	-6.81	D	0.972	5.721	26.9	0.997	0.993	D	0.61	D	0.742	D	0.598	0	5.85	1.062	1.088	0.998	0.276	16.248
Q03111	chr19:6230661_C/T	NP_005925.2,NM_005934.3	V114	M,F	{'cancer somatic': ['M', 'F']}	{'4TMP': ('Core', '12.3272', '7.01778', '6.9', 'E')}	Core	12.3272	7.01778	None	None	(6.9, '173894')	sheet	na	na	na	na	na	na	na	na	na	na	na	na	na	na	na	na	na	na	na	na	na	na	na	na	na	na	na	na	na	na	na	na	na	na
Q03111	chr19:6230666_G/A	NP_005925.2,NM_005934.3	P112	L	{'cancer somatic': ['L']}	{'4TMP': ('Surface', '16.4215', '5.63456', '73.3', '')}	Surface	16.4215	5.63456	None	None	(73.3, '173894')	disorder	0	D	0.978	D	0.883	P	0	D	1	D	2.535	M	0	0	-8.61	D	0.809	6.399	29.6	0.999	0.987	D	-0.066	T	0.421	T	0.707	0	4.7	0.917	0.953	0.992	0.525	16.396
Q03111	chr19:6270734_C/T	NP_005925.2,NM_005934.3	A17	T	{'cancer somatic': ['T']}	{'4TMP': ('Core', '9.68398', '7.97762', '1.1', 'E')}	Core	9.68398	7.97762	None	None	(1.1, '173894')	sheet	0.01	D	0.998	D	0.949	D	0	D	1	D	1.87	L	0	0	-2.7	D	0.777	7.263	34	0.999	0.984	D	-0.246	T	0.387	T	0.737	0	5.41	0.871	0.852	0.993	0.994	16.691
P31751	chr19:40741932_C/T,chr19:40741932_C/A	NP_001317440.1,NM_001330511.1,NP_001617.1,NM_001626.5,XP_011524916.1,XM_011526614.1,XP_011524917.1,XM_011526615.1,XP_011524918.1,XM_011526616.1,XP_011524920.1,XM_011526618.1,XP_011524921.1,XM_011526619.1,XP_011524922.1,XM_011526620.1,XP_016881959.1,XM_017026470.1	R347	H,L	{'cancer somatic': ['L', 'H']}	{'3QCQ': ('Surface', '21.2226', 'NONE', '50.3', 'S'), '3QCS': ('Surface', '20.227', 'NONE', '51.8', 'S'), '3QCY': ('Surface', '20.1876', 'NONE', '50.4', 'S'), '3QCX': ('Surface', '19.9723', 'NONE', '52.6', 'S'), '3D9V': ('Surface', '19.3627', '39.955', '62.3', 'S'), '4RZ7': ('Surface', '22.2719', 'NONE', '45.8', 'S'), '4IAZ': ('Contact Protein', '21.486', '3.46414', '45.7', 'S'), '3AGL': ('Surfac…	Contact Protein	3.94547	2.96106	None	14.5495	(5.0, '329014')	disorder	0.146	T	0.711	P	0.231	B	0	D	1	D	1.51	L	-0.26	T	-3.81	D	0.678	4.308	24	0.993	0.937	D	-0.714	T	0.215	T	0.707	0	4.62	0.871	0.921	1	0.999	13.724
P31751	chr19:40761165_T/A	NP_001317440.1,NM_001330511.1,NP_001617.1,NM_001626.5,XP_011524916.1,XM_011526614.1,XP_011524917.1,XM_011526615.1,XP_011524918.1,XM_011526616.1,XP_011524920.1,XM_011526618.1,XP_011524921.1,XM_011526619.1,XP_011524922.1,XM_011526620.1,XP_016881959.1,XM_017026470.1	M63	L	{'cancer somatic': ['L']}	{'4TND': ('Core', '30.9928', 'NONE', '13.1', 'S'), '3O96': ('Surface', '13.97', 'NONE', '58.8', ''), '4TNB': ('Core', '30.6261', 'NONE', '12.9', 'S'), '3C50': ('Surface', '12.3666', '9.20038', '51.6', 'H'), '1UNQ': ('Surface', '14.6324', 'NONE', '27.4', 'E'), '4EJN': ('Surface', '16.0625', 'NONE', '30.8', 'E'), '1YM7': ('Surface isolated chain', 'NONE', 'NONE', '29.9', ''), '1UNR': ('Surface isol…	Contact Protein	12.3666	4.25462	None	29.9254	(0.0, '329324')	helix	0.132	T	0.03	B	0.114	B	0	D	1	D	1.085	L	0.92	T	-2.27	N	0.808	3.054	22.4	0.901	0.986	D	-0.629	T	0.294	T	0.707	0	4.93	0.991	0.909	1	0.999	13.55
P31751	chr19:40741909_G/A	NP_001317440.1,NM_001330511.1,NP_001617.1,NM_001626.5,XP_011524916.1,XM_011526614.1,XP_011524917.1,XM_011526615.1,XP_011524918.1,XM_011526616.1,XP_011524920.1,XM_011526618.1,XP_011524921.1,XM_011526619.1,XP_011524922.1,XM_011526620.1,XP_016881959.1,XM_017026470.1	H355	Y	{'cancer somatic': ['Y']}	{'3QCQ': ('Surface', '16.2286', 'NONE', '61.3', 'H'), '3QCS': ('Surface', '14.1198', 'NONE', '61.1', 'H'), '3QCY': ('Surface', '12.8712', 'NONE', '62.0', 'H'), '3QCX': ('Surface', '13.8218', 'NONE', '61.3', 'H'), '3IEC': ('Contact Protein', 'NONE', '4.69961', '70.0', 'H'), '3W16': ('Surface', '21.7028', 'NONE', '66.5', 'H'), '4IAZ': ('Contact Protein', '16.1038', '3.78234', '44.1', 'H'), '3AGL': …	Contact Ligand	2.3651	2.81143	None	18.0868	(0.0, '329214')	helix	0.075	T	0.781	P	0.411	B	0	D	1	D	0.11	N	-0.17	T	-5.53	D	0.772	4.894	24.9	0.965	0.967	D	-0.773	T	0.163	T	0.707	0	5.65	0.917	1.032	1	1	18.491
P31751	chr19:40762959_C/T	NP_001317440.1,NM_001330511.1,NP_001617.1,NM_001626.5,XP_011524916.1,XM_011526614.1,XP_011524917.1,XM_011526615.1,XP_011524918.1,XM_011526616.1,XP_011524920.1,XM_011526618.1,XP_011524921.1,XM_011526619.1,XP_011524922.1,XM_011526620.1,XP_016881959.1,XM_017026470.1	E17	Q,K	{'other diseases': ['K', 'Q'], 'cancer somatic': ['K', 'Q']}	{'4TND': ('Surface', '41.919', 'NONE', '66.7', 'H'), '3O96': ('Surface', '5.70441', 'NONE', '26.9', 'S'), '4TNB': ('Surface', '19.171', 'NONE', '51.8', ''), '3C50': ('Surface', '22.3899', '11.2522', '96.5', 'T'), '4EJN': ('Surface', '5.76646', 'NONE', '30.4', 'T'), '1YM7': ('Surface isolated chain', 'NONE', 'NONE', '21.3', ''), '1UNR': ('Surface isolated chain', 'NONE', 'NONE', '53.3', 'S'), '5DY…	Contact Ligand	2.93507	7.59561	None	27.4518	(7.8, '328935')	disorder	na	na	na	na	na	na	na	na	na	na	na	na	na	na	na	na	na	na	na	na	na	na	na	na	na	na	na	na	na	na	na	na	na	na
P31751	chr19:40742001_T/C	NP_001317440.1,NM_001330511.1,NP_001617.1,NM_001626.5,XP_011524916.1,XM_011526614.1,XP_011524917.1,XM_011526615.1,XP_011524918.1,XM_011526616.1,XP_011524920.1,XM_011526618.1,XP_011524921.1,XM_011526619.1,XP_011524922.1,XM_011526620.1,XP_016881959.1,XM_017026470.1	D324	G	{'cancer somatic': ['G']}	{'3QCQ': ('Surface', '25.0081', 'NONE', '67.7', 'H'), '3QCS': ('Surface', '23.0434', 'NONE', '67.6', 'H'), '3QCY': ('Surface', '18.2632', 'NONE', '69.9', 'H'), '3QCX': ('Surface', '23.0879', 'NONE', '64.3', 'H'), '3D9V': ('Core', '22.1141', '22.8908', '12.7', ''), '4RZ7': ('Core', '27.8987', 'NONE', '6.3', 'T'), '4IAZ': ('Surface', '20.3432', '7.38051', '72.8', 'T'), '3AGL': ('Surface', '18.6968'…	Contact Protein	4.19113	2.43129	None	16.4358	(0.6, '328898')	disorder	0.102	T	0.999	D	0.989	D	0	D	1	D	-1.195	N	2.1	T	-6.54	D	0.651	4.913	25	0.998	0.991	D	-0.798	T	0.044	T	0.707	0	5.66	0.991	1.058	1	1	14.866
P31751	chr19:40762839_C/T	NP_001317440.1,NM_001330511.1,NP_001617.1,NM_001626.5,XP_011524916.1,XM_011526614.1,XP_011524917.1,XM_011526615.1,XP_011524918.1,XM_011526616.1,XP_011524920.1,XM_011526618.1,XP_011524921.1,XM_011526619.1,XP_011524922.1,XM_011526620.1,XP_016881959.1,XM_017026470.1	V57	I	{'cancer somatic': ['I']}	{'4TND': ('Core', '31.249', 'NONE', '7.1', 'H'), '3O96': ('Core', '12.0431', 'NONE', '0.0', ''), '4TNB': ('Core', '30.9296', 'NONE', '6.8', 'H'), '3C50': ('Surface', '20.0864', '19.1697', '19.9', 'H'), '4UAK': ('Surface', '47.53', 'NONE', '53.9', ''), '4EJN': ('Core', '8.06188', 'NONE', '2.1', ''), '1YM7': ('Core isolated chain', 'NONE', 'NONE', '0.2', 'H'), '4WNK': ('Core', '31.4617', 'NONE', '3…	Contact Protein	7.13666	2.81988	None	32.4902	(0.0, '329158')	helix	0.287	T	0.881	P	0.854	P	0	D	1	D	2.025	M	0.85	T	-0.8	N	0.475	2.814	21.4	0.959	0.959	D	-0.151	T	0.486	T	0.707	0	4.24	0.871	0.935	0.997	0.973	13.12
P31751	chr19:40747910_G/A	NP_001317440.1,NM_001330511.1,NP_001617.1,NM_001626.5,XP_011524916.1,XM_011526614.1,XP_011524917.1,XM_011526615.1,XP_011524918.1,XM_011526616.1,XP_011524920.1,XM_011526618.1,XP_011524921.1,XM_011526619.1,XP_011524922.1,XM_011526620.1,XP_016881959.1,XM_017026470.1	R170	W	{'cancer somatic': ['W']}	{'3QCQ': ('Surface', '11.9934', 'NONE', '36.0', 'E'), '3QCS': ('Surface', '12.0519', 'NONE', '37.6', 'E'), '3QCY': ('Surface', '12.0176', 'NONE', '41.3', 'E'), '3QCX': ('Surface', '12.06', 'NONE', '37.0', 'E'), '1SVE': ('Surface', '48.3305', '20.2045', '35.5', 'E'), '3IEC': ('Surface', 'NONE', '23.2472', '42.5', 'E'), '3W16': ('Surface', '11.7167', 'NONE', '36.8', 'E'), '3AGM': ('Surface', '11.97…	Contact Protein	9.58605	3.20475	None	12.1324	(0.0, '329163')	sheet	0	D	1	D	0.998	D	0	D	1	D	2.66	M	3.01	T	-6.67	D	0.669	7.229	34	0.999	0.809	D	-0.703	T	0.183	T	0.707	0	4.72	0.917	1.048	0.998	0.998	13.932
P31751	chr19:40741861_G/A,chr19:40741860_C/T	NP_001317440.1,NM_001330511.1,NP_001617.1,NM_001626.5,XP_011524916.1,XM_011526614.1,XP_011524917.1,XM_011526615.1,XP_011524918.1,XM_011526616.1,XP_011524920.1,XM_011526618.1,XP_011524921.1,XM_011526619.1,XP_011524922.1,XM_011526620.1,XP_016881959.1,XM_017026470.1	R371	H,C	{'cancer somatic': ['H', 'C']}	{'3QCQ': ('Surface', '33.0715', 'NONE', '67.3', 'T'), '3QCS': ('Surface', '32.7182', 'NONE', '67.8', 'S'), '3QCY': ('Surface', '32.6902', 'NONE', '66.4', 'T'), '3QCX': ('Surface', '32.4292', 'NONE', '65.3', 'T'), '3IEC': ('Surface', 'NONE', '12.5497', '105.8', 'T'), '3W16': ('Surface', '30.7922', 'NONE', '103.2', 'T'), '4IAZ': ('Surface', '32.9854', '8.41333', '105.0', 'T'), '3AGL': ('Surface', '…	Contact Protein	10.5321	2.60869	None	26.6853	(16.1, '329347')	disorder	0.085	T	0.189	B	0.061	B	0	D	1	D	1.635	L	0.29	T	-4.73	D	0.554	6.718	32	0.989	0.894	D	-0.853	T	0.171	T	0.707	0	4.73	0.917	1.032	0.986	0.963	13.947
P35222	chr3:41277291_G/A	NP_001091679.1,NM_001098209.1,NP_001091680.1,NM_001098210.1,NP_001895.1,NM_001904.3,XP_005264943.1,XM_005264886.2,XP_016861227.1,XM_017005738.1	R587	Q	{'cancer somatic': ['Q']}	{'1JPW': ('Core', 'NONE', '23.8748', '15.2', 'H'), '1JPP': ('Core', 'NONE', '24.614', '12.0', 'H'), '2GL7': ('Core', 'NONE', '16.2715', '9.1', 'H'), '4DJS': ('Core', '76.9111', '63.346', '6.6', 'H'), '1LUJ': ('Core', 'NONE', '6.47673', '6.7', 'H'), '1TH1': ('Core', 'NONE', '9.30358', '7.9', 'H'), '1G3J': ('Core', 'NONE', '10.5775', '14.9', 'H'), '3BCT': ('Core', '16.0644', 'NONE', '7.0', 'H'), '4…	Core	16.0644	5.56176	None	None	(5.4, '109611')	helix	0.004	D	1	D	0.999	D	0	D	1	D	2.675	M	-0.58	T	-3.75	D	0.922	7.467	34	1	0.994	D	0.254	D	0.566	D	0.722	0	4.74	0.897	1.048	0.999	0.997	16.601
P35222	chr3:41275754_G/T	NP_001091679.1,NM_001098209.1,NP_001091680.1,NM_001098210.1,NP_001895.1,NM_001904.3,XP_005264943.1,XM_005264886.2,XP_016861227.1,XM_017005738.1	R550	L	{'cancer somatic': ['L']}	{'1TH1': ('Surface', 'NONE', '23.618', '26.4', 'T'), '1G3J': ('Surface', 'NONE', '15.1424', '120.9', ''), '4R11': ('Surface', '53.108', '21.9335', '66.2', 'B'), '4R10': ('Surface', 'NONE', '21.7883', '65.1', ''), '1V18': ('Surface', 'NONE', '22.2294', '78.9', ''), '3IFQ': ('Core', 'NONE', '18.7697', '12.7', 'H'), '4R0Z': ('Surface isolated chain', 'NONE', 'NONE', '68.6', ''), '2Z6G': ('Surface is…	Core	53.108	15.1424	None	None	(12.7, '109606')	disorder	0.003	D	0.966	D	0.451	P	0	D	1	D	2.96	M	-0.08	T	-3.59	D	0.828	4.368	24.1	0.997	0.998	D	-0.389	T	0.305	T	0.672	0	4.17	0.897	0.143	0.961	0.678	11.894
P35222	chr3:41268762_G/A	NP_001091679.1,NM_001098209.1,NP_001091680.1,NM_001098210.1,NP_001895.1,NM_001904.3,XP_005264943.1,XM_005264886.2,XP_016861227.1,XM_017005738.1	E334	K	{'cancer somatic': ['K']}	{'1JPW': ('Surface', 'NONE', '5.66866', '31.1', 'H'), '1JPP': ('Surface', 'NONE', '22.347', '35.9', 'H'), '2GL7': ('Surface', 'NONE', '6.64631', '27.2', 'H'), '4DJS': ('Surface', '17.2106', '7.78386', '29.2', 'H'), '1LUJ': ('Surface', 'NONE', '15.8427', '32.4', 'H'), '1TH1': ('Surface', 'NONE', '7.42048', '29.0', 'H'), '1G3J': ('Surface', 'NONE', '7.16354', '31.2', 'H'), '3BCT': ('Surface', '48.6…	Core	8.48046	5.39663	None	None	(15.6, '109611')	helix	0.002	D	1	D	0.969	D	0	D	1	D	3.05	M	-0.26	T	-3.91	D	0.579	7.216	34	0.999	0.967	D	0.143	D	0.529	D	0.707	0	4.63	0.897	0.998	0.987	0.997	14.253
P35222	chr3:41268760_A/T	NP_001091679.1,NM_001098209.1,NP_001091680.1,NM_001098210.1,NP_001895.1,NM_001904.3,XP_005264943.1,XM_005264886.2,XP_016861227.1,XM_017005738.1	Y333	F	{'cancer somatic': ['F']}	{'1JPW': ('Contact Protein', 'NONE', '3.68875', '31.1', ''), '1JPP': ('Surface', 'NONE', '25.9387', '36.1', ''), '2GL7': ('Contact Protein', 'NONE', '3.38509', '32.6', ''), '4DJS': ('Contact Protein', '10.953', '4.14719', '32.4', ''), '1LUJ': ('Surface', 'NONE', '18.6784', '32.1', ''), '1TH1': ('Surface', 'NONE', '5.61488', '32.8', ''), '1G3J': ('Contact Protein', 'NONE', '3.67539', '30.0', ''), …	Contact Protein	5.19888	3.38509	None	None	(16.5, '109601')	disorder	0.008	D	0.992	D	0.946	D	0	D	1	D	3.035	M	-0.15	T	-3.91	D	0.599	5.782	27.1	0.99	0.97	D	0.086	D	0.484	T	0.707	0	5.5	1.039	1.14	0.988	0.998	15.593
P35222	chr3:41266689_C/A	NP_001091679.1,NM_001098209.1,NP_001091680.1,NM_001098210.1,NP_001895.1,NM_001904.3,XP_005264943.1,XM_005264886.2,XP_016861227.1,XM_017005738.1	D162	H,E	{'cancer somatic': ['E', 'H']}	{'1JPW': ('Surface', 'NONE', '26.8404', '36.5', ''), '1JPP': ('Surface', 'NONE', '56.0959', '63.6', 'S'), '2GL7': ('Contact Protein', 'NONE', '2.90972', '40.7', ''), '4DJS': ('Surface', '29.0753', '24.5287', '34.7', ''), '1LUJ': ('Surface', 'NONE', '44.914', '49.1', ''), '1TH1': ('Surface', 'NONE', '22.3774', '36.2', ''), '1G3J': ('Surface', 'NONE', '23.2572', '22.4', ''), '4EV9': ('Surface', '42…	Contact Protein	14.7947	2.60035	None	None	(22.4, '109598')	disorder	na	na	na	na	na	na	na	na	na	na	na	na	na	na	na	na	na	na	na	na	na	na	na	na	na	na	na	na	na	na	na	na	na	na
P35222	chr3:41275290_C/T	NP_001091679.1,NM_001098209.1,NP_001091680.1,NM_001098210.1,NP_001895.1,NM_001904.3,XP_005264943.1,XM_005264886.2,XP_016861227.1,XM_017005738.1	R486	C,G	{'cancer somatic': ['C', 'G']}	{'1JPW': ('Surface', 'NONE', '18.0182', '22.5', 'H'), '1JPP': ('Surface', 'NONE', '18.0772', '23.2', 'H'), '2GL7': ('Surface', 'NONE', '16.2616', '25.5', 'H'), '4DJS': ('Surface', '59.6193', '47.3228', '25.4', 'H'), '1LUJ': ('Surface', 'NONE', '17.3423', '23.0', 'H'), '1TH1': ('Surface', 'NONE', '15.8948', '24.7', 'H'), '1G3J': ('Surface', 'NONE', '15.6157', '24.9', 'H'), '3BCT': ('Surface', '19.…	Core	19.0553	14.8133	None	None	(14.9, '109611')	helix	na	na	na	na	na	na	na	na	na	na	na	na	na	na	na	na	na	na	na	na	na	na	na	na	na	na	na	na	na	na	na	na	na	na
P35222	chr3:41274910_A/T,chr3:41274909_A/T,chr3:41274911_T/G	NP_001091679.1,NM_001098209.1,NP_001091680.1,NM_001098210.1,NP_001895.1,NM_001904.3,XP_005264943.1,XM_005264886.2,XP_016861227.1,XM_017005738.1	N387	I,Y,K	{'cancer somatic': ['K', 'I', 'Y']}	{'1JPW': ('Contact Protein', 'NONE', '2.67705', '37.6', 'H'), '1JPP': ('Contact Protein', 'NONE', '3.98206', '28.0', 'H'), '2GL7': ('Contact Protein', 'NONE', '3.03419', '32.6', 'H'), '4DJS': ('Surface', '34.1468', '19.7213', '31.3', 'H'), '1LUJ': ('Contact Protein', 'NONE', '3.12623', '30.4', 'H'), '1TH1': ('Contact Protein', 'NONE', '2.80543', '32.3', 'H'), '1G3J': ('Contact Protein', 'NONE', '…	Contact Protein	16.4365	2.67705	None	None	(10.0, '109611')	helix	0	D	1	D	1	D	0	D	1	D	3.035	M	-1.68	D	-7.79	D	0.911	6.023	27.9	0.995	0.994	D	0.707	D	0.76	D	0.672	0	5.72	1.039	1.199	0.99	1	15.998
P35222	chr3:41267186_C/T	NP_001091679.1,NM_001098209.1,NP_001091680.1,NM_001098210.1,NP_001895.1,NM_001904.3,XP_005264943.1,XM_005264886.2,XP_016861227.1,XM_017005738.1	T257	I	{'cancer somatic': ['I']}	{'1JPW': ('Contact Protein', 'NONE', '3.92931', '29.1', 'H'), '1JPP': ('Surface', 'NONE', '30.7869', '22.1', 'H'), '2GL7': ('Contact Protein', 'NONE', '3.89579', '24.9', 'H'), '4DJS': ('Contact Protein', '7.88505', '3.18113', '32.3', 'H'), '1LUJ': ('Core', 'NONE', '20.7268', '11.5', 'H'), '1TH1': ('Contact Protein', 'NONE', '3.4711', '26.9', 'H'), '1G3J': ('Contact Protein', 'NONE', '3.59158', '3…	Contact Protein	7.88505	3.18113	None	None	(7.7, '109614')	helix	0.024	D	0.996	D	0.969	D	0	D	1	D	2.4	M	-0.46	T	-5.2	D	0.899	5.941	27.6	0.999	0.97	D	0.029	D	0.507	D	0.722	0	5.51	0.853	0.892	0.995	0.999	19.413
P35222	chr3:41275669_G/A,chr3:41275670_C/G	NP_001091679.1,NM_001098209.1,NP_001091680.1,NM_001098210.1,NP_001895.1,NM_001904.3,XP_005264943.1,XM_005264886.2,XP_016861227.1,XM_017005738.1	A522	T,G	{'cancer somatic': ['G', 'T']}	{'1JPW': ('Surface', 'NONE', '20.4055', '47.2', 'G'), '1JPP': ('Surface', 'NONE', '21.4589', '47.6', 'G'), '2GL7': ('Surface', 'NONE', '15.246', '46.1', 'H'), '4DJS': ('Surface', '67.013', '54.7484', '44.4', 'G'), '1LUJ': ('Surface', 'NONE', '11.622', '44.1', 'G'), '1TH1': ('Surface', 'NONE', '16.6046', '46.6', 'G'), '1G3J': ('Surface', 'NONE', '13.6319', '43.6', 'G'), '3BCT': ('Surface', '19.171…	Surface	19.1716	11.4248	None	None	(23.6, '109601')	helix	0.075	T	0.797	P	0.098	B	0	D	1	D	2.14	M	-0.13	T	-1.85	N	0.689	3.846	23.4	0.999	0.996	D	-0.712	T	0.214	T	0.672	0	5.96	0.897	1.048	0.996	0.997	20.422
P35222	chr3:41274885_C/A	NP_001091679.1,NM_001098209.1,NP_001091680.1,NM_001098210.1,NP_001895.1,NM_001904.3,XP_005264943.1,XM_005264886.2,XP_016861227.1,XM_017005738.1	Q379	K	{'cancer somatic': ['K']}	{'1JPW': ('Core', 'NONE', '7.21403', '14.3', 'H'), '1JPP': ('Surface', 'NONE', '10.2792', '27.7', 'H'), '2GL7': ('Core', 'NONE', '8.9349', '12.8', 'H'), '4DJS': ('Surface', '28.672', '15.3365', '21.5', 'H'), '1LUJ': ('Core', 'NONE', '9.51177', '14.8', 'H'), '1TH1': ('Core', 'NONE', '7.42382', '13.1', 'H'), '1G3J': ('Core', 'NONE', '8.58699', '11.1', 'H'), '3BCT': ('Core', '35.7826', 'NONE', '11.2…	Contact Protein	19.8161	2.9232	None	None	(4.5, '109611')	helix	0.044	D	0.564	P	0.676	P	0	D	1	D	2.735	M	-0.16	T	-2.81	D	0.794	3.369	22.9	0.994	0.993	D	-0.302	T	0.444	T	0.672	0	5.72	0.853	0.935	0.999	1	19.874
P35222	chr3:41277254_G/A	NP_001091679.1,NM_001098209.1,NP_001091680.1,NM_001098210.1,NP_001895.1,NM_001904.3,XP_005264943.1,XM_005264886.2,XP_016861227.1,XM_017005738.1	G575	R	{'cancer somatic': ['R']}	{'1JPW': ('Core', 'NONE', '12.6331', '0.1', 'H'), '1JPP': ('Core', 'NONE', '12.2857', '0.3', 'H'), '2GL7': ('Core', 'NONE', '7.93052', '0.1', 'H'), '4DJS': ('Core', '66.5002', '52.7444', '13.9', 'H'), '1LUJ': ('Contact Protein', 'NONE', '4.77797', '10.6', 'H'), '1TH1': ('Core', 'NONE', '6.79124', '10.0', 'H'), '1G3J': ('Core', 'NONE', '6.2973', '1.0', 'H'), '3BCT': ('Core', '16.7835', 'NONE', '10…	Contact Protein	16.7835	4.38585	None	None	(0.1, '109594')	helix	0.001	D	1	D	1	D	0	D	1	D	3.395	M	-0.13	T	-6.84	D	0.981	7.613	34	0.999	0.995	D	0.309	D	0.568	D	0.722	0	5.62	0.897	1.048	0.995	0.999	19.661
P35222	chr3:41275654_C/T	NP_001091679.1,NM_001098209.1,NP_001091680.1,NM_001098210.1,NP_001895.1,NM_001904.3,XP_005264943.1,XM_005264886.2,XP_016861227.1,XM_017005738.1	L517	F	{'cancer somatic': ['F']}	{'1JPW': ('Core', 'NONE', '11.7206', '0.0', 'H'), '1JPP': ('Core', 'NONE', '12.1235', '0.1', 'H'), '2GL7': ('Core', 'NONE', '7.55027', '0.0', 'H'), '4DJS': ('Core', '59.4073', '46.4901', '0.8', 'H'), '1LUJ': ('Core', 'NONE', '9.04246', '0.0', 'H'), '1TH1': ('Core', 'NONE', '8.33133', '0.0', 'H'), '1G3J': ('Core', 'NONE', '7.32177', '0.0', 'H'), '3BCT': ('Core', '16.0229', 'NONE', '0.0', 'H'), '4E…	Core	16.0229	7.32177	None	None	(0.0, '109613')	helix	0.002	D	1	D	0.981	D	0	D	1	D	3.495	M	-0.66	T	-3.55	D	0.882	6.242	28.9	0.999	0.979	D	0.43	D	0.656	D	0.672	0	5.96	0.853	0.935	1	1	20.422
P35222	chr3:41277276_G/A,chr3:41277275_C/T	NP_001091679.1,NM_001098209.1,NP_001091680.1,NM_001098210.1,NP_001895.1,NM_001904.3,XP_005264943.1,XM_005264886.2,XP_016861227.1,XM_017005738.1	R582	Q,W	{'cancer somatic': ['W', 'Q']}	{'1JPW': ('Surface', 'NONE', '14.8284', '52.2', 'T'), '1JPP': ('Surface', 'NONE', '14.3321', '59.7', 'T'), '2GL7': ('Surface', 'NONE', '5.63176', '49.7', 'T'), '4DJS': ('Surface', '67.8292', '55.314', '45.7', 'S'), '1LUJ': ('Contact Protein', 'NONE', '4.08721', '47.1', 'T'), '1TH1': ('Surface', 'NONE', '5.98704', '47.0', 'T'), '1G3J': ('Contact Protein', 'NONE', '3.04115', '50.7', 'T'), '3BCT': (…	Contact Protein	19.0361	2.71908	None	None	(10.6, '109615')	disorder	0.006	D	1	D	0.999	D	0	D	1	D	3.365	M	-0.11	T	-3.25	D	0.923	7.782	35	1	0.995	D	0.145	D	0.55	D	0.722	0	5.62	0.897	1.048	0.998	0.999	19.661
P35222	chr3:41266903_C/T	NP_001091679.1,NM_001098209.1,NP_001091680.1,NM_001098210.1,NP_001895.1,NM_001904.3,XP_005264943.1,XM_005264886.2,XP_016861227.1,XM_017005738.1	P192	S	{'cancer somatic': ['S']}	{'1JPW': ('Surface', 'NONE', '22.6424', '62.5', 'H'), '1JPP': ('Surface', 'NONE', '45.473', '83.0', 'T'), '2GL7': ('Surface', 'NONE', '16.2964', '65.1', 'H'), '4DJS': ('Surface', '27.0951', '23.347', '72.3', 'H'), '1LUJ': ('Surface', 'NONE', '35.05', '73.8', 'H'), '1TH1': ('Surface', 'NONE', '15.4929', '57.0', 'H'), '1G3J': ('Surface', 'NONE', '22.4223', '60.0', 'H'), '4EV9': ('Surface', '40.9562…	Surface	19.1583	15.0889	None	None	(56.4, '109618')	helix	0.123	T	0.019	B	0.013	B	0	D	1	D	2.03	M	0.02	T	-5.33	D	0.635	2.66	20.6	0.991	0.941	D	-0.755	T	0.238	T	0.722	0	5.7	0.853	0.935	0.999	1	19.84
P35222	chr3:41274897_T/C,chr3:41274897_T/G,chr3:41274899_G/T	NP_001091679.1,NM_001098209.1,NP_001091680.1,NM_001098210.1,NP_001895.1,NM_001904.3,XP_005264943.1,XM_005264886.2,XP_016861227.1,XM_017005738.1	W383	C,R,G	{'cancer somatic': ['R', 'C', 'G']}	{'1JPW': ('Contact Protein', 'NONE', '3.92929', '43.6', 'H'), '1JPP': ('Contact Protein', 'NONE', '3.96777', '48.5', 'H'), '2GL7': ('Surface', 'NONE', '5.14506', '35.3', 'H'), '4DJS': ('Surface', '29.5926', '14.3831', '37.6', 'H'), '1LUJ': ('Surface', 'NONE', '5.55659', '36.6', 'H'), '1TH1': ('Contact Protein', 'NONE', '3.86853', '35.5', 'H'), '1G3J': ('Surface', 'NONE', '5.16917', '35.0', 'H'), …	Contact Protein	18.6787	2.9992	None	None	(18.5, '109620')	helix	0.001	D	1	D	0.993	D	0	D	1	D	2.87	M	-0.71	T	-11.52	D	0.942	5.762	27	0.982	0.992	D	0.13	D	0.571	D	0.672	0	5.72	0.97	1.061	1	1	15.998
P35222	chr3:41268765_A/C,chr3:41268766_A/C,chr3:41268766_A/T	NP_001091679.1,NM_001098209.1,NP_001091680.1,NM_001098210.1,NP_001895.1,NM_001904.3,XP_005264943.1,XM_005264886.2,XP_016861227.1,XM_017005738.1	K335	Q,I,T	{'cancer somatic': ['Q', 'I', 'T']}	{'1JPW': ('Contact Protein', 'NONE', '3.15165', '55.9', 'H'), '1JPP': ('Surface', 'NONE', '23.5186', '54.0', 'H'), '2GL7': ('Contact Protein', 'NONE', '3.79234', '54.1', 'H'), '4DJS': ('Contact Protein', '13.9754', '3.20063', '47.7', 'H'), '1LUJ': ('Surface', 'NONE', '14.6108', '43.9', 'H'), '1TH1': ('Contact Protein', 'NONE', '4.20168', '58.0', 'H'), '1G3J': ('Contact Protein', 'NONE', '3.07309'…	Contact Protein	10.6648	2.61989	None	None	(42.3, '109623')	helix	0.001	D	0.998	D	0.988	D	0	D	1	D	3.02	M	-0.14	T	-5.76	D	0.713	5.888	27.4	0.998	0.972	D	0.129	D	0.497	T	0.707	0	5.5	1.039	1.14	0.993	0.998	15.593
P35222	chr3:41267246_G/A	NP_001091679.1,NM_001098209.1,NP_001091680.1,NM_001098210.1,NP_001895.1,NM_001904.3,XP_005264943.1,XM_005264886.2,XP_016861227.1,XM_017005738.1	G277	A,D	{'cancer somatic': ['D', 'A']}	{'1JPW': ('Surface', 'NONE', '18.5921', '27.2', 'T'), '1JPP': ('Surface', 'NONE', '27.698', '42.5', 'T'), '2GL7': ('Surface', 'NONE', '18.5235', '42.6', 'T'), '4DJS': ('Surface', '24.1844', '17.9275', '40.1', 'T'), '1LUJ': ('Surface', 'NONE', '18.9282', '21.5', 'T'), '1TH1': ('Surface', 'NONE', '18.0692', '37.6', 'T'), '1G3J': ('Surface', 'NONE', '17.3691', '21.0', 'T'), '3BCT': ('Surface', '62.8…	Contact Protein	16.1791	3.48428	None	None	(7.7, '109602')	disorder	na	na	na	na	na	na	na	na	na	na	na	na	na	na	na	na	na	na	na	na	na	na	na	na	na	na	na	na	na	na	na	na	na	na
O60674	chr9:5089726_C/A	NP_001309123.1,NM_001322194.1,NP_001309124.1,NM_001322195.1,NP_001309125.1,NM_001322196.1,NP_001309133.1,NM_001322204.1,NP_004963.1,NM_004972.3	T875	N	{'cancer somatic': ['N']}	{'4GIH': ('Surface', '16.9762', 'NONE', '76.8', ''), '4GII': ('Surface', '16.7367', 'NONE', '79.9', ''), '4F08': ('Surface', '17.6488', 'NONE', '67.4', ''), '4F09': ('Surface', '17.8153', 'NONE', '65.8', ''), '3C4F': ('Surface', '17.8859', 'NONE', '70.9', ''), '4YPS': ('Surface', '10.213', 'NONE', '33.0', ''), '2HZI': ('Surface', '15.8356', 'NONE', '57.7', 'G'), '3RI1': ('Surface', '17.2893', 'NO…	Contact Ligand	3.00381	5.27734	None	None	(11.0, '315504')	disorder	0.001	D	0.922	P	0.762	P	0	D	1	D	1.35	L	-2.62	D	-4.59	D	0.452	6.427	29.7	0.995	0.95	D	0.605	D	0.749	D	0.707	0	5.28	0.871	0.92	1	1	18.904
O60674	chr9:5126730_G/A	NP_001309123.1,NM_001322194.1,NP_001309124.1,NM_001322195.1,NP_001309125.1,NM_001322196.1,NP_001309133.1,NM_001322204.1,NP_004963.1,NM_004972.3	R1113	H	{'cancer somatic': ['H']}	{'2GQG': ('Core', '24.3511', 'NONE', '2.0', 'S'), '4GIH': ('Surface', '22.3746', 'NONE', '33.0', 'S'), '4GII': ('Surface', '22.3938', 'NONE', '33.0', 'S'), '4F08': ('Surface', '23.1909', 'NONE', '33.0', 'S'), '4F09': ('Surface', '23.5928', 'NONE', '33.0', 'S'), '3C4F': ('Core', '23.2869', 'NONE', '5.1', 'S'), '4YPS': ('Core', '22.7931', 'NONE', '6.3', 'S'), '2HZI': ('Core', '23.4965', 'NONE', '2.…	Core	7.53764	5.35603	None	None	(0.5, '315417')	disorder	0	D	1	D	1	D	0	D	1	D	3.885	H	-4.89	D	-4.25	D	0.968	6.674	32	0.999	0.992	D	1.062	D	0.978	D	0.615	0	5.27	0.917	1.03	0.063	0.401	19.258
O60674	chr9:5072585_C/T,chr9:5072586_T/C	NP_001309123.1,NM_001322194.1,NP_001309124.1,NM_001322195.1,NP_001309125.1,NM_001322196.1,NP_001309133.1,NM_001322204.1,NP_004963.1,NM_004972.3	L579	P,F	{'cancer somatic': ['F', 'P']}	{'2J0J': ('Core', '47.0018', 'NONE', '11.4', 'E'), '2J0K': ('Core', '46.8802', 'NONE', '15.3', 'E'), '3ZON': ('Contact Ligand', '3.60758', 'NONE', '0.0', 'E'), '4OLI': ('Contact Ligand', '3.58702', 'NONE', '1.8', 'E'), '4L00': ('Core isolated chain', 'NONE', 'NONE', '11.2', 'E'), '4L01': ('Core isolated chain', 'NONE', 'NONE', '12.8', 'E'), '4WOV': ('Contact Ligand', '3.51589', 'NONE', '0.0', 'E'…	Contact Ligand	3.44401	None	None	None	(0.0, '315465')	sheet	0.001	D	0.998	D	0.958	D	0	D	1	D	1.905	M	1.33	T	-4.14	D	0.813	5.874	27.4	0.999	0.978	D	-0.721	T	0.206	T	0.651	0	5.73	0.991	0.895	1	1	16.009
O60674	chr9:5078310_A/G	NP_001309123.1,NM_001322194.1,NP_001309124.1,NM_001322195.1,NP_001309125.1,NM_001322196.1,NP_001309133.1,NM_001322204.1,NP_004963.1,NM_004972.3	E666	G	{'cancer somatic': ['G']}	{'2J0J': ('Surface', '46.8464', 'NONE', '63.7', 'H'), '2J0K': ('Surface', '48.275', 'NONE', '66.4', 'H'), '4WOV': ('Surface', '22.6802', 'NONE', '81.7', 'H'), '4OLI': ('Surface', '23.7638', 'NONE', '76.7', 'H'), '4L00': ('Surface isolated chain', 'NONE', 'NONE', '50.9', 'H'), '4L01': ('Surface isolated chain', 'NONE', 'NONE', '62.6', 'H'), '3ZON': ('Surface', '21.4931', 'NONE', '85.1', 'H'), '5C0…	Surface	21.2446	None	None	None	(50.9, '315348')	helix	0.001	D	0.802	P	0.403	B	0	D	1	D	2.02	M	1.3	T	-3.64	D	0.492	5.777	27	0.999	0.988	D	-0.9	T	0.126	T	0.741	0	5.55	1.062	1.088	0.997	0.99	15.676
O60674	chr9:5089702_G/A,chr9:5089702_G/C	NP_001309123.1,NM_001322194.1,NP_001309124.1,NM_001322195.1,NP_001309125.1,NM_001322196.1,NP_001309133.1,NM_001322204.1,NP_004963.1,NM_004972.3	R867	Q,P	{'cancer somatic': ['P', 'Q']}	{'4J99': ('Surface', '11.8228', 'NONE', '46.3', 'E'), '4GIH': ('Core', '11.8793', 'NONE', '15.1', 'E'), '4GII': ('Core', '11.7393', 'NONE', '15.7', 'E'), '4F08': ('Surface', '11.7926', 'NONE', '26.9', 'E'), '4F09': ('Surface', '11.8633', 'NONE', '22.7', 'E'), '3GQI': ('Core', '6.15853', '14.2939', '0.1', 'T'), '4YPS': ('Surface', '11.7604', 'NONE', '33.6', 'E'), '3WJ6': ('Surface', '18.1129', 'NO…	Contact Protein	6.15853	3.42027	None	None	(0.0, '315372')	sheet	0.108	T	1	D	0.916	D	0	D	1	D	1.465	L	-2.54	D	-2.78	D	0.737	7.7	35	1	0.961	D	0.573	D	0.751	D	0.707	0	5.28	0.917	1.03	0.998	0.996	18.904
O60674	chr9:5078357_A/T	NP_001309123.1,NM_001322194.1,NP_001309124.1,NM_001322195.1,NP_001309125.1,NM_001322196.1,NP_001309133.1,NM_001322204.1,NP_004963.1,NM_004972.3	I682	T,F	{'cancer somatic': ['F', 'T']}	{'2J0J': ('Core', '30.1184', 'NONE', '6.7', 'H'), '2J0K': ('Core', '31.7347', 'NONE', '6.1', 'H'), '3ZON': ('Surface', '8.33891', 'NONE', '21.7', 'E'), '4OLI': ('Core', '8.54007', 'NONE', '5.3', 'E'), '4L00': ('Surface isolated chain', 'NONE', 'NONE', '39.9', 'E'), '4L01': ('Surface isolated chain', 'NONE', 'NONE', '42.7', 'E'), '4WOV': ('Surface', '7.93585', 'NONE', '21.9', 'E'), '5C01': ('Surfa…	Core	7.69641	None	None	None	(5.3, '315504')	sheet	na	na	na	na	na	na	na	na	na	na	na	na	na	na	na	na	na	na	na	na	na	na	na	na	na	na	na	na	na	na	na	na	na	na
O60674	chr9:5073742_G/C	NP_001309123.1,NM_001322194.1,NP_001309124.1,NM_001322195.1,NP_001309125.1,NM_001322196.1,NP_001309133.1,NM_001322204.1,NP_004963.1,NM_004972.3	K607	T,N	{'cancer somatic': ['N', 'T']}	{'2J0J': ('Surface', '43.031', 'NONE', '40.8', ''), '2J0K': ('Surface', '43.0649', 'NONE', '43.9', ''), '3ZON': ('Surface', '11.8293', 'NONE', '58.4', 'T'), '4OLI': ('Surface', '12.8265', 'NONE', '45.4', 'T'), '4L00': ('Surface isolated chain', 'NONE', 'NONE', '71.2', 'T'), '4L01': ('Surface isolated chain', 'NONE', 'NONE', '65.1', 'T'), '4WOV': ('Surface', '11.8983', 'NONE', '59.5', 'T'), '5C01'…	Surface	11.8293	None	None	None	(40.8, '315383')	disorder	na	na	na	na	na	na	na	na	na	na	na	na	na	na	na	na	na	na	na	na	na	na	na	na	na	na	na	na	na	na	na	na	na	na
O60674	chr9:5126757_G/T,chr9:5126757_G/C	NP_001309123.1,NM_001322194.1,NP_001309124.1,NM_001322195.1,NP_001309125.1,NM_001322196.1,NP_001309133.1,NM_001322204.1,NP_004963.1,NM_004972.3	R1122	P,L	{'cancer somatic': ['P', 'L']}	{'4GIH': ('Surface', '25.0752', 'NONE', '33.0', 'H'), '4GII': ('Surface', '25.124', 'NONE', '33.0', 'H'), '4F08': ('Surface', '26.9736', 'NONE', '33.0', 'H'), '4F09': ('Surface', '26.7878', 'NONE', '33.0', 'H'), '3GQI': ('Surface', '42.6957', '8.70867', '36.0', 'H'), '4YPS': ('Surface', '24.5115', 'NONE', '53.4', 'H'), '3WJ6': ('Surface', '25.6485', 'NONE', '24.4', 'H'), '2PSQ': ('Surface', 'NONE…	Core	11.7445	7.6046	None	None	(4.1, '315500')	helix	0.163	T	0.962	D	0.481	P	0	D	1	D	1.63	L	-1.09	T	-0.99	N	0.617	5.217	25.6	0.998	0.97	D	-0.508	T	0.348	T	0.706	0	4.38	0.917	1.03	0.993	0.994	10.653
O60674	chr9:5073752_T/G,chr9:5073753_T/C	NP_001309123.1,NM_001322194.1,NP_001309124.1,NM_001322195.1,NP_001309125.1,NM_001322196.1,NP_001309133.1,NM_001322204.1,NP_004963.1,NM_004972.3	L611	I,S,V	{'cancer somatic': ['S', 'V', 'I']}	{'2J0J': ('Core', '39.7285', 'NONE', '9.2', 'E'), '2J0K': ('Core', '39.6207', 'NONE', '11.3', 'E'), '3ZON': ('Contact Ligand', '4.9756', 'NONE', '57.3', ''), '4OLI': ('Core', '8.20708', 'NONE', '14.5', ''), '4L00': ('Surface isolated chain', 'NONE', 'NONE', '45.1', ''), '4L01': ('Surface isolated chain', 'NONE', 'NONE', '49.8', ''), '4WOV': ('Surface', '6.95669', 'NONE', '61.4', ''), '5C01': ('Su…	Contact Ligand	4.9756	None	None	None	(9.2, '315383')	sheet	na	na	na	na	na	na	na	na	na	na	na	na	na	na	na	na	na	na	na	na	na	na	na	na	na	na	na	na	na	na	na	na	na	na
O60674	chr9:5070026_A/G,chr9:5070026_A/C	NP_001309123.1,NM_001322194.1,NP_001309124.1,NM_001322195.1,NP_001309125.1,NM_001322196.1,NP_001309133.1,NM_001322204.1,NP_004963.1,NM_004972.3	K539	Q,E,L	{'cancer somatic': ['Q', 'L', 'E']}	{'2J0J': ('Core', '32.9175', 'NONE', '11.0', ''), '2J0K': ('Core', '33.2979', 'NONE', '10.5', ''), '3ZON': ('Surface', '16.7177', 'NONE', '81.8', 'E'), '4OLI': ('Surface', '19.1932', 'NONE', '86.7', 'E'), '4L00': ('Surface isolated chain', 'NONE', 'NONE', '61.6', 'S'), '4L01': ('Surface isolated chain', 'NONE', 'NONE', '50.7', 'B'), '4WOV': ('Surface', '17.7979', 'NONE', '61.8', 'B'), '5C01': ('S…	Core	16.7177	None	None	None	(10.5, '315384')	disorder	0.011	D	0.983	D	0.659	P	0	D	1	D	2.36	M	1.9	T	-2.23	N	0.906	5.862	27.3	0.998	0.991	D	-0.901	T	0.12	T	0.732	0	5.07	1.062	1.088	1	1	14.482
[truncated: 302 more rows]

## Sheet: TSG germline
Uniprot Id	genomic position	RefSeq Ids	variant position	substitutions	datasets	used template structures	classification	minimal ligand substitution distance	minimal chain substitution distance	minimal DNA substitution distance	minimal RNA substitution distance	minimal relative surface access	secondary structure assignment	SIFT_score	SIFT_pred	Polyphen2_HDIV_score	Polyphen2_HDIV_pred	Polyphen2_HVAR_score	Polyphen2_HVAR_pred	LRT_score	LRT_pred	MutationTaster_score	MutationTaster_pred	MutationAssessor_score	MutationAssessor_pred	FATHMM_score	FATHMM_pred	PROVEAN_score	PROVEAN_pred	VEST3_score	CADD_raw	CADD_phred	DANN_score	fathmm-MKL_coding_score	fathmm-MKL_coding_pred	MetaSVM_score	MetaSVM_pred	MetaLR_score	MetaLR_pred	integrated_fitCons_score	integrated_confidence_value	GERP++_RS	phyloP7way_vertebrate	phyloP20way_mammalian	phastCons7way_vertebrate	phastCons20way_mammalian	SiPhy_29way_logOdds
[truncated: 90 more rows]

[truncated: 6 more sheets: TSG somatic, Structural classes, p-value in comparison between distance distributions, distance to the nearest protein, p-value in comparison between distance distributions, distance to the nearest ligand, p-value in comparison between distance distributions, distance to the nearest DNA chain, Distribution of structural classes in disease-associated datasets compared to 100 randomly sampled e]
