# Supplementary material for: Spatial distribution of disease-associated variants in three-dimensional structures of protein complexes
Source: Oncogenesis. 2017 Sep 25;6(9):e380–. doi: 10.1038/oncsis.2017.79 (PMC5623905; doi:10.1038/oncsis.2017.79)
Supplement: Supplementary Table 5 [file oncsis201779x8.xlsx]

## Sheet: cancer germline
							P-values in Fisher's exact test: All structural classes vs. Surface
FATHMM
	Contact DNA	Contact Ligand	Contact Protein	Core	Surface			Contact DNA	Contact Ligand	Contact Protein	Core
D	3	11	11	11	1		D vs. T	1	1	1	1
T	0	3	1	2	0
LRT
	Contact DNA	Contact Ligand	Contact Protein	Core	Surface			Contact DNA	Contact Ligand	Contact Protein	Core
D	3	12	12	11	1		D vs. N	1	1	1	1
N	0	0	0	1	0
U	0	2	0	1	0
MetaLR
	Contact DNA	Contact Ligand	Contact Protein	Core	Surface			Contact DNA	Contact Ligand	Contact Protein	Core
D	3	12	11	12	1		D vs. T	1	1	1	1
T	0	2	1	1	0
MetaSVM
	Contact DNA	Contact Ligand	Contact Protein	Core	Surface			Contact DNA	Contact Ligand	Contact Protein	Core
D	3	12	11	12	1		D vs. T	1	1	1	1
T	0	2	1	1	0
MutationAssessor
	Contact DNA	Contact Ligand	Contact Protein	Core	Surface			Contact DNA	Contact Ligand	Contact Protein	Core
H	0	2	1	2	0		H+M vs. N+L	0.4	0.45	0.3956	0.4762
M	3	9	9	8	1
H+M	3	11	10	10	1
L+N	0	3	2	3	1
L	0	3	2	2	1
N	0	0	0	1	0
MutationTaster
	Contact DNA	Contact Ligand	Contact Protein	Core	Surface			Contact DNA	Contact Ligand	Contact Protein	Core
A	1	1	3	0	0		A+D vs. N+P	1	1	1	1
D	2	13	9	13	1
A+D	3	14	12	13	1
N+P	0	0	0	0	0
N	0	0	0	0	0
P	0	0	0	0	0
PROVEAN
	Contact DNA	Contact Ligand	Contact Protein	Core	Surface			Contact DNA	Contact Ligand	Contact Protein	Core
D	3	13	12	13	0		D vs. N	0.25	0.1333	0.07692	0.07143
N	0	1	0	0	1
Polyphen2_HDIV
	Contact DNA	Contact Ligand	Contact Protein	Core	Surface			Contact DNA	Contact Ligand	Contact Protein	Core
B	0	1	0	0	1		B vs. D+P	0.4	0.2417	0.1429	0.1333
D+P	3	13	12	13	1
D	3	10	12	13	1
P	0	3	0	0	0
Polyphen2_HVAR
	Contact DNA	Contact Ligand	Contact Protein	Core	Surface			Contact DNA	Contact Ligand	Contact Protein	Core
B	0	1	0	0	1		B vs. D+P	0.4	0.2417	0.1429	0.1333
D+P	3	13	12	13	1
D	3	8	10	12	1
P	0	5	2	1	0
SIFT
	Contact DNA	Contact Ligand	Contact Protein	Core	Surface			Contact DNA	Contact Ligand	Contact Protein	Core
D	3	13	12	11	1		D vs. T	1	1	1	1
T	0	0	0	1	0
fathmm-MKL
	Contact DNA	Contact Ligand	Contact Protein	Core	Surface			Contact DNA	Contact Ligand	Contact Protein	Core
D	3	14	12	13	1		D vs. N	1	1	1	1
N	0	0	0	0	1

## Sheet: cancer somatic
							P-values in Fisher's exact test: All structural classes vs. Surface
FATHMM
	Contact DNA	Contact Ligand	Contact Protein	Core	Surface			Contact DNA	Contact Ligand	Contact Protein	Core
D	61	191	286	239	240		D vs. T	4.078e-05	1.189e-13	0.07622	0.1658
T	46	123	423	368	434
LRT
	Contact DNA	Contact Ligand	Contact Protein	Core	Surface			Contact DNA	Contact Ligand	Contact Protein	Core
D	83	257	539	506	459		D vs. N	0.03676	7.571e-11	9.734e-06	1.979e-07
N	14	19	90	72	147
U	4	16	53	13	22
MetaLR
	Contact DNA	Contact Ligand	Contact Protein	Core	Surface			Contact DNA	Contact Ligand	Contact Protein	Core
D	65	217	331	325	269		D vs. T	0.0001822	0	0.01508	8.75e-07
T	46	97	389	287	413
MetaSVM
	Contact DNA	Contact Ligand	Contact Protein	Core	Surface			Contact DNA	Contact Ligand	Contact Protein	Core
D	70	222	332	320	256		D vs. T	7.139e-07	0	0.001168	1.009e-07
T	41	92	388	292	426
MutationAssessor
	Contact DNA	Contact Ligand	Contact Protein	Core	Surface			Contact DNA	Contact Ligand	Contact Protein	Core
H	26	94	82	99	58		H+M vs. N+L	0.01913	0.0006231	0.03127	0.006249
M	46	119	278	291	321
H+M	72	213	360	390	379
N+L	33	101	353	221	294
N	13	37	142	65	104
L	20	64	211	156	190
MutationTaster
	Contact DNA	Contact Ligand	Contact Protein	Core	Surface			Contact DNA	Contact Ligand	Contact Protein	Core
A	1	6	12	6	1		A+D vs. N+P	1.56e-05	1.634e-09	0.0001432	1.037e-05
D	109	302	659	571	593
A+D	110	308	671	577	594
N+P	1	6	49	35	88
N	1	6	47	35	88
P	0	0	2	0	0
PROVEAN
	Contact DNA	Contact Ligand	Contact Protein	Core	Surface			Contact DNA	Contact Ligand	Contact Protein	Core
D	94	268	508	433	432		D vs. N	2.205e-07	8.434e-14	0.0042	0.004236
N	13	43	207	174	245
Polyphen2_HDIV
	Contact DNA	Contact Ligand	Contact Protein	Core	Surface			Contact DNA	Contact Ligand	Contact Protein	Core
B	5	17	121	80	157		B vs. D+P	1.233e-06	2.227e-13	0.003928	3.673e-06
D+P	102	297	596	533	523
D	96	271	505	487	439
P	6	26	91	46	84
Polyphen2_HVAR
	Contact DNA	Contact Ligand	Contact Protein	Core	Surface			Contact DNA	Contact Ligand	Contact Protein	Core
B	8	27	166	111	204		B vs. D+P	1.347e-07	3.333e-15	0.004329	7.476e-07
D+P	99	287	551	502	476
D	90	248	438	425	364
P	9	39	113	77	112
SIFT
	Contact DNA	Contact Ligand	Contact Protein	Core	Surface			Contact DNA	Contact Ligand	Contact Protein	Core
D	98	272	495	453	419		D vs. T	6.522e-11	0	0.00389	1.123e-06
T	9	37	218	153	257
fathmm-MKL
	Contact DNA	Contact Ligand	Contact Protein	Core	Surface			Contact DNA	Contact Ligand	Contact Protein	Core
D	110	310	677	591	610		D vs. N	0.0002655	1.109e-08	0.001811	9.462e-07
N	1	4	43	22	72

## Sheet: other diseases
							P-values in Fisher's exact test: All structural classes vs. Surface
FATHMM
	Contact DNA	Contact Ligand	Contact Protein	Core	Surface			Contact DNA	Contact Ligand	Contact Protein	Core
D	9	27	20	22	13		D vs. T	0.06611	0.06726	1	0.5467
T	0	3	10	8	7
LRT
	Contact DNA	Contact Ligand	Contact Protein	Core	Surface			Contact DNA	Contact Ligand	Contact Protein	Core
D	6	28	26	27	16		D vs. N	0.5539	0.2864	0.2916	0.06383
N	0	1	1	0	3
U	3	0	1	3	1
MetaLR
	Contact DNA	Contact Ligand	Contact Protein	Core	Surface			Contact DNA	Contact Ligand	Contact Protein	Core
D	9	26	21	25	16		D vs. T	0.28	0.6974	0.5219	1
T	0	4	9	5	4
MetaSVM
	Contact DNA	Contact Ligand	Contact Protein	Core	Surface			Contact DNA	Contact Ligand	Contact Protein	Core
D	9	27	22	25	14		D vs. T	0.1375	0.1303	1	0.3109
T	0	3	8	5	6
MutationAssessor
	Contact DNA	Contact Ligand	Contact Protein	Core	Surface			Contact DNA	Contact Ligand	Contact Protein	Core
H	2	16	7	12	5		H+M vs. N+L	1	1	1	0.327
M	4	6	14	13	10
H+M	6	22	21	25	15
N+L	3	8	8	5	6
N	1	3	3	2	1
L	2	5	5	3	5
MutationTaster
	Contact DNA	Contact Ligand	Contact Protein	Core	Surface			Contact DNA	Contact Ligand	Contact Protein	Core
A	0	4	3	4	1		A+D vs. N+P	n/a	n/a	n/a	n/a
D	9	26	27	26	19
A+D	9	30	30	30	20
N+P	0	0	0	0	0
N	0	0	0	0	0
P	0	0	0	0	0
PROVEAN
	Contact DNA	Contact Ligand	Contact Protein	Core	Surface			Contact DNA	Contact Ligand	Contact Protein	Core
D	9	28	24	26	15		D vs. N	0.1528	0.1003	0.7359	0.4542
N	0	2	6	4	5
Polyphen2_HDIV
	Contact DNA	Contact Ligand	Contact Protein	Core	Surface			Contact DNA	Contact Ligand	Contact Protein	Core
B	1	2	1	0	3		B vs. D+P	1	0.637	0.2933	0.06387
D+P	8	28	29	30	18
D	6	24	27	29	15
P	2	4	2	1	3
Polyphen2_HVAR
	Contact DNA	Contact Ligand	Contact Protein	Core	Surface			Contact DNA	Contact Ligand	Contact Protein	Core
B	1	2	4	1	4		B vs. D+P	1	0.2144	0.7023	0.1458
D+P	8	28	26	29	17
D	5	21	23	28	13
P	3	7	3	1	4
SIFT
	Contact DNA	Contact Ligand	Contact Protein	Core	Surface			Contact DNA	Contact Ligand	Contact Protein	Core
D	9	30	27	27	17		D vs. T	0.532	0.05816	0.6723	0.3868
T	0	0	3	2	3
fathmm-MKL
	Contact DNA	Contact Ligand	Contact Protein	Core	Surface			Contact DNA	Contact Ligand	Contact Protein	Core
D	9	30	30	30	20		D vs. N	1	0.4118	0.4118	0.4118
N	0	0	0	0	1

## Sheet: common
							P-values in Fisher's exact test: All structural classes vs. Surface
FATHMM
	Contact DNA	Contact Ligand	Contact Protein	Core	Surface			Contact DNA	Contact Ligand	Contact Protein	Core
D	8	90	279	258	339		D vs. T	0.00221	1.848e-07	6.017e-09	0.005534
T	120	229	883	1079	1827
LRT
	Contact DNA	Contact Ligand	Contact Protein	Core	Surface			Contact DNA	Contact Ligand	Contact Protein	Core
D	6	80	219	384	410		D vs. N	0.676	0.0007687	0.4702	1.088e-10
N	26	163	690	752	1385
U	3	23	107	87	106
MetaLR
	Contact DNA	Contact Ligand	Contact Protein	Core	Surface			Contact DNA	Contact Ligand	Contact Protein	Core
D	2	21	55	71	46		D vs. T	1	5.846e-05	7.275e-05	8.923e-07
T	128	307	1132	1294	2149
MetaSVM
	Contact DNA	Contact Ligand	Contact Protein	Core	Surface			Contact DNA	Contact Ligand	Contact Protein	Core
D	2	24	56	67	50		D vs. T	1	8.836e-06	0.0001707	2.738e-05
T	128	304	1131	1298	2145
MutationAssessor
	Contact DNA	Contact Ligand	Contact Protein	Core	Surface			Contact DNA	Contact Ligand	Contact Protein	Core
H	4	26	39	79	30		H+M vs. N+L	0.8114	6.257e-07	1.602e-05	8.091e-16
M	20	70	238	321	354
H+M	24	96	277	400	384
L+N	101	216	844	927	1730
L	37	75	271	338	637
N	64	141	573	589	1093
MutationTaster
	Contact DNA	Contact Ligand	Contact Protein	Core	Surface			Contact DNA	Contact Ligand	Contact Protein	Core
A	0	3	5	4	6		A+D vs. N+P	0.0004067	0.001344	0.4439	2.748e-08
D	7	76	206	330	360
A+D	7	79	211	334	366
N+P	119	246	977	1036	1825
N	42	55	272	236	485
P	77	191	705	800	1340
PROVEAN
	Contact DNA	Contact Ligand	Contact Protein	Core	Surface			Contact DNA	Contact Ligand	Contact Protein	Core
D	33	107	327	388	462		D vs. N	0.1794	1.812e-06	1.884e-05	3.745e-07
N	91	206	835	944	1693
Polyphen2_HDIV
	Contact DNA	Contact Ligand	Contact Protein	Core	Surface			Contact DNA	Contact Ligand	Contact Protein	Core
B	79	186	763	797	1533		B vs. D+P	0.03841	1.66e-06	0.0005801	2.629e-14
D+P	50	143	424	581	654
D	34	88	291	408	353
P	16	55	133	173	301
Polyphen2_HVAR
	Contact DNA	Contact Ligand	Contact Protein	Core	Surface			Contact DNA	Contact Ligand	Contact Protein	Core
B	87	215	855	898	1721		B vs. D+P	0.004195	2.528e-07	1.789e-05	0
D+P	42	114	332	480	466
D	24	67	201	317	212
P	18	47	131	163	254
SIFT
	Contact DNA	Contact Ligand	Contact Protein	Core	Surface			Contact DNA	Contact Ligand	Contact Protein	Core
D	39	106	315	396	443		D vs. T	0.006144	1.642e-07	1.683e-05	8.501e-10
T	84	201	837	928	1704
fathmm-MKL
	Contact DNA	Contact Ligand	Contact Protein	Core	Surface			Contact DNA	Contact Ligand	Contact Protein	Core
D	17	124	401	678	819		D vs. N	2.834e-09	0.903	0.04316	4.49e-12
N	114	207	793	711	1389

## Sheet: benign
							P-values in Fisher's exact test: All structural classes vs. Surface
FATHMM
	Contact DNA	Contact Ligand	Contact Protein	Core	Surface			Contact DNA	Contact Ligand	Contact Protein	Core
D	0	1	8	15	20		D vs. T	1	0.5452	0.4203	0.1047
T	1	1	11	14	43
LRT
	Contact DNA	Contact Ligand	Contact Protein	Core	Surface			Contact DNA	Contact Ligand	Contact Protein	Core
D	0	1	5	11	15		D vs. N	1	0.4791	1	0.2164
N	1	1	13	16	41
U	0	0	0	0	1
MetaLR
	Contact DNA	Contact Ligand	Contact Protein	Core	Surface			Contact DNA	Contact Ligand	Contact Protein	Core
D	0	0	0	4	5		D vs. T	1	1	0.3298	0.4557
T	1	2	20	25	58
MetaSVM
	Contact DNA	Contact Ligand	Contact Protein	Core	Surface			Contact DNA	Contact Ligand	Contact Protein	Core
D	0	0	1	4	5		D vs. T	1	1	1	0.4557
T	1	2	19	25	58
MutationAssessor
	Contact DNA	Contact Ligand	Contact Protein	Core	Surface			Contact DNA	Contact Ligand	Contact Protein	Core
H	0	1	0	2	1		H+M vs. N+L	1	0.321	0.5074	0.3992
M	0	0	5	5	9
H+M	0	1	5	7	10
L+N	1	1	15	22	51
L	1	0	2	8	16
N	0	1	13	14	35
MutationTaster
	Contact DNA	Contact Ligand	Contact Protein	Core	Surface			Contact DNA	Contact Ligand	Contact Protein	Core
A	0	0	0	0	0		A+D vs. N+P	0.3125	1	0.7812	1
D	1	0	5	8	19
A+D	1	0	5	8	19
N+P	0	2	15	21	44
N	0	0	3	2	8
P	0	2	12	19	36
PROVEAN
	Contact DNA	Contact Ligand	Contact Protein	Core	Surface			Contact DNA	Contact Ligand	Contact Protein	Core
D	1	0	4	8	11		D vs. N	0.1875	1	0.7406	0.2796
N	0	2	15	21	52
Polyphen2_HDIV
	Contact DNA	Contact Ligand	Contact Protein	Core	Surface			Contact DNA	Contact Ligand	Contact Protein	Core
B	0	1	13	16	39		B vs. D+P	0.3906	1	1	0.6482
D+P	1	1	7	13	24
D	1	1	5	9	14
P	0	0	2	4	10
Polyphen2_HVAR
	Contact DNA	Contact Ligand	Contact Protein	Core	Surface			Contact DNA	Contact Ligand	Contact Protein	Core
B	0	1	14	16	44		B vs. D+P	0.3125	0.524	0.0001583	0.2386
D+P	1	1	6	13	19
D	0	1	5	8	10
P	1	0	1	5	9
SIFT
	Contact DNA	Contact Ligand	Contact Protein	Core	Surface			Contact DNA	Contact Ligand	Contact Protein	Core
D	1	1	5	8	13		D vs. T	0.2188	0.387	0.7523	0.5935
T	0	1	14	21	50
fathmm-MKL
	Contact DNA	Contact Ligand	Contact Protein	Core	Surface			Contact DNA	Contact Ligand	Contact Protein	Core
D	1	1	7	18	34		D vs. N	1	1	0.1996	0.5049
N	0	1	13	11	29

## Sheet: cancer somatic vs. common
				p-values in Fisher's exact test: cancer somatic vs. common
FATHMM
	cancer somatic	common
D	1017	974		D vs. T	0
T	1394	4138
LRT
D	1844	1099		D vs. N	0
N	342	3016
U	108	326
MetaLR
D	1207	195		D vs. T	0
T	1232	5010
MetaSVM
D	1200	199		D vs. T	0
T	1239	5006
MutationAssessor
H	359	178		H+M vs. N+L	0
M	1055	1003
H+M	1414	1181
N+L	1002	3818
N	361	1358
L	641	2460
MutationTaster
A	26	18		A+D vs. N+P	0
D	2234	979
A+D	2260	997
N+P	179	4203
N	177	1090
P	2	3113
PROVEAN
D	1735	1317		D vs. N	0
N	682	3769
Polyphen2_HDIV
B	380	3358		B vs. D+P	0
D+P	2051	1852
D	1798	1174
P	253	678
Polyphen2_HVAR
B	516	3776		B vs. D+P	0
D+P	1915	1434
D	1565	821
P	350	613
SIFT
D	1737	1299		D vs. T	0
T	674	3754
fathmm-MKL
D	2298	2039		D vs. N	0
N	142	3214
