# Supplementary material for: Spatial distribution of disease-associated variants in three-dimensional structures of protein complexes
Source: Oncogenesis. 2017 Sep 25;6(9):e380–. doi: 10.1038/oncsis.2017.79 (PMC5623905; doi:10.1038/oncsis.2017.79)
Supplement: Supplementary Table 6 [file oncsis201779x9.xlsx]

## Sheet: Top 20 ReactomeDB pathways identified in differential analysis of disease-associated datasets compared to the corresponding randomized sets
Germline cancer-associated mutations:	Somatic cancer-associated mutations:	Mutations associated with non-cancer diseases:
TP53 Regulates Transcription of DNA Repair Genes	PIP3 activates AKT signaling	Neutrophil degranulation
Regulation of TP53 Activity through Phosphorylation	Factors involved in megakaryocyte development and platelet production	Glycosphingolipid metabolism
G2/M DNA damage checkpoint	Ub-specific processing proteases	Urea cycle
Ub-specific processing proteases	Oxidative Stress Induced Senescence	Intrinsic Pathway of Fibrin Clot Formation
Recruitment and ATM-mediated phosphorylation of repair and signaling proteins at DNA double strand breaks	Pre-NOTCH Transcription and Translation	Oligomerization of connexins into connexons
PIP3 activates AKT signaling	Ovarian tumor domain proteases	Transport of connexins along the secretory pathway
Regulation of TP53 Degradation	Oncogene Induced Senescence	Gap junction assembly
Regulation of TP53 Activity through Methylation	Constitutive Signaling by EGFRvIII	Regulation of gene expression in beta cells
Stabilization of p53	Constitutive Signaling by Ligand-Responsive EGFR Cancer Variants	Nuclear Receptor transcription pathway
Factors involved in megakaryocyte development and platelet production	Regulation of TP53 Degradation	Platelet degranulation
Formation of Senescence-Associated Heterochromatin Foci (SAHF)	RAF/MAP kinase cascade	Transport of gamma-carboxylated protein precursors from the endoplasmic reticulum to the Golgi apparatus
Oncogene Induced Senescence	Regulation of TP53 Activity through Phosphorylation	Removal of aminoterminal propeptides from gamma-carboxylated proteins
Oxidative Stress Induced Senescence	TP53 Regulates Transcription of DNA Repair Genes	Gamma-carboxylation of protein precursors
DNA Damage/Telomere Stress Induced Senescence	Recruitment and ATM-mediated phosphorylation of repair and signaling proteins at DNA double strand breaks	Galactose catabolism
SUMOylation of transcription factors	Association of TriC/CCT with target proteins during biosynthesis	Signaling by BRAF and RAF fusions
Association of TriC/CCT with target proteins during biosynthesis	TP53 Regulates Transcription of Genes Involved in Cytochrome C Release	Signaling by RAS mutants
Activation of NOXA and translocation to mitochondria	G2/M DNA damage checkpoint	RAF/MAP kinase cascade
Regulation of TP53 Activity through Association with Co-factors	Regulation of TP53 Activity through Methylation	Signaling by moderate kinase activity BRAF mutants
Regulation of TP53 Activity through Acetylation	Regulation of TP53 Activity through Acetylation	Paradoxical activation of RAF signaling by kinase inactive BRAF
Regulation of TP53 Expression	Stabilization of p53	Signaling by high-kinase activity BRAF mutants

## Sheet: Top 20 GO terms in the Process category identified in differential analysis of disease-associated datasets compared to the corresponding randomized sets
Germline cancer-associated mutations:	Somatic cancer-associated mutations:	Mutations associated with non-cancer diseases:
Positive regulation of transcription, DNA-templated	Positive regulation of transcription, DNA-templated	Positive regulation of transcription, DNA-templated
Negative regulation of cell proliferation	Negative regulation of transcription from RNA polymerase II promoter	Positive regulation of transcription from RNA polymerase II promoter
Negative regulation of apoptotic process	Positive regulation of transcription from RNA polymerase II promoter	Negative regulation of transcription from RNA polymerase II promoter
Negative regulation of transcription from RNA polymerase II promoter	Negative regulation of apoptotic process	Cell-cell signaling
Regulation of transcription, DNA-templated	Negative regulation of cell proliferation	Transcription, DNA-templated
Positive regulation of transcription from RNA polymerase II promoter	Regulation of transcription, DNA-templated	Positive regulation of gene expression
Positive regulation of gene expression	Positive regulation of gene expression	Signal transduction
DNA damage response, signal transduction by p53 class mediator resulting in transcription of p21 class mediator	Cell proliferation	Negative regulation of apoptotic process
Cell proliferation	Negative regulation of transcription, DNA-templated	Visual perception
Intrinsic apoptotic signaling pathway in response to DNA damage by p53 class mediator	Ras protein signal transduction	Nervous system development
Cellular response to DNA damage stimulus	Cellular response to drug	Response to drug
Regulation of signal transduction by p53 class mediator	Viral process	Positive regulation of cell proliferation
Regulation of apoptotic process	Negative regulation of cell growth	Transport
Cellular response to drug	Cell cycle arrest	Sensory perception of sound
Response to X-ray	Cellular response to DNA damage stimulus	Blood coagulation
Negative regulation of transcription, DNA-templated	Positive regulation of apoptotic process	Negative regulation of transcription, DNA-templated
Cell aging	Cell differentiation	ER to Golgi vesicle-mediated transport
Nucleotide-excision repair	MAPK cascade	Cell proliferation
Response to gamma radiation	Regulation of apoptotic process	Negative regulation of neuron apoptotic process
Protein sumoylation	Epidermal growth factor receptor signaling pathway	Liver development

## Sheet: Top 20 ReactomeDB pathways identified in differential analysis of disease-associated datasets compared to the random set of nsSNVs in random human proteins
Germline cancer-associated mutations:	Somatic cancer-associated mutations:	Mutations associated with non-cancer diseases:
Regulation of TP53 Activity through Phosphorylation	PIP3 activates AKT signaling	Neutrophil degranulation
Ub-specific processing proteases	Oxidative Stress Induced Senescence	Intrinsic Pathway of Fibrin Clot Formation
TP53 Regulates Transcription of DNA Repair Genes	Factors involved in megakaryocyte development and platelet production	Gap junction assembly
G2/M DNA damage checkpoint	Oncogene Induced Senescence	Glycosphingolipid metabolism
Recruitment and ATM-mediated phosphorylation of repair and signaling proteins at DNA double strand breaks	Ub-specific processing proteases	Urea cycle
Factors involved in megakaryocyte development and platelet production	Regulation of TP53 Activity through Phosphorylation	Platelet degranulation
PIP3 activates AKT signaling	Pre-NOTCH Transcription and Translation	Transport of gamma-carboxylated protein precursors from the endoplasmic reticulum to the Golgi apparatus
Oncogene Induced Senescence	Recruitment and ATM-mediated phosphorylation of repair and signaling proteins at DNA double strand breaks	Removal of aminoterminal propeptides from gamma-carboxylated proteins
Oxidative Stress Induced Senescence	Association of TriC/CCT with target proteins during biosynthesis	Gamma-carboxylation of protein precursors
SUMOylation of transcription factors	TP53 Regulates Transcription of DNA Repair Genes	Common Pathway of Fibrin Clot Formation
Pre-NOTCH Transcription and Translation	G2/M DNA damage checkpoint	Striated Muscle Contraction
Regulation of TP53 Activity through Association with Co-factors	TP53 Regulates Metabolic Genes	RAF/MAP kinase cascade
TP53 Regulates Transcription of Genes Involved in Cytochrome C Release	Regulation of TP53 Activity through Acetylation	Signaling by BRAF and RAF fusions
Activation of PUMA and translocation to mitochondria	TP53 Regulates Transcription of Genes Involved in Cytochrome C Release	Phenylalanine and tyrosine catabolism
TP53 regulates transcription of several additional cell death genes whose specific roles in p53-dependent apoptosis remain uncertain	Regulation of TP53 Activity through Association with Co-factors	Signaling by RAS mutants
PI5P Regulates TP53 Acetylation	The role of GTSE1 in G2/M progression after G2 checkpoint	Signaling by moderate kinase activity BRAF mutants
TP53 Regulates Transcription of Death Receptors and Ligands	TP53 regulates transcription of several additional cell death genes whose specific roles in p53-dependent apoptosis remain uncertain	Paradoxical activation of RAF signaling by kinase inactive BRAF
Association of TriC/CCT with target proteins during biosynthesis	PI5P Regulates TP53 Acetylation	Signaling by high-kinase activity BRAF mutants
TP53 Regulates Transcription of Caspase Activators and Caspases	SUMOylation of transcription factors	MAP2K and MAPK activation
Regulation of TP53 Activity through Acetylation	TP53 Regulates Transcription of Caspase Activators and Caspases	The canonical retinoid cycle in rods (twilight vision)

## Sheet: Top 20 GO terms in the Process category identified in differential analysis of disease-associated datasets compared to the random set of nsSNVs in random human proteins
Germline cancer-associated mutations:	Somatic cancer-associated mutations:	Mutations associated with non-cancer diseases:
Positive regulation of transcription, DNA-templated	Negative regulation of cell proliferation	Positive regulation of transcription, DNA-templated
Negative regulation of cell proliferation	Positive regulation of transcription, DNA-templated	Cell-cell signaling
Negative regulation of transcription from RNA polymerase II promoter	Negative regulation of transcription from RNA polymerase II promoter	Response to drug
Negative regulation of apoptotic process	Negative regulation of apoptotic process	Blood coagulation
Regulation of transcription, DNA-templated	Positive regulation of transcription from RNA polymerase II promoter	Positive regulation of transcription from RNA polymerase II promoter
Cell proliferation	Regulation of transcription, DNA-templated	Transport
Positive regulation of gene expression	Ras protein signal transduction	Positive regulation of gene expression
Positive regulation of transcription from RNA polymerase II promoter	Positive regulation of gene expression	Visual perception
Cellular response to DNA damage stimulus	Negative regulation of transcription, DNA-templated	Signal transduction
Regulation of signal transduction by p53 class mediator	Cell proliferation	Negative regulation of neuron apoptotic process
DNA damage response, signal transduction by p53 class mediator resulting in transcription of p21 class mediator	Negative regulation of cell growth	Negative regulation of apoptotic process
Intrinsic apoptotic signaling pathway in response to DNA damage by p53 class mediator	Cell cycle arrest	Negative regulation of transcription from RNA polymerase II promoter
Ras protein signal transduction	Viral process	Nervous system development
Regulation of apoptotic process	Cellular response to drug	Liver development
Cellular response to drug	Cellular response to DNA damage stimulus	Sensory perception of sound
Cell differentiation	Positive regulation of apoptotic process	ER to Golgi vesicle-mediated transport
Response to X-ray	Cell differentiation	Positive regulation of cell proliferation
Negative regulation of transcription, DNA-templated	Regulation of apoptotic process	Response to hypoxia
Cell cycle arrest	Regulation of signal transduction by p53 class mediator	Response to estradiol
